# Supplementary material for: Pooled image-base screening of mitochondria with microraft isolation distinguishes pathogenic mitofusin 2 mutations
Source: Commun Biol. 2022 Oct 25;5:1128. doi: 10.1038/s42003-022-04089-y (PMC9596453; doi:10.1038/s42003-022-04089-y)
Supplement: Supplementary file 3 — Supplementary Data 1 [file 42003_2022_4089_MOESM3_ESM.csv]

Name	Cut mRNA	gRNA	Exon	AltNameNew	Clin Sig
MFN2.sp10	95	CCGCGACTCGGCGCTTCGAG	1	B:-212	Uncertain significance
MFN2.sp1	106	CCGCTCGAAGCGCCGAGTCG	1	B:-201	Uncertain significance
MFN2.sp2	107	CGCTCGAAGCGCCGAGTCGC	1	B:-200	Uncertain significance
MFN2.sp42	107	GCCTCTGCTGCCCCGCGACT	1	B:-200	Uncertain significance
MFN2.sp3	108	GCTCGAAGCGCCGAGTCGCG	1	B:-199	Uncertain significance
MFN2.sp76	117	GCCGAGTCGCGGGGCAGCAG	1	B:-190	Uncertain significance
MFN2.sp139	124	CGCGGGGCAGCAGAGGCGTA	1	B:-183	Uncertain significance
MFN2.sp501	130	GCAGCAGAGGCGTAAGGAGT	1	B:-177	Uncertain significance
MFN2.sp198	133	GCAGAGGCGTAAGGAGTAGG	1	B:-174	Uncertain significance
MFN2.sp286	134	CAGAGGCGTAAGGAGTAGGC	1	B:-173	Uncertain significance
MFN2.sp534	151	TGGTGGACCCTGAGCCCAGC	1	B:-156	Likely benign
MFN2.sp558	155	GGGCGAGCCGGCTGGGCTCA	1	B:-152	Likely benign
MFN2.sp367	168	CCTCGACCCGGGTGAGCTGG	1	B:-139	Likely benign
MFN2.sp134	171	GCCCCTCGACCCGGGTGAGC	1	B:-136	Likely benign
MFN2.sp370	172	TCAGGGTCCACCAGCTCACC	1	B:-135	Likely benign
MFN2.sp410	173	CAGGGTCCACCAGCTCACCC	1	B:-134	Likely benign
MFN2.sp88	179	CCACCAGCTCACCCGGGTCG	1	B:-128	Likely benign
MFN2.sp456	179	CTCAGATTGCCCCTCGACCC	1	B:-128	Likely benign
MFN2.sp73	180	CCTCAGATTGCCCCTCGACC	1	B:-127	Likely benign
MFN2.sp89	180	CACCAGCTCACCCGGGTCGA	1	B:-127	Likely benign
MFN2.sp21	181	ACCAGCTCACCCGGGTCGAG	1	B:-126	Likely benign
MFN2.sp54	198	GAGGGGCAATCTGAGGCGAC	1	B:-109	Likely benign
MFN2.sp579	232	CCACCCCAGGGGGAGGCGGG	1	B:-75	Uncertain significance
MFN2.sp576	235	GCGCCACCCCAGGGGGAGGC	1	B:-72	Uncertain significance
MFN2.sp41	239	GCGAGCGCCACCCCAGGGGG	1	B:-68	Uncertain significance
MFN2.sp463	242	CCAGCGAGCGCCACCCCAGG	1	B:-65	Uncertain significance
MFN2.sp154	243	ACCAGCGAGCGCCACCCCAG	1	B:-64	Uncertain significance
MFN2.sp517	243	CCTCCCGCCTCCCCCTGGGG	1	B:-64	Uncertain significance
MFN2.sp195	244	CACCAGCGAGCGCCACCCCA	1	B:-63	Uncertain significance
MFN2.sp316	245	TCACCAGCGAGCGCCACCCC	1	B:-62	Uncertain significance
MFN2.sp30	284	TGAGTGTGATGGCCGCCGCG	1	B:-23	Likely benign
MFN2.sp108	285	TCACCTTCCCGGCCTCGCGG	1	B:-22	Likely benign
MFN2.sp58	288	TGTGATGGCCGCCGCGAGGC	1	B:-19	Likely benign
MFN2.sp59	289	GTGATGGCCGCCGCGAGGCC	1	B:-18	Likely benign
MFN2.sp145	293	TGGCCGCCGCGAGGCCGGGA	1	B:-14	Likely benign
MFN2.sp525	463	GTTGCATCGAGAGAAGAGCA	2	C:11	Likely pathogenic
MFN2.sp508	517	AAATAAGAGACACATGGCTG	3	C:65	Benign/Likely benign
MFN2.sp107	538	AGTGACAAAGTGCTTAAGTG	3	C:86	Uncertain significance
MFN2.sp153	539	CAGTGACAAAGTGCTTAAGT	3	C:87	Uncertain significance
MFN2.sp106	540	GCAGTGACAAAGTGCTTAAG	3	C:88	Uncertain significance
MFN2.sp148	569	ACTGCCAAGAAGAAGATCAA	3	C:117	Uncertain significance
MFN2.sp413	587	AATGGCATTTTTGAGCAGCT	3	C:135	Benign/Likely benign
MFN2.sp522	588	ATGGCATTTTTGAGCAGCTG	3	C:136	Benign/Likely benign
MFN2.sp238	589	TGGCATTTTTGAGCAGCTGG	3	C:137	Benign/Likely benign
MFN2.sp380	601	GGTGGCGCTCTCCTGGATGT	3	C:149	Benign/Likely benign
MFN2.sp404	601	GCAGCTGGGGGCCTACATCC	3	C:149	Benign/Likely benign
MFN2.sp407	608	CAAGGAAGGTGGCGCTCTCC	3	C:156	Likely pathogenic
MFN2.sp205	646	CACGTACAGGAATGCAGAAC	4	C:194	Likely benign
MFN2.sp417	659	CCTGTTCTTCTGTGGTAACG	4	C:207	Pathogenic
MFN2.sp651	660	ACCTGTTCTTCTGTGGTAAC	4	C:208	Uncertain significance
MFN2.sp291	661	AACCTGTTCTTCTGTGGTAA	4	C:209	Uncertain significance
MFN2.sp152	667	GTCCAGAACCTGTTCTTCTG	4	C:215	Uncertain significance
MFN2.sp303	670	CCCCGTTACCACAGAAGAAC	4	C:218	Uncertain significance
MFN2.sp468	676	TACCACAGAAGAACAGGTTC	4	C:224	Pathogenic
MFN2.sp100	686	GAACAGGTTCTGGACGTCAA	4	C:234	Uncertain significance
MFN2.sp462	701	TGATGCCTCTCACTTTGGAT	4	C:249	Uncertain significance
MFN2.sp257	706	CTCACTGATGCCTCTCACTT	4	C:254	Uncertain significance
MFN2.sp126	707	GGTTACCTATCCAAAGTGAG	4	C:255	Uncertain significance
MFN2.sp252	718	CAAAGTGAGAGGCATCAGTG	4	C:266	Uncertain significance
MFN2.sp584	724	GAGAGGCATCAGTGAGGTGC	4	C:272	Uncertain significance
MFN2.sp599	729	GCATCAGTGAGGTGCTGGCT	4	C:277	Pathogenic
MFN2.sp553	732	TCAGTGAGGTGCTGGCTCGG	4	C:280	Pathogenic
MFN2.sp391	745	GGCTCGGAGGCACATGAAAG	4	C:293	Uncertain significance
MFN2.sp465	790	CCAGAGCATGGCATTGATCA	5	C:338	Likely pathogenic
MFN2.sp151	801	CCGTGATCAATGCCATGCTC	5	C:349	Likely pathogenic
MFN2.sp72	802	CGTGATCAATGCCATGCTCT	5	C:350	Likely pathogenic
MFN2.sp494	802	CAGAACTTTGTCCCAGAGCA	5	C:350	Likely pathogenic
MFN2.sp105	825	GTGGTGTGGCCAATCCCAGA	5	C:373	Uncertain significance
MFN2.sp194	826	GGTGGTGTGGCCAATCCCAG	5	C:374	Uncertain significance
MFN2.sp487	839	GCAGGAAGCAATTGGTGGTG	5	C:387	Uncertain significance
MFN2.sp315	844	TACCCGCAGGAAGCAATTGG	5	C:392	Uncertain significance
MFN2.sp175	847	CTCTACCCGCAGGAAGCAAT	5	C:395	Uncertain significance
MFN2.sp135	852	ACACCACCAATTGCTTCCTG	5	C:400	Uncertain significance
MFN2.sp480	853	CACCACCAATTGCTTCCTGC	5	C:401	Uncertain significance
MFN2.sp136	859	CAATTGCTTCCTGCGGGTAG	5	C:407	Benign/Likely benign
MFN2.sp45	860	AATTGCTTCCTGCGGGTAGA	5	C:408	Benign/Likely benign
MFN2.sp276	869	CTGCGGGTAGAGGGCACAGA	5	C:417	Benign/Likely benign
MFN2.sp597	881	CGGTAAGGAGAAAGGCCTCA	5	C:429	Likely pathogenic
MFN2.sp455	889	TGAGCCCTCGGTAAGGAGAA	5	C:437	Likely pathogenic
MFN2.sp392	895	TGAGGCCTTTCTCCTTACCG	5	C:443	Likely benign
MFN2.sp46	896	GAGGCCTTTCTCCTTACCGA	5	C:444	Likely benign
MFN2.sp71	896	TTTCCTCTGAGCCCTCGGTA	5	C:444	Likely benign
MFN2.sp156	904	TCTCCTTACCGAGGGCTCAG	5	C:452	Uncertain significance
MFN2.sp431	955	GAGCTGCTTGTCCTGGTGGA	6	C:503	Pathogenic
MFN2.sp535	955	GCTGGCCCATGCCCTCCACC	6	C:503	Pathogenic
MFN2.sp426	959	CATGGAGCTGCTTGTCCTGG	6	C:507	Pathogenic
MFN2.sp577	974	CAGGACAAGCAGCTCCATGC	6	C:522	Likely benign
MFN2.sp104	977	CACTCACTAGGCTGCCGGCA	6	C:525	Likely pathogenic
MFN2.sp132	982	CATCACACTCACTAGGCTGC	6	C:530	Likely pathogenic
MFN2.sp220	989	TGGGCCACATCACACTCACT	6	C:537	Likely pathogenic
MFN2.sp366	1008	AGAAGTGGGCACTTAGAGTT	6	C:556	Likely benign
MFN2.sp549	1009	CAGAAGTGGGCACTTAGAGT	6	C:557	Likely benign
MFN2.sp365	1022	CGAGGTCATCCTTCAGAAGT	7	C:570	Uncertain significance
MFN2.sp193	1023	ACGAGGTCATCCTTCAGAAG	7	C:571	Uncertain significance
MFN2.sp345	1024	CTCTAAGTGCCCACTTCTGA	7	C:572	Uncertain significance
MFN2.sp207	1058	CTGTGGTGACATCAATACCA	7	C:606	Uncertain significance
MFN2.sp103	1059	TCTGTGGTGACATCAATACC	7	C:607	Uncertain significance
MFN2.sp178	1075	TATTGATGTCACCACAGAGC	7	C:623	Uncertain significance
MFN2.sp278	1075	AATCCAGCTGTCCAGCTCTG	7	C:623	Uncertain significance
MFN2.sp572	1083	TCACCACAGAGCTGGACAGC	7	C:631	Pathogenic
MFN2.sp109	1102	CTGGATTGACAAGTTTTGTC	7	C:650	Uncertain significance
MFN2.sp253	1138	CATCAGGGTGGACTCTGAGT	8	C:686	Uncertain significance
MFN2.sp563	1156	AGAGTCCACCCTGATGCAGA	8	C:704	Pathogenic
MFN2.sp504	1177	GGAAAAGCACTTCTTCCACA	8	C:725	Conflicting interpretations of pathogenicity
MFN2.sp284	1181	AGAGACGCTCACTCACCTTG	8	C:729	Pathogenic
MFN2.sp48	1197	AGGTGAGTGAGCGTCTCTCC	8	C:745	Pathogenic
MFN2.sp344	1204	CAGGATGAAGATGTTTGGCC	8	C:752	Likely pathogenic
MFN2.sp219	1205	TCAGGATGAAGATGTTTGGC	8	C:753	Likely pathogenic
MFN2.sp260	1209	TTGTTCAGGATGAAGATGTT	8	C:757	Conflicting interpretations of pathogenicity
MFN2.sp131	1223	ATGCATCCCAGCGGTTGTTC	8	C:771	Pathogenic/Likely pathogenic
MFN2.sp11	1227	TCTTCATCCTGAACAACCGC	8	C:775	Pathogenic/Likely pathogenic
MFN2.sp259	1232	CTGAGGCAGATGCATCCCAG	8	C:780	Pathogenic
MFN2.sp317	1258	TGCCTCAGAGCCCGAGTACA	8	C:806	Uncertain significance
MFN2.sp282	1261	CTCAGAGCCCGAGTACATGG	8	C:809	Uncertain significance
MFN2.sp157	1264	AGAGCCCGAGTACATGGAGG	8	C:812	Uncertain significance
MFN2.sp318	1303	GGAGCGTTGTACCAGCTTCC	9	C:851	Conflicting interpretations of pathogenicity
MFN2.sp531	1303	CAGCTCATCCACCAGGAAGC	9	C:851	Conflicting interpretations of pathogenicity
MFN2.sp440	1310	CCACGCCCAGCTCATCCACC	9	C:858	Likely benign
MFN2.sp614	1316	AGCTTCCTGGTGGATGAGCT	9	C:864	Likely benign
MFN2.sp12	1336	GGGCGTGGTGGATCGATCCC	9	C:884	Conflicting interpretations of pathogenicity
MFN2.sp74	1340	GTGGTGGATCGATCCCAGGC	9	C:888	Conflicting interpretations of pathogenicity
MFN2.sp179	1341	TGGTGGATCGATCCCAGGCC	9	C:889	Conflicting interpretations of pathogenicity
MFN2.sp75	1342	GGTGGATCGATCCCAGGCCG	9	C:890	Conflicting interpretations of pathogenicity
MFN2.sp102	1342	GAAGATGCGGTCCCCGGCCT	9	C:890	Conflicting interpretations of pathogenicity
MFN2.sp70	1343	AGAAGATGCGGTCCCCGGCC	9	C:891	Conflicting interpretations of pathogenicity
MFN2.sp101	1348	CACAAAGAAGATGCGGTCCC	9	C:896	Likely pathogenic
MFN2.sp539	1355	TAGCAGACACAAAGAAGATG	10	C:903	Likely pathogenic
MFN2.sp381	1369	CATCTTCTTTGTGTCTGCTA	10	C:917	Uncertain significance
MFN2.sp598	1372	CTTCTTTGTGTCTGCTAAGG	10	C:920	Uncertain significance
MFN2.sp437	1402	CGCCAGGATTCAGAAAGCCC	10	C:950	Benign/Likely benign
MFN2.sp275	1403	GCCAGGATTCAGAAAGCCCA	10	C:951	Benign/Likely benign
MFN2.sp357	1415	AAAGCCCAGGGCATGCCTGA	10	C:963	Benign/Likely benign
MFN2.sp241	1418	GCCCAGGGCATGCCTGAAGG	10	C:966	Likely pathogenic
MFN2.sp110	1449	TCGCAGAAGGCTTTCAAGTG	10	C:997	Uncertain significance
MFN2.sp514	1476	TTGAGTTTCAGAATTTTGAG	11	C:1024	Uncertain significance
MFN2.sp448	1486	GAATTTTGAGAGGAGATTTG	11	C:1034	Uncertain significance
MFN2.sp557	1507	CTTGGTCTTCACTGCAGACT	11	C:1055	Uncertain significance
MFN2.sp218	1508	ACTTGGTCTTCACTGCAGAC	11	C:1056	Uncertain significance
MFN2.sp130	1525	GACCGTGTGCTGCTCAAACT	11	C:1073	Likely pathogenic
MFN2.sp209	1534	GACCAAGTTTGAGCAGCACA	11	C:1082	Uncertain significance
MFN2.sp77	1539	AGTTTGAGCAGCACACGGTC	11	C:1087	Likely benign
MFN2.sp50	1540	GTTTGAGCAGCACACGGTCC	11	C:1088	Pathogenic
MFN2.sp390	1547	CCTCTGCAATCTGCTTGGCC	11	C:1095	Pathogenic
MFN2.sp314	1552	AACCGCCTCTGCAATCTGCT	11	C:1100	Uncertain significance
MFN2.sp13	1558	CCGGGCCAAGCAGATTGCAG	11	C:1106	Uncertain significance
MFN2.sp233	1561	GGCCAAGCAGATTGCAGAGG	11	C:1109	Uncertain significance
MFN2.sp14	1576	AGAGGCGGTTCGACTCATCA	11	C:1124	Likely pathogenic
MFN2.sp138	1591	CATCATGGACTCCCTGCACA	11	C:1139	Uncertain significance
MFN2.sp343	1591	CTCCCGAGCCGCCATGTGCA	11	C:1139	Uncertain significance
MFN2.sp111	1599	ACTCCCTGCACATGGCGGCT	12	C:1147	Pathogenic
MFN2.sp306	1600	CTCCCTGCACATGGCGGCTC	12	C:1148	Pathogenic
MFN2.sp319	1638	GCGAGGAAATGCGTGAAGAG	12	C:1186	Uncertain significance
MFN2.sp573	1655	GTTTGTCAATAAATTTCAGT	12	C:1203	Uncertain significance
MFN2.sp242	1672	GAAATTTATTGACAAACAGC	12	C:1220	Uncertain significance
MFN2.sp196	1681	TGACAAACAGCTGGAGCTCT	12	C:1229	Uncertain significance
MFN2.sp15	1717	GCTGCGAATTAAGCAGATTA	13	C:1265	Uncertain significance
MFN2.sp4	1720	GCGAATTAAGCAGATTACGG	13	C:1268	Uncertain significance
MFN2.sp78	1726	TAAGCAGATTACGGAGGAAG	13	C:1274	Uncertain significance
MFN2.sp268	1731	AGATTACGGAGGAAGTGGAG	13	C:1279	Uncertain significance
MFN2.sp173	1778	AATCGTCCACCAGTACAGAG	13	C:1326	Uncertain significance
MFN2.sp5	1780	GATCAGGCGCCTCTCTGTAC	13	C:1328	Uncertain significance
MFN2.sp197	1783	CAGGCGCCTCTCTGTACTGG	13	C:1331	Uncertain significance
MFN2.sp80	1798	ACTGGTGGACGATTACCAGA	13	C:1346	Uncertain significance
MFN2.sp650	1828	CCCTTCTCCAGTAGTCCTCA	14	C:1376	Pathogenic
MFN2.sp406	1859	CCAGTCCTTCCTCTATGTGG	14	C:1407	Uncertain significance
MFN2.sp217	1862	GACCCAGTCCTTCCTCTATG	14	C:1410	Uncertain significance
MFN2.sp16	1865	CTGCACCGCCACATAGAGGA	14	C:1413	Uncertain significance
MFN2.sp285	1870	CCGCCACATAGAGGAAGGAC	14	C:1418	Likely pathogenic
MFN2.sp330	1871	CGCCACATAGAGGAAGGACT	14	C:1419	Likely pathogenic
MFN2.sp578	1898	TGGTGATGGCCGTGGAGCAG	14	C:1446	Uncertain significance
MFN2.sp358	1900	CATGTCTGACCGCTGCTCCA	14	C:1448	Benign/Likely benign
MFN2.sp499	1906	CAGGGAGTTGGTGATGGCCG	14	C:1454	Benign/Likely benign
MFN2.sp423	1912	GGTCTGCAGGGAGTTGGTGA	14	C:1460	Uncertain significance
MFN2.sp256	1918	CTGCATGGTCTGCAGGGAGT	14	C:1466	Uncertain significance
MFN2.sp232	1924	GTCCTGCTGCATGGTCTGCA	14	C:1472	Likely benign
MFN2.sp405	1925	TGTCCTGCTGCATGGTCTGC	14	C:1473	Likely benign
MFN2.sp427	1933	CTCCCTGCAGACCATGCAGC	14	C:1481	Likely benign
MFN2.sp269	1966	CCGCACAGACACAGGAAGGA	14	C:1514	Uncertain significance
MFN2.sp379	1967	TCCGCACAGACACAGGAAGG	14	C:1515	Uncertain significance
MFN2.sp389	1970	GACTCCGCACAGACACAGGA	14	C:1518	Uncertain significance
MFN2.sp128	1974	ATCTGACTCCGCACAGACAC	14	C:1522	Uncertain significance
MFN2.sp564	1977	CCCTCCTTCCTGTGTCTGTG	14	C:1525	Uncertain significance
MFN2.sp180	1996	GCGGAGTCAGATAGACATGC	14	C:1544	Uncertain significance
MFN2.sp552	2009	TGAGGGAGAAGCACTGGCGT	14	C:1557	Likely pathogenic
MFN2.sp313	2010	TTGAGGGAGAAGCACTGGCG	14	C:1558	Likely pathogenic
MFN2.sp327	2015	CATAGTTGAGGGAGAAGCAC	14	C:1563	Benign/Likely benign
MFN2.sp312	2026	ACAGTTTAGGTCATAGTTGA	14	C:1574	Conflicting interpretations of pathogenicity
MFN2.sp127	2027	CACAGTTTAGGTCATAGTTG	15	C:1575	Conflicting interpretations of pathogenicity
MFN2.sp368	2062	CAAGCTGTGTGCTGACTTCC	15	C:1610	Likely benign
MFN2.sp510	2069	AATGGAACTCAATGTCTTCC	15	C:1617	Likely benign
MFN2.sp192	2087	TGGTCCATCCGAGAGAGAAA	15	C:1635	Conflicting interpretations of pathogenicity
MFN2.sp581	2090	ATTGAGTTCCATTTCTCTCT	15	C:1638	Conflicting interpretations of pathogenicity
MFN2.sp331	2094	AGTTCCATTTCTCTCTCGGA	15	C:1642	Conflicting interpretations of pathogenicity
MFN2.sp81	2104	CTCTCTCGGATGGACCATGC	15	C:1652	Uncertain significance
MFN2.sp206	2107	CAGGAACCTATTCACCAGCA	15	C:1655	Uncertain significance
MFN2.sp346	2112	GATGGACCATGCTGGTGAAT	15	C:1660	Uncertain significance
MFN2.sp292	2120	ATGCTGGTGAATAGGTTCCT	15	C:1668	Uncertain significance
MFN2.sp68	2144	TGTAGCCCATCAAGGCCCGA	15	C:1692	Uncertain significance
MFN2.sp112	2149	GAACAGCCGTCGGGCCTTGA	15	C:1697	Uncertain significance
MFN2.sp113	2150	AACAGCCGTCGGGCCTTGAT	15	C:1698	Uncertain significance
MFN2.sp378	2152	CTGGTCATTGTAGCCCATCA	15	C:1700	Uncertain significance
MFN2.sp125	2177	GCGTCAGAGGGATGGGACGC	15	C:1725	Uncertain significance
MFN2.sp191	2184	TTGGCTGGCGTCAGAGGGAT	16	C:1732	Uncertain significance
MFN2.sp240	2185	GTTGGCTGGCGTCAGAGGGA	16	C:1733	Uncertain significance
MFN2.sp124	2189	TGGGGTTGGCTGGCGTCAGA	16	C:1737	Uncertain significance
MFN2.sp172	2190	CTGGGGTTGGCTGGCGTCAG	16	C:1738	Uncertain significance
MFN2.sp538	2203	CAGTGGGGGCATGCTGGGGT	16	C:1751	Uncertain significance
MFN2.sp267	2217	AGCGAGCCCTGTGGCAGTGG	16	C:1765	Uncertain significance
MFN2.sp150	2218	GAGCGAGCCCTGTGGCAGTG	16	C:1766	Uncertain significance
MFN2.sp67	2219	TGAGCGAGCCCTGTGGCAGT	16	C:1767	Uncertain significance
MFN2.sp239	2220	GTGAGCGAGCCCTGTGGCAG	16	C:1768	Uncertain significance
MFN2.sp408	2222	AGCATGCCCCCACTGCCACA	16	C:1770	Likely benign
MFN2.sp364	2226	TCCTGGGTGAGCGAGCCCTG	16	C:1774	Likely benign
MFN2.sp457	2236	GCCACAGGGCTCGCTCACCC	16	C:1784	Likely benign
MFN2.sp158	2239	ACAGGGCTCGCTCACCCAGG	16	C:1787	Likely benign
MFN2.sp254	2248	GCTCACCCAGGAGGAGTTCA	16	C:1796	Benign/Likely benign
MFN2.sp434	2257	GGAGGAGTTCATGGTTTCCA	16	C:1805	Benign/Likely benign
MFN2.sp149	2263	GGAGGCCAGGCCGGTAACCA	16	C:1811	Uncertain significance
MFN2.sp409	2264	TTCATGGTTTCCATGGTTAC	16	C:1812	Uncertain significance
MFN2.sp51	2269	GGTTTCCATGGTTACCGGCC	16	C:1817	Uncertain significance
MFN2.sp498	2276	TCCTGGATGTCAAGGAGGCC	16	C:1824	Uncertain significance
MFN2.sp171	2281	GGAGGTCCTGGATGTCAAGG	16	C:1829	Conflicting interpretations of pathogenicity
MFN2.sp355	2302	TCCAACAACAAGAATGCCCA	16	C:1850	Uncertain significance
MFN2.sp393	2312	TCCATGGGCATTCTTGTTGT	16	C:1860	Uncertain significance
MFN2.sp444	2315	ATGGGCATTCTTGTTGTTGG	16	C:1863	Uncertain significance
MFN2.sp363	2363	GGCCATAGAGCCCAAAGGAG	16	C:1911	Uncertain significance
MFN2.sp416	2368	GAGGAGGCCATAGAGCCCAA	16	C:1916	Conflicting interpretations of pathogenicity
MFN2.sp9	2384	GACGCTCATAGACGTAGAGG	17	C:1932	Conflicting interpretations of pathogenicity
MFN2.sp159	2403	ACGTCTATGAGCGTCTGACC	17	C:1951	Uncertain significance
MFN2.sp571	2410	CTCCTTGGCCTTGGTGGTCC	17	C:1958	Uncertain significance
MFN2.sp160	2413	GCGTCTGACCTGGACCACCA	17	C:1961	Likely benign
MFN2.sp530	2416	GGCCCTCTCCTTGGCCTTGG	17	C:1964	Likely benign
MFN2.sp425	2419	GAAGGCCCTCTCCTTGGCCT	17	C:1967	Likely benign
MFN2.sp515	2419	GACCTGGACCACCAAGGCCA	17	C:1967	Likely benign
MFN2.sp574	2424	GGACCACCAAGGCCAAGGAG	17	C:1972	Uncertain significance
MFN2.sp189	2425	GCGCTTGAAGGCCCTCTCCT	17	C:1973	Uncertain significance
MFN2.sp123	2437	CTCCACAAACTGGCGCTTGA	17	C:1985	Uncertain significance
MFN2.sp161	2446	GGCCTTCAAGCGCCAGTTTG	17	C:1994	Uncertain significance
MFN2.sp36	2447	CGCTGGCATGCTCCACAAAC	17	C:1995	Uncertain significance
MFN2.sp302	2464	GACAAGCTGCAGCTTCTCGC	17	C:2012	Uncertain significance
MFN2.sp447	2542	TTGCTGACACAGATGAGCAA	18	C:2090	Uncertain significance
MFN2.sp18	2568	GTCAGCAAGTTGACGTCACC	18	C:2116	Pathogenic/Likely pathogenic
MFN2.sp52	2569	TCAGCAAGTTGACGTCACCC	18	C:2117	Pathogenic/Likely pathogenic
MFN2.sp596	2575	TTCCTGCTCCAGGTTCTCCC	18	C:2123	Pathogenic/Likely pathogenic
MFN2.sp503	2576	TTTCCTGCTCCAGGTTCTCC	18	C:2124	Uncertain significance
MFN2.sp53	2578	TGACGTCACCCGGGAGAACC	18	C:2126	Uncertain significance
MFN2.sp602	2584	CACCCGGGAGAACCTGGAGC	18	C:2132	Uncertain significance
MFN2.sp301	2585	TGGCGGCAATTTCCTGCTCC	18	C:2133	Uncertain significance
MFN2.sp509	2602	CTCAATTTTCTTGTTCATGG	18	C:2150	Uncertain significance
MFN2.sp83	2614	CGCCATGAACAAGAAAATTG	18	C:2162	Uncertain significance
MFN2.sp66	2671	GAGCTCACTGTCCAACCAAC	18	C:2219	Pathogenic
MFN2.sp84	2671	CAGGAATAAAGCCGGTTGGT	18	C:2219	Pathogenic
MFN2.sp492	2708	ATCTGCTGGGCTGCAGGTAC	18	C:2256	Pathogenic
MFN2.sp600	2714	CCCACTATCTGCTGGGCTGC	18	C:2262	Pathogenic
MFN2.sp461	2721	TCAGGTGCCCACTATCTGCT	18	C:2269	Pathogenic
MFN2.sp652	2722	CTCAGGTGCCCACTATCTGC	18	C:2270	Pathogenic
MFN2.sp222	2724	ACCTGCAGCCCAGCAGATAG	18	C:2272	Pathogenic
MFN2.sp526	2734	CAGCAGATAGTGGGCACCTG	18	P:+8	Benign
MFN2.sp482	2737	CAGATAGTGGGCACCTGAGG	18	P:+11	Benign
MFN2.sp497	2739	CTCCACGCAGACTCCGCCTC	18	P:+13	Benign
MFN2.sp85	2748	CACCTGAGGCGGAGTCTGCG	18	P:+22	Benign
MFN2.sp200	2753	GAGGCGGAGTCTGCGTGGAG	18	P:+27	Uncertain significance
MFN2.sp86	2754	AGGCGGAGTCTGCGTGGAGA	18	P:+28	Uncertain significance
MFN2.sp495	2755	GGCGGAGTCTGCGTGGAGAG	18	P:+29	Uncertain significance
MFN2.sp527	2758	GGAGTCTGCGTGGAGAGGGG	18	P:+32	Uncertain significance
MFN2.sp122	2775	GCCCACATGGCACTTAGGGC	18	P:+49	Uncertain significance
MFN2.sp99	2779	GGGAGCCCACATGGCACTTA	18	P:+53	Uncertain significance
MFN2.sp289	2780	GGGGAGCCCACATGGCACTT	18	P:+54	Uncertain significance
MFN2.sp551	2784	TGCCAGCCCTAAGTGCCATG	18	P:+58	Benign
MFN2.sp281	2785	GCCAGCCCTAAGTGCCATGT	18	P:+59	Benign
MFN2.sp520	2788	TGCCCCTGGGGGAGCCCACA	18	P:+62	Benign
MFN2.sp353	2838	GACTGGGTGCTTCATTCTCT	18	P:+112	Uncertain significance
MFN2.sp35	2854	GCTCAAAATGGTACGAGACT	18	P:+128	Uncertain significance
MFN2.sp34	2855	GGCTCAAAATGGTACGAGAC	18	P:+129	Uncertain significance
MFN2.sp120	2938	TCGCTGAAAGTGTCCTTTGG	18	P:+212	Likely benign
MFN2.sp119	2939	GTCGCTGAAAGTGTCCTTTG	18	P:+213	Likely benign
MFN2.sp98	2940	TGTCGCTGAAAGTGTCCTTT	18	P:+214	Likely benign
MFN2.sp188	2941	CTGTCGCTGAAAGTGTCCTT	18	P:+215	Likely benign
MFN2.sp287	2958	GACACTTTCAGCGACAGCTA	18	P:+232	Likely benign
MFN2.sp114	2975	CTATGGACAGCATGGTACCA	18	P:+249	Uncertain significance
MFN2.sp97	2981	AAAGCCTCAACTTAACTCCT	18	P:+255	Uncertain significance
MFN2.sp458	2988	GGTACCAAGGAGTTAAGTTG	18	P:+262	Uncertain significance
MFN2.sp211	3030	GTTCATTTGATTGCTTGATA	18	P:+304	Uncertain significance
MFN2.sp521	3133	GGTGTGCTGGGCTGCAAGGA	18	P:+407	Uncertain significance
MFN2.sp485	3134	AGGTGTGCTGGGCTGCAAGG	18	P:+408	Uncertain significance
MFN2.sp479	3145	CTTACACCTGCAGGTGTGCT	18	P:+419	Uncertain significance
MFN2.sp274	3146	CCTTACACCTGCAGGTGTGC	18	P:+420	Uncertain significance
MFN2.sp382	3150	TTGCAGCCCAGCACACCTGC	18	P:+424	Uncertain significance
MFN2.sp300	3154	CAATCGTCCCTTACACCTGC	18	P:+428	Uncertain significance
MFN2.sp412	3327	CTTTCTACCACCCCCAGCAC	18	P:+601	Uncertain significance
MFN2.sp394	3339	CTGTGCTGGGGGTGGTAGAA	18	P:+613	Uncertain significance
MFN2.sp248	3441	TGGCAGTCACTGGGACAAGG	18	P:+715	Likely benign
MFN2.sp262	3442	GGCAGTCACTGGGACAAGGA	18	P:+716	Likely benign
MFN2.sp375	3459	GGACACAATAATGAGAAGAG	18	P:+733	Likely benign
MFN2.sp310	3499	AAACAGGCCTGCACAAGTCC	18	P:+773	Likely benign
MFN2.sp307	3503	TGTCAGTCCTGGACTTGTGC	18	P:+777	Likely benign
MFN2.sp616	3596	ATGGTGGAAGGTGGGGACGT	18	P:+870	Uncertain significance
MFN2.sp615	3599	GTGGAAGGTGGGGACGTTGG	18	P:+873	Uncertain significance
MFN2.sp201	3603	AAGGTGGGGACGTTGGTGGC	18	P:+877	Uncertain significance
MFN2.sp601	3616	TGGTGGCTGGCTGAGGTGCA	18	P:+890	Benign
MFN2.sp212	3617	GGTGGCTGGCTGAGGTGCAT	18	P:+891	Benign
MFN2.sp470	3628	GAGGTGCATGGGCCCCACAC	18	P:+902	Benign
MFN2.sp235	3630	ATTCTCCAGCTGTCCTGTGT	18	P:+904	Likely benign
MFN2.sp512	3631	CATTCTCCAGCTGTCCTGTG	18	P:+905	Likely benign
MFN2.sp395	3636	TGGGCCCCACACAGGACAGC	18	P:+910	Likely benign
MFN2.sp505	3644	ACACAGGACAGCTGGAGAAT	18	P:+918	Likely benign
MFN2.sp24	3656	TGGAGAATGGGCCGTCCACT	18	P:+930	Uncertain significance
MFN2.sp230	3656	GCAGAACGAGGCCAAGTGGA	18	P:+930	Uncertain significance
MFN2.sp64	3660	CCTCGCAGAACGAGGCCAAG	18	P:+934	Uncertain significance
MFN2.sp8	3668	CATGAGCCCCTCGCAGAACG	18	P:+942	Uncertain significance
MFN2.sp25	3671	CCACTTGGCCTCGTTCTGCG	18	P:+945	Uncertain significance
MFN2.sp280	3672	CACTTGGCCTCGTTCTGCGA	18	P:+946	Uncertain significance
MFN2.sp350	3673	ACTTGGCCTCGTTCTGCGAG	18	P:+947	Uncertain significance
MFN2.sp26	3681	TCGTTCTGCGAGGGGCTCAT	18	P:+955	Uncertain significance
MFN2.sp225	3779	CAACCTTGTCCCAAGTGCCC	18	P:+1053	Uncertain significance
MFN2.sp94	3785	GGCACAGGAAATTTAGTCCA	18	P:+1059	Uncertain significance
MFN2.sp185	3786	TGGCACAGGAAATTTAGTCC	18	P:+1060	Uncertain significance
MFN2.sp429	3800	CCAACTGCAGTCACTGGCAC	18	P:+1074	Uncertain significance
MFN2.sp228	3806	CCTTGGCCAACTGCAGTCAC	18	P:+1080	Uncertain significance
MFN2.sp202	3817	CCAGTGACTGCAGTTGGCCA	18	P:+1091	Likely benign
MFN2.sp226	3818	CAGTGACTGCAGTTGGCCAA	18	P:+1092	Likely benign
MFN2.sp339	3823	GGGTTTTCCACATTGTCCCT	18	P:+1097	Likely benign
MFN2.sp117	3827	CAGTTGGCCAAGGGACAATG	18	P:+1101	Likely benign
MFN2.sp216	3866	GTCGAAGGTTCTGGAGATCA	18	P:+1140	Uncertain significance
MFN2.sp529	3867	AGTCGAAGGTTCTGGAGATC	18	P:+1141	Uncertain significance
MFN2.sp63	3875	AGGGGGTCAGTCGAAGGTTC	18	P:+1149	Uncertain significance
MFN2.sp283	3881	AAGACAAGGGGGTCAGTCGA	18	P:+1155	Uncertain significance
MFN2.sp264	3892	ACATCAGCATAAAGACAAGG	18	P:+1166	Likely benign
MFN2.sp400	3893	AACATCAGCATAAAGACAAG	18	P:+1167	Likely benign
MFN2.sp428	3894	CAACATCAGCATAAAGACAA	18	P:+1168	Likely benign
MFN2.sp439	3895	TCAACATCAGCATAAAGACA	18	P:+1169	Likely benign
MFN2.sp272	3984	ACTGTGTGAGAAAAGCAGTT	18	P:+1258	Likely benign
MFN2.sp533	3985	CTGTGTGAGAAAAGCAGTTT	18	P:+1259	Likely benign
MFN2.sp297	4002	TTTGGGTGACAAATCCTGTG	18	P:+1276	Uncertain significance
MFN2.sp62	4005	CGATCCAACTTGTGCCACAC	18	P:+1279	Uncertain significance
MFN2.sp288	4012	AAATCCTGTGTGGCACAAGT	18	P:+1286	Uncertain significance
MFN2.sp397	4111	TCATCTTTGAGGAAATGAGT	18	P:+1385	Uncertain significance
MFN2.sp215	4126	GGCCACCAAACAGTGCACAG	18	P:+1400	Uncertain significance
MFN2.sp32	4206	ATCACTTCGCCCCACACAAC	18	P:+1480	Likely benign
MFN2.sp337	4206	CCTCAGTCTGTCCTGTTGTG	18	P:+1480	Likely benign
MFN2.sp227	4207	CTCAGTCTGTCCTGTTGTGT	18	P:+1481	Likely benign
MFN2.sp214	4208	TCAGTCTGTCCTGTTGTGTG	18	P:+1482	Likely benign
MFN2.sp92	4219	TGTTGTGTGGGGCGAAGTGA	18	P:+1493	Likely benign
MFN2.sp474	4258	ATGCTGTGGGTGGATGTTCC	18	P:+1532	Uncertain significance
MFN2.sp31	4265	ATTCAGGCCCGGCACACGCC	18	P:+1539	Uncertain significance
MFN2.sp460	4266	CATTCAGGCCCGGCACACGC	18	P:+1540	Uncertain significance
MFN2.sp27	4268	TGGATGTTCCCGGCGTGTGC	18	P:+1542	Uncertain significance
MFN2.sp28	4269	GGATGTTCCCGGCGTGTGCC	18	P:+1543	Likely benign
MFN2.sp167	4276	GGCCCCTGTCCATTCAGGCC	18	P:+1550	Likely benign
MFN2.sp164	4278	CGGCGTGTGCCGGGCCTGAA	18	P:+1552	Likely benign
MFN2.sp60	4281	GAAGTGGCCCCTGTCCATTC	18	P:+1555	Likely benign
MFN2.sp29	4283	TGTGCCGGGCCTGAATGGAC	18	P:+1557	Likely benign
MFN2.sp56	4284	GTGCCGGGCCTGAATGGACA	18	P:+1558	Likely benign
MFN2.sp57	4285	TGCCGGGCCTGAATGGACAG	18	P:+1559	Likely benign
MFN2.sp605	4297	TTCCCTGACATGCTGTGAAG	18	P:+1571	Likely benign
MFN2.sp165	4305	GGGCCACTTCACAGCATGTC	18	P:+1579	Likely benign
MFN2.sp360	4306	GGCCACTTCACAGCATGTCA	18	P:+1580	Likely benign
MFN2.sp170-LPath	2148	AAGAATGCCCATGGAGGTCC	15	C:1696	Likely pathogenic
MFN2.sp329-LPath	712	CATCTGTGCCCTCTACCCGC	4	C:260	Likely pathogenic
MFN2.sp208-Path	417	AATGCCATTGATCTTCTTCT	2	C:-35	Pathogenic
MFN2.sp466-LPath	2141	GCCTGGCCTCCTTGACATCC	15	C:1689	Likely pathogenic
MFN2.sp140-US	1638	CTGCAATGGCCGAGGAGATC	12	C:1186	Uncertain significance
MFN2.sp181-LPath	2152	TTGACATCCAGGACCTCCAT	15	C:1700	Likely pathogenic
MFN2.sp79-US	1611	GGTGTCGACTGCAATGGCCG	12	C:1159	Uncertain significance
MFN2.sp481-Path	978	GGATGCTGATGTGTTTGTGC	6	C:526	Pathogenic
MFN2.sp540
MFN2.sp304
