# Supplementary material for: Pooled image-base screening of mitochondria with microraft isolation distinguishes pathogenic mitofusin 2 mutations
Source: Commun Biol. 2022 Oct 25;5:1128. doi: 10.1038/s42003-022-04089-y (PMC9596453; doi:10.1038/s42003-022-04089-y)
Supplement: Supplementary file 4 — Supplementary Data 2 [file 42003_2022_4089_MOESM4_ESM.xlsx]

## Sheet: Fig 1c
		PredictedGuide	Pred Sort	Rank %	%GFP Edited			PredictedGuide	Pred Sort	Rank %	%RFP Edited
		GFPG2	GFPG2 Raft	0.9875	0.168386			GFPG2	GFPG2 Raft	0.0125	0.85702
		GFPG2	GFPG2 Raft	0.65	0.951444			GFPG2	GFPG2 Raft	0.825	0
		GFPG2	GFPG2 Raft	0.6625	0.950943			GFPG2	GFPG2 Raft	0.55	0.166639
		GFPG2	GFPG2 Raft	0.1125	1			GFPG2	GFPG2 Raft	0.675	0
		GFPG2	GFPG2 Raft	0.15	0.999999			GFPG2	GFPG2 Raft	0.7375	0
		GFPG2	GFPG2 Raft	0.3625	0.999999			GFPG2	GFPG2 Raft	0.975	0
		GFPG2	GFPG2 Raft	0.525	0.969065			GFPG2	GFPG2 Raft	0.9875	0
		GFPG2	GFPG2 Raft	0.2125	0.999999			GFPG2	GFPG2 Raft	0.275	0.5
		GFPG2	GFPG2 Raft	0.725	0.928064			GFPG2	GFPG2 Raft	0.6125	0
		GFPG2	GFPG2 Raft	0.6125	0.957604			GFPG2	GFPG2 Raft	0.9625	0
		GFPG2	GFPG2 Raft	0.8375	0.894366			GFPG2	GFPG2 Raft	0.9125	0
		GFPG2	GFPG2 Raft	0.325	0.999565			GFPG2	GFPG2 Raft	0.2125	0.5
		GFPG2	GFPG2 Raft	0.075	0.999999			GFPG2	GFPG2 Raft	0.65	0
		GFPG2	GFPG2 Raft	0.5875	0.962737			GFPG2	GFPG2 Raft	0.5375	0.249938
		GFPG2	GFPG2 Raft	0.625	0.955625			GFPG2	GFPG2 Raft	0.3375	0.5
		GFPG2	GFPG2 Raft	0.7125	0.931818			GFPG2	GFPG2 Raft	0.4875	0.5
		GFPG2	GFPG2 Raft	0.5375	0.968765			GFPG2	GFPG2 Raft	0.325	0.5
		GFPG2	GFPG2 Raft	0.9	0.851083			GFPG2	GFPG2 Raft	0.2	0.5
		GFPG2	GFPG2 Raft	0.4875	0.972408			GFPG2	GFPG2 Raft	0.1875	0.5
		GFPG2	GFPG2 Raft	0.125	1			GFPG2	GFPG2 Raft	0.7	0
		GFPG2	GFPG2 Raft	0.6875	0.944003			GFPG2	GFPG2 Raft	0.775	0
		GFPG2	GFPG2 Raft	0.175	1			GFPG2	GFPG2 Raft	0.7625	0
		GFPG2	GFPG2 Raft	0.0875	1			GFPG2	GFPG2 Raft	0.6625	0
		GFPG2	GFPG2 Raft	0.0375	0.999999			GFPG2	GFPG2 Raft	0.05	0.5
		GFPG2	GFPG2 Raft	0.0625	0.999999			GFPG2	GFPG2 Raft	0.0875	0.5
		GFPG2	GFPG2 Raft	0.5625	0.9669			GFPG2	GFPG2 Raft	0.375	0.5
		GFPG2	GFPG2 Raft	0.1875	0.999999			GFPG2	GFPG2 Raft	0.1625	0.5
		GFPG2	GFPG2 Raft	0.2875	0.999999			GFPG2	GFPG2 Raft	0.4125	0.5
		GFPG2	GFPG2 Raft	0.475	0.978456			GFPG2	GFPG2 Raft	0.175	0.5
		GFPG2	GFPG2 Raft	0.375	0.999999			GFPG2	GFPG2 Raft	0.5	0.5
		GFPG2	GFPG2 Raft	0.05	0.999999			GFPG2	GFPG2 Raft	0.6375	0
		GFPG2	GFPG2 Raft	0.55	0.967914			GFPG2	GFPG2 Raft	0.8625	0
		GFPG2	GFPG2 Raft	0.4625	0.98159			GFPG2	GFPG2 Raft	0.025	0.5
		GFPG2	GFPG2 Raft	0.975	0.617808			GFPG2	GFPG2 Raft	0.075	0.5
		GFPG2	GFPG2 Raft	0.3875	1			GFPG2	GFPG2 Raft	0.5125	0.5
		GFPG2	GFPG2 Raft	0.4125	0.996066			GFPG2	GFPG2 Raft	0.3	0.5
		GFPG2	GFPG2 Raft	0.9375	0.767775			GFPG2	GFPG2 Raft	0.85	0
		GFPG2	GFPG2 Raft	0.5	0.971846			GFPG2	GFPG2 Raft	0.1	0.5
		GFPG2	GFPG2 Raft	0.7625	0.922616			GFPG2	GFPG2 Raft	0.475	0.5
		GFPG2	GFPG2 Raft	0.2	0.999999			GFPG2	GFPG2 Raft	0.8125	0
		GFPG2	GFPG2 Raft	0.225	0.999998			GFPG2	GFPG2 Raft	0.2875	0.5
		GFPG2	GFPG2 Raft	0.775	0.915127			GFPG2	GFPG2 Raft	0.7125	0
		GFPG2	GFPG2 Raft	0.1375	0.999999			GFPG2	GFPG2 Raft	0.1375	0.5
		GFPG2	GFPG2 Raft	0.4375	0.986007			GFPG2	GFPG2 Raft	0.8375	0
		GFPG2	GFPG2 Raft	1	0.030349			GFPG2	GFPG2 Raft	0.3125	0.5
		GFPG2	GFPG2 Raft	0.95	0.755583			GFPG2	GFPG2 Raft	0.5875	0.0454525
		GFPG2	GFPG2 Raft	0.25	0.999697			GFPG2	GFPG2 Raft	0.7875	0
		GFPG2	GFPG2 Raft	0.8125	0.904552			GFPG2	GFPG2 Raft	0.75	0
		GFPG2	GFPG2 Raft	0.2625	0.999999			GFPG2	GFPG2 Raft	0.875	0
		GFPG2	GFPG2 Raft	0.3	0.999996			GFPG2	GFPG2 Raft	0.425	0.5
		GFPG2	GFPG2 Raft	0.8625	0.873772			GFPG2	GFPG2 Raft	0.25	0.5
		GFPG2	GFPG2 Raft	0.925	0.826865			GFPG2	GFPG2 Raft	0.45	0.5
		GFPG2	GFPG2 Raft	0.575	0.96558			GFPG2	GFPG2 Raft	0.0625	0.5
		GFPG2	GFPG2 Raft	0.7	0.940334			GFPG2	GFPG2 Raft	0.4625	0.5
		GFPG2	GFPG2 Raft	0.6	0.959621			GFPG2	GFPG2 Raft	0.3875	0.5
		GFPG2	GFPG2 Raft	0.1	0.999999			GFPG2	GFPG2 Raft	0.1125	0.5
		GFPG2	GFPG2 Raft	0.85	0.891457			GFPG2	GFPG2 Raft	0.2375	0.5
		GFPG2	GFPG2 Raft	0.6375	0.95271			GFPG2	GFPG2 Raft	0.4375	0.5
		GFPG2	GFPG2 Raft	0.3375	1			GFPG2	GFPG2 Raft	0.9375	0
		GFPG2	GFPG2 Raft	0.75	0.926902			GFPG2	GFPG2 Raft	0.15	0.5
		GFPG2	GFPG2 Raft	0.1625	1			GFPG2	GFPG2 Raft	0.575	0.0714235
		GFPG2	GFPG2 Raft	0.2375	0.999999			GFPG2	GFPG2 Raft	0.3625	0.5
		GFPG2	GFPG2 Raft	0.9125	0.845771			GFPG2	GFPG2 Raft	0.125	0.499917
		GFPG2	GFPG2 Raft	0.025	1			GFPG2	GFPG2 Raft	0.0375	0.5
		GFPG2	GFPG2 Raft	0.9625	0.743889			GFPG2	GFPG2 Raft	0.8	0
		GFPG2	GFPG2 Raft	0.675	0.949049			GFPG2	GFPG2 Raft	0.6875	0
		GFPG2	GFPG2 Raft	0.5125	0.972137			GFPG2	GFPG2 Raft	1	0
		GFPG2	GFPG2 Raft	0.45	0.985631			GFPG2	GFPG2 Raft	0.35	0.5
		GFPG2	GFPG2 Raft	0.4	0.999001			GFPG2	GFPG2 Raft	0.525	0.5
		GFPG2	GFPG2 Raft	0.3125	0.999999			GFPG2	GFPG2 Raft	0.925	0
		GFPG2	GFPG2 Raft	0.275	0.999999			GFPG2	GFPG2 Raft	0.4	0.5
		GFPG2	GFPG2 Raft	0.8	0.906735			GFPG2	GFPG2 Raft	0.9	0
		GFPG2	GFPG2 Raft	0.8875	0.854368			GFPG2	GFPG2 Raft	0.725	0
		GFPG2	GFPG2 Raft	0.7375	0.928883			GFPG2	GFPG2 Raft	0.5625	0.142837
		GFPG2	GFPG2 Raft	0.35	0.999999			GFPG2	GFPG2 Raft	0.95	0
		GFPG2	GFPG2 Raft	0.875	0.862514			GFPG2	GFPG2 Raft	0.625	0
		GFPG2	GFPG2 Raft	0.7875	0.913746			GFPG2	GFPG2 Raft	0.2625	0.5
		GFPG2	GFPG2 Raft	0.425	0.993444			GFPG2	GFPG2 Raft	0.225	0.5
		GFPG2	GFPG2 Raft	0.0125	1			GFPG2	GFPG2 Raft	0.6	0
		GFPG2	GFPG2 Raft	0.825	0.902469			GFPG2	GFPG2 Raft	0.8875	0
		RFPG2	RFPG2 Raft	0.195122	0.0946681			RFPG2	RFPG2 Raft	0.426829	0.666445
		RFPG2	RFPG2 Raft	0.902439	0.0468986			RFPG2	RFPG2 Raft	0.609756	0.5
		RFPG2	RFPG2 Raft	0.390244	0.0590717			RFPG2	RFPG2 Raft	0.231707	0.9995
		RFPG2	RFPG2 Raft	0.780488	0.0496			RFPG2	RFPG2 Raft	0.158537	0.999667
		RFPG2	RFPG2 Raft	0.646341	0.0514829			RFPG2	RFPG2 Raft	0.134146	0.9995
		RFPG2	RFPG2 Raft	0.158537	0.0976415			RFPG2	RFPG2 Raft	0.390244	0.999001
		RFPG2	RFPG2 Raft	0.609756	0.0522876			RFPG2	RFPG2 Raft	0.914634	0.5
		RFPG2	RFPG2 Raft	0.0731707	0.146184			RFPG2	RFPG2 Raft	0.463415	0.5
		RFPG2	RFPG2 Raft	0.231707	0.0912235			RFPG2	RFPG2 Raft	0.926829	0.5
		RFPG2	RFPG2 Raft	0.878049	0.046894			RFPG2	RFPG2 Raft	0.536585	0.5
		RFPG2	RFPG2 Raft	0.304878	0.0787589			RFPG2	RFPG2 Raft	0.670732	0.5
		RFPG2	RFPG2 Raft	0.0853659	0.144397			RFPG2	RFPG2 Raft	0.0731707	0.9995
		RFPG2	RFPG2 Raft	0.97561	0.0443808			RFPG2	RFPG2 Raft	0.439024	0.5
		RFPG2	RFPG2 Raft	0.963415	0.0456621			RFPG2	RFPG2 Raft	0.560976	0.5
		RFPG2	RFPG2 Raft	0.378049	0.0594392			RFPG2	RFPG2 Raft	0.243902	0.999001
		RFPG2	RFPG2 Raft	0.146341	0.0980456			RFPG2	RFPG2 Raft	0.0365854	0.9998
		RFPG2	RFPG2 Raft	0.439024	0.0549227			RFPG2	RFPG2 Raft	0.0121951	0.999857
		RFPG2	RFPG2 Raft	0.853659	0.0472727			RFPG2	RFPG2 Raft	0.0609756	0.99975
		RFPG2	RFPG2 Raft	0.097561	0.129661			RFPG2	RFPG2 Raft	0.292683	0.999001
		RFPG2	RFPG2 Raft	0.268293	0.0852676			RFPG2	RFPG2 Raft	0.182927	0.999001
		RFPG2	RFPG2 Raft	0.792683	0.0488322			RFPG2	RFPG2 Raft	0.621951	0.5
		RFPG2	RFPG2 Raft	0.0243902	0.379054			RFPG2	RFPG2 Raft	0.402439	0.818107
		RFPG2	RFPG2 Raft	0.292683	0.0795454			RFPG2	RFPG2 Raft	0.317073	0.999001
		RFPG2	RFPG2 Raft	0.47561	0.054505			RFPG2	RFPG2 Raft	0.097561	0.999667
		RFPG2	RFPG2 Raft	0.621951	0.0521966			RFPG2	RFPG2 Raft	0.170732	0.999833
		RFPG2	RFPG2 Raft	0.743902	0.0501672			RFPG2	RFPG2 Raft	0.987805	0.5
		RFPG2	RFPG2 Raft	0.0365854	0.195757			RFPG2	RFPG2 Raft	0.512195	0.5
		RFPG2	RFPG2 Raft	0.634146	0.0522565			RFPG2	RFPG2 Raft	0.97561	0.5
		RFPG2	RFPG2 Raft	0.585366	0.053432			RFPG2	RFPG2 Raft	0.0853659	0.99975
		RFPG2	RFPG2 Raft	0.402439	0.0587199			RFPG2	RFPG2 Raft	0.890244	0.5
		RFPG2	RFPG2 Raft	0.658537	0.0516772			RFPG2	RFPG2 Raft	0.414634	0.749813
		RFPG2	RFPG2 Raft	0.926829	0.0457107			RFPG2	RFPG2 Raft	0.45122	0.5
		RFPG2	RFPG2 Raft	0.170732	0.0968992			RFPG2	RFPG2 Raft	0.695122	0.5
		RFPG2	RFPG2 Raft	0.0121951	0.446287			RFPG2	RFPG2 Raft	0.817073	0.5
		RFPG2	RFPG2 Raft	0.219512	0.0923961			RFPG2	RFPG2 Raft	0.304878	0.999001
		RFPG2	RFPG2 Raft	0.512195	0.0541561			RFPG2	RFPG2 Raft	0.658537	0.5
		RFPG2	RFPG2 Raft	0.414634	0.0568421			RFPG2	RFPG2 Raft	0.780488	0.5
		RFPG2	RFPG2 Raft	0.573171	0.0540383			RFPG2	RFPG2 Raft	0.963415	0.5
		RFPG2	RFPG2 Raft	0.463415	0.0550178			RFPG2	RFPG2 Raft	0.756098	0.5
		RFPG2	RFPG2 Raft	0.95122	0.0455806			RFPG2	RFPG2 Raft	0.0487805	0.9998
		RFPG2	RFPG2 Raft	0.329268	0.0645634			RFPG2	RFPG2 Raft	0.853659	0.5
		RFPG2	RFPG2 Raft	0.109756	0.12262			RFPG2	RFPG2 Raft	0.121951	0.99975
		RFPG2	RFPG2 Raft	0.987805	0.0440165			RFPG2	RFPG2 Raft	1	0.285673
		RFPG2	RFPG2 Raft	0.829268	0.0481452			RFPG2	RFPG2 Raft	0.585366	0.5
		RFPG2	RFPG2 Raft	0.317073	0.067665			RFPG2	RFPG2 Raft	0.378049	0.999001
		RFPG2	RFPG2 Raft	0.52439	0.0542503			RFPG2	RFPG2 Raft	0.841463	0.5
		RFPG2	RFPG2 Raft	0.5	0.0548523			RFPG2	RFPG2 Raft	0.341463	0.999001
		RFPG2	RFPG2 Raft	0.134146	0.101945			RFPG2	RFPG2 Raft	0.47561	0.5
		RFPG2	RFPG2 Raft	0.45122	0.0552016			RFPG2	RFPG2 Raft	0.743902	0.5
		RFPG2	RFPG2 Raft	0.768293	0.0497344			RFPG2	RFPG2 Raft	0.902439	0.5
		RFPG2	RFPG2 Raft	0.121951	0.116486			RFPG2	RFPG2 Raft	0.719512	0.5
		RFPG2	RFPG2 Raft	0.280488	0.0841654			RFPG2	RFPG2 Raft	0.95122	0.5
		RFPG2	RFPG2 Raft	0.182927	0.0945945			RFPG2	RFPG2 Raft	0.865854	0.5
		RFPG2	RFPG2 Raft	0.865854	0.0473457			RFPG2	RFPG2 Raft	0.573171	0.5
		RFPG2	RFPG2 Raft	0.426829	0.0562429			RFPG2	RFPG2 Raft	0.5	0.5
		RFPG2	RFPG2 Raft	0.695122	0.051282			RFPG2	RFPG2 Raft	0.939024	0.5
		RFPG2	RFPG2 Raft	0.341463	0.0643641			RFPG2	RFPG2 Raft	0.878049	0.5
		RFPG2	RFPG2 Raft	0.939024	0.0456807			RFPG2	RFPG2 Raft	0.207317	0.999001
		RFPG2	RFPG2 Raft	0.0609756	0.163486			RFPG2	RFPG2 Raft	0.353659	0.999001
		RFPG2	RFPG2 Raft	0.719512	0.0504926			RFPG2	RFPG2 Raft	0.52439	0.5
		RFPG2	RFPG2 Raft	0.804878	0.0490533			RFPG2	RFPG2 Raft	0.829268	0.5
		RFPG2	RFPG2 Raft	0.682927	0.0517057			RFPG2	RFPG2 Raft	0.280488	0.99975
		RFPG2	RFPG2 Raft	0.670732	0.0512229			RFPG2	RFPG2 Raft	0.256098	0.999001
		RFPG2	RFPG2 Raft	0.353659	0.0607329			RFPG2	RFPG2 Raft	0.792683	0.5
		RFPG2	RFPG2 Raft	0.207317	0.094017			RFPG2	RFPG2 Raft	0.365854	0.999001
		RFPG2	RFPG2 Raft	0.243902	0.0883306			RFPG2	RFPG2 Raft	0.646341	0.5
		RFPG2	RFPG2 Raft	0.54878	0.0536155			RFPG2	RFPG2 Raft	0.0243902	0.999833
		RFPG2	RFPG2 Raft	0.560976	0.0535147			RFPG2	RFPG2 Raft	0.54878	0.5
		RFPG2	RFPG2 Raft	1	0.0440598			RFPG2	RFPG2 Raft	0.329268	0.999001
		RFPG2	RFPG2 Raft	0.890244	0.0472637			RFPG2	RFPG2 Raft	0.768293	0.5
		RFPG2	RFPG2 Raft	0.0487805	0.183879			RFPG2	RFPG2 Raft	0.707317	0.5
		RFPG2	RFPG2 Raft	0.817073	0.0490159			RFPG2	RFPG2 Raft	0.219512	0.9995
		RFPG2	RFPG2 Raft	0.536585	0.0542124			RFPG2	RFPG2 Raft	0.804878	0.5
		RFPG2	RFPG2 Raft	0.756098	0.0494117			RFPG2	RFPG2 Raft	0.634146	0.5
		RFPG2	RFPG2 Raft	0.256098	0.0872667			RFPG2	RFPG2 Raft	0.195122	0.999001
		RFPG2	RFPG2 Raft	0.597561	0.0527298			RFPG2	RFPG2 Raft	0.268293	0.9995
		RFPG2	RFPG2 Raft	0.365854	0.0601093			RFPG2	RFPG2 Raft	0.682927	0.5
		RFPG2	RFPG2 Raft	0.731707	0.0506178			RFPG2	RFPG2 Raft	0.146341	0.9995
		RFPG2	RFPG2 Raft	0.914634	0.0464009			RFPG2	RFPG2 Raft	0.731707	0.5
		RFPG2	RFPG2 Raft	0.841463	0.0478851			RFPG2	RFPG2 Raft	0.487805	0.5
		RFPG2	RFPG2 Raft	0.487805	0.0543868			RFPG2	RFPG2 Raft	0.597561	0.5
		RFPG2	RFPG2 Raft	0.707317	0.0505529			RFPG2	RFPG2 Raft	0.109756	0.9995
		RFPG2	RFPG2 Sort	0.65625	0.449928			RFPG2	RFPG2 Sort	0.0208333	0.9995
		RFPG2	RFPG2 Sort	0.541667	0.5			RFPG2	RFPG2 Sort	0.770833	0.5
		RFPG2	RFPG2 Sort	0.0625	0.999001			RFPG2	RFPG2 Sort	0.739583	0.5
		RFPG2	RFPG2 Sort	0.666667	0.364338			RFPG2	RFPG2 Sort	0.416667	0.5
		RFPG2	RFPG2 Sort	0.427083	0.5			RFPG2	RFPG2 Sort	0.572917	0.5
		RFPG2	RFPG2 Sort	0.291667	0.5			RFPG2	RFPG2 Sort	0.375	0.5
		RFPG2	RFPG2 Sort	0.0520833	0.999001			RFPG2	RFPG2 Sort	0.708333	0.5
		RFPG2	RFPG2 Sort	0.114583	0.5			RFPG2	RFPG2 Sort	0.0416667	0.5
		RFPG2	RFPG2 Sort	0.59375	0.5			RFPG2	RFPG2 Sort	0.864583	0.5
		RFPG2	RFPG2 Sort	0.447917	0.5			RFPG2	RFPG2 Sort	0.59375	0.5
		RFPG2	RFPG2 Sort	0.302083	0.5			RFPG2	RFPG2 Sort	0.385417	0.5
		RFPG2	RFPG2 Sort	0.208333	0.5			RFPG2	RFPG2 Sort	0.260417	0.5
		RFPG2	RFPG2 Sort	0.916667	0.0477178			RFPG2	RFPG2 Sort	0.28125	0.5
		RFPG2	RFPG2 Sort	0.71875	0.0633662			RFPG2	RFPG2 Sort	0.447917	0.5
		RFPG2	RFPG2 Sort	0.947917	0.0451467			RFPG2	RFPG2 Sort	0.8125	0.5
		RFPG2	RFPG2 Sort	0.958333	0.0438596			RFPG2	RFPG2 Sort	0.927083	0.5
		RFPG2	RFPG2 Sort	0.166667	0.5			RFPG2	RFPG2 Sort	0.15625	0.5
		RFPG2	RFPG2 Sort	0.3125	0.5			RFPG2	RFPG2 Sort	0.395833	0.5
		RFPG2	RFPG2 Sort	1	0			RFPG2	RFPG2 Sort	0.25	0.5
		RFPG2	RFPG2 Sort	0.927083	0.0466582			RFPG2	RFPG2 Sort	0.09375	0.5
		RFPG2	RFPG2 Sort	0.0104167	0.999917			RFPG2	RFPG2 Sort	0.885417	0.5
		RFPG2	RFPG2 Sort	0.0416667	0.999001			RFPG2	RFPG2 Sort	0.635417	0.5
		RFPG2	RFPG2 Sort	0.875	0.0501391			RFPG2	RFPG2 Sort	0.40625	0.5
		RFPG2	RFPG2 Sort	0.322917	0.5			RFPG2	RFPG2 Sort	0.427083	0.5
		RFPG2	RFPG2 Sort	0.489583	0.5			RFPG2	RFPG2 Sort	0.677083	0.5
		RFPG2	RFPG2 Sort	0.614583	0.5			RFPG2	RFPG2 Sort	0.989583	0.142837
		RFPG2	RFPG2 Sort	0.802083	0.0578998			RFPG2	RFPG2 Sort	0.177083	0.5
		RFPG2	RFPG2 Sort	0.697917	0.064748			RFPG2	RFPG2 Sort	0.3125	0.5
		RFPG2	RFPG2 Sort	0.4375	0.5			RFPG2	RFPG2 Sort	0.583333	0.5
		RFPG2	RFPG2 Sort	0.0729167	0.999001			RFPG2	RFPG2 Sort	0.75	0.5
		RFPG2	RFPG2 Sort	0.510417	0.5			RFPG2	RFPG2 Sort	0.71875	0.5
		RFPG2	RFPG2 Sort	0.75	0.0607344			RFPG2	RFPG2 Sort	0.510417	0.5
		RFPG2	RFPG2 Sort	0.46875	0.5			RFPG2	RFPG2 Sort	0.645833	0.5
		RFPG2	RFPG2 Sort	0.0208333	0.999001			RFPG2	RFPG2 Sort	0.5625	0.5
		RFPG2	RFPG2 Sort	0.364583	0.5			RFPG2	RFPG2 Sort	0.479167	0.5
		RFPG2	RFPG2 Sort	0.583333	0.5			RFPG2	RFPG2 Sort	0.854167	0.5
		RFPG2	RFPG2 Sort	0.270833	0.5			RFPG2	RFPG2 Sort	0.354167	0.5
		RFPG2	RFPG2 Sort	0.520833	0.5			RFPG2	RFPG2 Sort	0.729167	0.5
		RFPG2	RFPG2 Sort	0.354167	0.5			RFPG2	RFPG2 Sort	0.46875	0.5
		RFPG2	RFPG2 Sort	0.552083	0.5			RFPG2	RFPG2 Sort	0.802083	0.5
		RFPG2	RFPG2 Sort	0.9375	0.0446427			RFPG2	RFPG2 Sort	1	0
		RFPG2	RFPG2 Sort	0.8125	0.0582008			RFPG2	RFPG2 Sort	0.84375	0.5
		RFPG2	RFPG2 Sort	0.864583	0.0507328			RFPG2	RFPG2 Sort	0.135417	0.5
		RFPG2	RFPG2 Sort	0.5625	0.5			RFPG2	RFPG2 Sort	0.822917	0.5
		RFPG2	RFPG2 Sort	0.90625	0.0480765			RFPG2	RFPG2 Sort	0.114583	0.5
		RFPG2	RFPG2 Sort	0.104167	0.999001			RFPG2	RFPG2 Sort	0.9375	0.5
		RFPG2	RFPG2 Sort	0.885417	0.049342			RFPG2	RFPG2 Sort	0.229167	0.5
		RFPG2	RFPG2 Sort	0.395833	0.5			RFPG2	RFPG2 Sort	0.520833	0.5
		RFPG2	RFPG2 Sort	0.34375	0.5			RFPG2	RFPG2 Sort	0.458333	0.5
		RFPG2	RFPG2 Sort	0.979167	0.0319999			RFPG2	RFPG2 Sort	0.270833	0.5
		RFPG2	RFPG2 Sort	0.791667	0.0578031			RFPG2	RFPG2 Sort	0.03125	0.5
		RFPG2	RFPG2 Sort	0.625	0.5			RFPG2	RFPG2 Sort	0.958333	0.5
		RFPG2	RFPG2 Sort	0.458333	0.5			RFPG2	RFPG2 Sort	0.614583	0.5
		RFPG2	RFPG2 Sort	0.854167	0.0521436			RFPG2	RFPG2 Sort	0.0625	0.5
		RFPG2	RFPG2 Sort	0.15625	0.5			RFPG2	RFPG2 Sort	0.145833	0.5
		RFPG2	RFPG2 Sort	0.96875	0.0403725			RFPG2	RFPG2 Sort	0.0104167	0.999667
		RFPG2	RFPG2 Sort	0.572917	0.5			RFPG2	RFPG2 Sort	0.833333	0.5
		RFPG2	RFPG2 Sort	0.635417	0.5			RFPG2	RFPG2 Sort	0.979167	0.5
		RFPG2	RFPG2 Sort	0.145833	0.5			RFPG2	RFPG2 Sort	0.125	0.5
		RFPG2	RFPG2 Sort	0.40625	0.5			RFPG2	RFPG2 Sort	0.541667	0.5
		RFPG2	RFPG2 Sort	0.09375	0.999001			RFPG2	RFPG2 Sort	0.916667	0.5
		RFPG2	RFPG2 Sort	0.479167	0.5			RFPG2	RFPG2 Sort	0.666667	0.5
		RFPG2	RFPG2 Sort	0.53125	0.5			RFPG2	RFPG2 Sort	0.760417	0.5
		RFPG2	RFPG2 Sort	0.739583	0.062352			RFPG2	RFPG2 Sort	0.697917	0.5
		RFPG2	RFPG2 Sort	0.375	0.5			RFPG2	RFPG2 Sort	0.489583	0.5
		RFPG2	RFPG2 Sort	0.21875	0.5			RFPG2	RFPG2 Sort	0.291667	0.5
		RFPG2	RFPG2 Sort	0.604167	0.5			RFPG2	RFPG2 Sort	0.895833	0.5
		RFPG2	RFPG2 Sort	0.260417	0.5			RFPG2	RFPG2 Sort	0.34375	0.5
		RFPG2	RFPG2 Sort	0.135417	0.5			RFPG2	RFPG2 Sort	0.104167	0.5
		RFPG2	RFPG2 Sort	0.177083	0.5			RFPG2	RFPG2 Sort	0.1875	0.5
		RFPG2	RFPG2 Sort	0.197917	0.5			RFPG2	RFPG2 Sort	0.21875	0.5
		RFPG2	RFPG2 Sort	0.1875	0.5			RFPG2	RFPG2 Sort	0.208333	0.5
		RFPG2	RFPG2 Sort	0.125	0.5			RFPG2	RFPG2 Sort	0.0729167	0.5
		RFPG2	RFPG2 Sort	0.03125	0.999001			RFPG2	RFPG2 Sort	0.604167	0.5
		RFPG2	RFPG2 Sort	0.0833333	0.999001			RFPG2	RFPG2 Sort	0.875	0.5
		RFPG2	RFPG2 Sort	0.78125	0.0595742			RFPG2	RFPG2 Sort	0.947917	0.5
		RFPG2	RFPG2 Sort	0.895833	0.0493506			RFPG2	RFPG2 Sort	0.78125	0.5
		RFPG2	RFPG2 Sort	0.333333	0.5			RFPG2	RFPG2 Sort	0.4375	0.5
		RFPG2	RFPG2 Sort	0.822917	0.0542253			RFPG2	RFPG2 Sort	0.197917	0.5
		RFPG2	RFPG2 Sort	0.833333	0.0527182			RFPG2	RFPG2 Sort	0.239583	0.5
		RFPG2	RFPG2 Sort	0.385417	0.5			RFPG2	RFPG2 Sort	0.5	0.5
		RFPG2	RFPG2 Sort	0.229167	0.5			RFPG2	RFPG2 Sort	0.302083	0.5
		RFPG2	RFPG2 Sort	0.416667	0.5			RFPG2	RFPG2 Sort	0.552083	0.5
		RFPG2	RFPG2 Sort	0.5	0.5			RFPG2	RFPG2 Sort	0.6875	0.5
		RFPG2	RFPG2 Sort	0.989583	0			RFPG2	RFPG2 Sort	0.166667	0.5
		RFPG2	RFPG2 Sort	0.729167	0.0628018			RFPG2	RFPG2 Sort	0.90625	0.5
		RFPG2	RFPG2 Sort	0.708333	0.065216			RFPG2	RFPG2 Sort	0.96875	0.5
		RFPG2	RFPG2 Sort	0.645833	0.469172			RFPG2	RFPG2 Sort	0.65625	0.5
		RFPG2	RFPG2 Sort	0.239583	0.5			RFPG2	RFPG2 Sort	0.322917	0.5
		RFPG2	RFPG2 Sort	0.28125	0.5			RFPG2	RFPG2 Sort	0.364583	0.5
		RFPG2	RFPG2 Sort	0.760417	0.0600856			RFPG2	RFPG2 Sort	0.625	0.5
		RFPG2	RFPG2 Sort	0.677083	0.0796701			RFPG2	RFPG2 Sort	0.0520833	0.5
		RFPG2	RFPG2 Sort	0.770833	0.0596153			RFPG2	RFPG2 Sort	0.53125	0.5
		RFPG2	RFPG2 Sort	0.6875	0.072726			RFPG2	RFPG2 Sort	0.791667	0.5
		RFPG2	RFPG2 Sort	0.84375	0.0522449			RFPG2	RFPG2 Sort	0.0833333	0.5
		RFPG2	RFPG2 Sort	0.25	0.5			RFPG2	RFPG2 Sort	0.333333	0.5
		GFPG2	GFPG2 Sort	1	0.5			GFPG2	GFPG2 Sort	0.1875	0.5
		GFPG2	GFPG2 Sort	0.0833333	1			GFPG2	GFPG2 Sort	0.5	0
		GFPG2	GFPG2 Sort	0.302083	1			GFPG2	GFPG2 Sort	0.770833	0
		GFPG2	GFPG2 Sort	0.03125	0.999999			GFPG2	GFPG2 Sort	0.46875	0
		GFPG2	GFPG2 Sort	0.25	0.999999			GFPG2	GFPG2 Sort	0.166667	0.5
		GFPG2	GFPG2 Sort	0.40625	1			GFPG2	GFPG2 Sort	0.90625	0
		GFPG2	GFPG2 Sort	0.09375	1			GFPG2	GFPG2 Sort	0.520833	0
		GFPG2	GFPG2 Sort	0.666667	0.986672			GFPG2	GFPG2 Sort	0.9375	0
		GFPG2	GFPG2 Sort	0.65625	0.986334			GFPG2	GFPG2 Sort	0.677083	0
		GFPG2	GFPG2 Sort	0.416667	1			GFPG2	GFPG2 Sort	0.916667	0
		GFPG2	GFPG2 Sort	0.78125	0.976811			GFPG2	GFPG2 Sort	0.09375	0.5
		GFPG2	GFPG2 Sort	0.854167	0.964074			GFPG2	GFPG2 Sort	0.364583	0.0666622
		GFPG2	GFPG2 Sort	0.114583	0.999999			GFPG2	GFPG2 Sort	0.135417	0.5
		GFPG2	GFPG2 Sort	0.979167	0.897684			GFPG2	GFPG2 Sort	0.71875	0
		GFPG2	GFPG2 Sort	0.208333	0.999704			GFPG2	GFPG2 Sort	0.458333	0
		GFPG2	GFPG2 Sort	0.96875	0.900032			GFPG2	GFPG2 Sort	0.260417	0.5
		GFPG2	GFPG2 Sort	0.0416667	1			GFPG2	GFPG2 Sort	0.479167	0
		GFPG2	GFPG2 Sort	0.322917	0.999708			GFPG2	GFPG2 Sort	0.145833	0.5
		GFPG2	GFPG2 Sort	0.791667	0.976514			GFPG2	GFPG2 Sort	0.0416667	0.722182
		GFPG2	GFPG2 Sort	0.947917	0.911396			GFPG2	GFPG2 Sort	0.625	0
		GFPG2	GFPG2 Sort	0.458333	1			GFPG2	GFPG2 Sort	0.979167	0
		GFPG2	GFPG2 Sort	0.604167	0.989639			GFPG2	GFPG2 Sort	0.739583	0
		GFPG2	GFPG2 Sort	0.833333	0.970431			GFPG2	GFPG2 Sort	0.75	0
		GFPG2	GFPG2 Sort	0.3125	1			GFPG2	GFPG2 Sort	0.375	0.0624961
		GFPG2	GFPG2 Sort	0.572917	0.992519			GFPG2	GFPG2 Sort	0.427083	0
		GFPG2	GFPG2 Sort	0.4375	1			GFPG2	GFPG2 Sort	0.239583	0.5
		GFPG2	GFPG2 Sort	0.197917	1			GFPG2	GFPG2 Sort	0.65625	0
		GFPG2	GFPG2 Sort	0.135417	1			GFPG2	GFPG2 Sort	0.302083	0.249938
		GFPG2	GFPG2 Sort	0.8125	0.97237			GFPG2	GFPG2 Sort	0.28125	0.333222
		GFPG2	GFPG2 Sort	0.291667	1			GFPG2	GFPG2 Sort	0.760417	0
		GFPG2	GFPG2 Sort	0.5625	0.994893			GFPG2	GFPG2 Sort	0.34375	0.090905
		GFPG2	GFPG2 Sort	0.239583	0.999999			GFPG2	GFPG2 Sort	0.708333	0
		GFPG2	GFPG2 Sort	0.71875	0.985256			GFPG2	GFPG2 Sort	0.354167	0.0769201
		GFPG2	GFPG2 Sort	0.145833	1			GFPG2	GFPG2 Sort	0.572917	0
		GFPG2	GFPG2 Sort	0.697917	0.985813			GFPG2	GFPG2 Sort	0.53125	0
		GFPG2	GFPG2 Sort	0.260417	1			GFPG2	GFPG2 Sort	0.729167	0
		GFPG2	GFPG2 Sort	0.708333	0.986125			GFPG2	GFPG2 Sort	0.885417	0
		GFPG2	GFPG2 Sort	0.9375	0.913009			GFPG2	GFPG2 Sort	0.78125	0
		GFPG2	GFPG2 Sort	0.927083	0.935511			GFPG2	GFPG2 Sort	1	0
		GFPG2	GFPG2 Sort	0.541667	0.99633			GFPG2	GFPG2 Sort	0.03125	0.833194
		GFPG2	GFPG2 Sort	0.479167	0.999739			GFPG2	GFPG2 Sort	0.21875	0.5
		GFPG2	GFPG2 Sort	0.552083	0.996168			GFPG2	GFPG2 Sort	0.833333	0
		GFPG2	GFPG2 Sort	0.635417	0.987208			GFPG2	GFPG2 Sort	0.40625	0
		GFPG2	GFPG2 Sort	0.447917	1			GFPG2	GFPG2 Sort	0.96875	0
		GFPG2	GFPG2 Sort	0.385417	1			GFPG2	GFPG2 Sort	0.875	0
		GFPG2	GFPG2 Sort	0.739583	0.982712			GFPG2	GFPG2 Sort	0.854167	0
		GFPG2	GFPG2 Sort	0.6875	0.985697			GFPG2	GFPG2 Sort	0.0729167	0.5
		GFPG2	GFPG2 Sort	0.0520833	1			GFPG2	GFPG2 Sort	0.0208333	0.999001
		GFPG2	GFPG2 Sort	0.916667	0.943396			GFPG2	GFPG2 Sort	0.15625	0.5
		GFPG2	GFPG2 Sort	0.864583	0.963508			GFPG2	GFPG2 Sort	0.552083	0
		GFPG2	GFPG2 Sort	0.59375	0.991036			GFPG2	GFPG2 Sort	0.84375	0
		GFPG2	GFPG2 Sort	0.760417	0.979893			GFPG2	GFPG2 Sort	0.125	0.5
		GFPG2	GFPG2 Sort	0.677083	0.986143			GFPG2	GFPG2 Sort	0.666667	0
		GFPG2	GFPG2 Sort	0.90625	0.946666			GFPG2	GFPG2 Sort	0.864583	0
		GFPG2	GFPG2 Sort	0.520833	0.996627			GFPG2	GFPG2 Sort	0.791667	0
		GFPG2	GFPG2 Sort	0.34375	1			GFPG2	GFPG2 Sort	0.802083	0
		GFPG2	GFPG2 Sort	0.166667	1			GFPG2	GFPG2 Sort	0.59375	0
		GFPG2	GFPG2 Sort	0.395833	1			GFPG2	GFPG2 Sort	0.3125	0.19996
		GFPG2	GFPG2 Sort	0.989583	0.877283			GFPG2	GFPG2 Sort	0.229167	0.5
		GFPG2	GFPG2 Sort	0.229167	0.999998			GFPG2	GFPG2 Sort	0.6875	0
		GFPG2	GFPG2 Sort	0.583333	0.99172			GFPG2	GFPG2 Sort	0.395833	0.0476168
		GFPG2	GFPG2 Sort	0.510417	0.998369			GFPG2	GFPG2 Sort	0.697917	0
		GFPG2	GFPG2 Sort	0.645833	0.987162			GFPG2	GFPG2 Sort	0.208333	0.5
		GFPG2	GFPG2 Sort	0.885417	0.956333			GFPG2	GFPG2 Sort	0.0833333	0.5
		GFPG2	GFPG2 Sort	0.0208333	1			GFPG2	GFPG2 Sort	0.0520833	0.666445
		GFPG2	GFPG2 Sort	0.177083	1			GFPG2	GFPG2 Sort	0.604167	0
		GFPG2	GFPG2 Sort	0.375	1			GFPG2	GFPG2 Sort	0.25	0.49975
		GFPG2	GFPG2 Sort	0.895833	0.954707			GFPG2	GFPG2 Sort	0.291667	0.333278
		GFPG2	GFPG2 Sort	0.614583	0.988295			GFPG2	GFPG2 Sort	0.822917	0
		GFPG2	GFPG2 Sort	0.1875	1			GFPG2	GFPG2 Sort	0.635417	0
		GFPG2	GFPG2 Sort	0.0104167	1			GFPG2	GFPG2 Sort	0.4375	0
		GFPG2	GFPG2 Sort	0.75	0.980509			GFPG2	GFPG2 Sort	0.895833	0
		GFPG2	GFPG2 Sort	0.364583	1			GFPG2	GFPG2 Sort	0.8125	0
		GFPG2	GFPG2 Sort	0.822917	0.971336			GFPG2	GFPG2 Sort	0.104167	0.5
		GFPG2	GFPG2 Sort	0.0729167	1			GFPG2	GFPG2 Sort	0.114583	0.5
		GFPG2	GFPG2 Sort	0.354167	1			GFPG2	GFPG2 Sort	0.0104167	0.99975
		GFPG2	GFPG2 Sort	0.625	0.987459			GFPG2	GFPG2 Sort	0.416667	0
		GFPG2	GFPG2 Sort	0.84375	0.96769			GFPG2	GFPG2 Sort	0.510417	0
		GFPG2	GFPG2 Sort	0.802083	0.975451			GFPG2	GFPG2 Sort	0.489583	0
		GFPG2	GFPG2 Sort	0.21875	0.999694			GFPG2	GFPG2 Sort	0.447917	0
		GFPG2	GFPG2 Sort	0.125	1			GFPG2	GFPG2 Sort	0.5625	0
		GFPG2	GFPG2 Sort	0.53125	0.996048			GFPG2	GFPG2 Sort	0.0625	0.5
		GFPG2	GFPG2 Sort	0.15625	1			GFPG2	GFPG2 Sort	0.583333	0
		GFPG2	GFPG2 Sort	0.46875	1			GFPG2	GFPG2 Sort	0.989583	0
		GFPG2	GFPG2 Sort	0.270833	1			GFPG2	GFPG2 Sort	0.177083	0.5
		GFPG2	GFPG2 Sort	0.5	0.999559			GFPG2	GFPG2 Sort	0.927083	0
		GFPG2	GFPG2 Sort	0.875	0.960373			GFPG2	GFPG2 Sort	0.614583	0
		GFPG2	GFPG2 Sort	0.0625	1			GFPG2	GFPG2 Sort	0.270833	0.333222
		GFPG2	GFPG2 Sort	0.770833	0.978595			GFPG2	GFPG2 Sort	0.645833	0
		GFPG2	GFPG2 Sort	0.104167	1			GFPG2	GFPG2 Sort	0.541667	0
		GFPG2	GFPG2 Sort	0.489583	0.999777			GFPG2	GFPG2 Sort	0.958333	0
		GFPG2	GFPG2 Sort	0.958333	0.907583			GFPG2	GFPG2 Sort	0.322917	0.111105
		GFPG2	GFPG2 Sort	0.729167	0.985069			GFPG2	GFPG2 Sort	0.385417	0.0526288
		GFPG2	GFPG2 Sort	0.427083	1			GFPG2	GFPG2 Sort	0.947917	0
		GFPG2	GFPG2 Sort	0.333333	1			GFPG2	GFPG2 Sort	0.197917	0.5
		GFPG2	GFPG2 Sort	0.28125	1			GFPG2	GFPG2 Sort	0.333333	0.0909008

## Sheet: Fig 2 input
	OBJECT ID	FOV	WELL LABEL	RaftID	umFromBorderOfRaft	mlClassLayout	mlQuad	mlPlateIndex	mlMix	Nuclei Max width wv1	Nuclei Max height wv1	Nuclei Area wv1	Nuclei Form Factor wv1	Nuclei Elongation wv1	Nuclei Compactness wv1	Nuclei Chord Ratio wv1	Nuclei Gyration Radius wv1	Nuclei Displacement wv1	Nuclei Diameter wv1	Nuclei Perimeter wv1	Nuclei Intensity wv1	Nuclei Total Intensity wv1	Nuclei Intensity CV wv1	Nuclei Light Flux wv1	Nuclei Intensity SD wv1	Nuclei Max Intensity wv1	Nuclei cg X wv1	Nuclei cg Y wv1	Nuclei Major Axis wv1	Nuclei Minor Axis wv1	Nuclei Major Axis Angle wv1	Nuclei Neighbor Count (SOI) wv1	Nuclei Neighbor Count (MIN) wv1	Nuclei Neighbor Count (Gabriel) wv1	Nuclei Neighbor Count (Lune) wv1	Nuclei Skewness wv1	Nuclei Kurtosis wv1	Nuclei Energy wv1	Nuclei Entropy wv1	Nuclei Grey Level Non uniformity wv1	Nuclei High Grey Level Run Emphasis wv1	Nuclei Low Grey Level Run Emphasis wv1	Nuclei Run Length Non uniformity wv1	Nuclei Intensity wv2	Nuclei Total Intensity wv2	Nuclei Intensity CV wv2	Nuclei Light Flux wv2	Nuclei Intensity SD wv2	Nuclei Max Intensity wv2
	9	1	A - 1	A0H8	53.6396	G1	2	1	Pure	60	67	314.34	0.844721	0.903672	1.03618	0.772053	7.1999	0.0198266	22.2761	68.383	4305.78	1.35348e+06	0.221646	66532	954.361	7495	90.7948	395.956	10.6831	9.65402	60.928	1	1	4	2	0.0815755	-0.332183	0.629589	7.49885	487.576	23.4058	0.0541162	1942	1667.02	524010	0.320963	6588.38	535.05	7124
	14	1	A - 1	A1H7	43.3812	G1	2	1	Pure	26	50	101.189	0.708784	0.457116	1.37048	0.344366	4.698	2.74932	16.1914	42.3559	3396.24	343662	0.407153	17336.9	1382.79	8044	305.35	214.015	8.54636	3.90668	89.0071	4	2	3	2	0.453293	-0.174499	1.29009	6.71124	148.627	17.2703	0.135985	825	1262.14	127714	0.226323	1778.46	285.652	2426
	16	1	A - 1	A1H7	80.0757	G1	2	1	Pure	61	47	181.252	0.67595	0.703576	1.41408	0.337723	6.38687	0.0724942	22.0162	58.0483	3117.42	565040	0.258104	29248.3	804.619	5547	397.271	198.107	10.4461	7.34962	30.164	5	2	4	2	-0.195461	-0.0431563	0.935254	7.08031	269.606	12.368	0.130939	1019	1419.87	257356	0.142671	4007.16	202.574	2665
	18	1	A - 1	A0H7	32.6848	G1	2	1	Pure	43	32	109.111	0.821037	0.965113	1.15101	0.518029	4.47078	0.0239924	15.4093	40.8655	1405.51	153356	0.384335	8768.97	540.187	3153	174.358	83.8931	6.43201	6.20762	23.5544	4	1	2	1	0.299668	-0.442858	1.49847	6.60494	125.348	3.71304	0.540942	345	1553.82	169538	0.181734	3334.98	282.382	2897
	2	2	A - 1	A0H6	68.9244	G1	2	1	Pure	57	56	251.599	0.868192	0.706667	1.0786	0.650643	6.57197	1.72664	21.7774	60.3464	3409.16	857740	0.23335	39166.8	795.527	5685	105.447	558.231	10.7339	7.58529	40.7238	3	1	2	2	0.0399309	-0.737147	0.823416	7.24241	308.202	15.0103	0.0889074	1067	1245.7	313416	0.187501	2982.74	233.57	3655
	3	2	A - 1	A0H6	85.0054	G1	2	1	Pure	52	59	214.947	0.800333	0.611918	1.18065	0.482717	6.35531	1.76735	21.7386	58.0945	3488.47	749835	0.231349	32038.5	807.054	5688	129.493	549.645	10.842	6.63439	52.095	5	2	3	3	-0.207664	-0.32626	0.858925	7.18437	292.304	15.7924	0.0876907	1084	1533.3	329577	0.084374	2767.57	129.37	2540
	4	2	A - 1	A0H6	57.135	G1	2	1	Pure	51	50	215.158	0.911945	0.860761	1.01815	0.851168	5.90465	1.84453	18.2116	54.4502	3207.36	690089	0.227345	32384	729.176	5312	93.6097	526.321	8.95032	7.70409	-44.9681	4	1	2	2	-0.15106	-0.636188	0.875073	7.16326	283.376	13.5792	0.104514	1036	1341.06	288540	0.189437	2771.14	254.046	3729
	5	2	A - 1	A0H6	95.3864	G1	2	1	Pure	38	62	192.132	0.664725	0.602626	1.23562	0.477197	6.14685	2.14951	20.3586	60.2675	3826.56	735204	0.229565	24923.7	878.446	6328	131.848	517.574	10.5296	6.3454	83.3337	3	1	3	2	-0.115775	-0.307131	0.862861	7.15602	271.55	18.5217	0.0739206	1058	1363.34	261940	0.184425	2542.11	251.433	4876
	6	2	A - 1	A0H6	80.3562	G1	2	1	Pure	43	66	195.723	0.693831	0.90051	1.38309	0.337298	6.56383	1.85202	22.8357	59.5387	3634.72	711399	0.214814	22854.9	780.789	5594	116.815	515.782	9.75547	8.7849	69.7663	3	2	3	3	-0.306816	-0.303714	0.937498	7.0918	288.647	16.8375	0.0782135	997	1542.79	301959	0.124799	2593.46	192.538	3406
	8	2	A - 1	A1H5	41.5271	G1	2	1	Pure	66	61	230.157	0.671294	0.49959	1.35842	0.388414	7.05406	1.22052	23.8869	65.6388	3352.06	771499	0.26106	31067.5	875.087	5811	302.767	312.123	12.6219	6.3058	42.2684	2	1	3	2	-0.0872082	-0.626232	0.769791	7.28276	312.552	15.4987	0.0876774	1115	1420.83	327013	0.137032	4210.45	194.699	2727
	10	2	A - 1	A1H5	40.7965	G1	2	1	Pure	61	43	191.181	0.715725	0.931964	1.24978	0.424663	6.16666	1.73013	21.5703	57.9368	3684.29	704366	0.213774	26210.9	787.603	5737	302.011	295.62	9.0214	8.40761	20.745	3	2	4	3	-0.121553	-0.135485	0.936479	7.0916	325.064	17.2594	0.0763607	1122	1424.55	272346	0.189664	3421.83	270.185	4195
	11	2	A - 1	A1H5	88.0629	G1	2	1	Pure	71	55	307.052	0.865197	0.821689	1.06174	0.676986	7.2032	0.00647393	23.6604	66.7811	4581.72	1.40683e+06	0.20338	57789.4	931.829	7126	398.201	270.832	11.131	9.14624	-13.2825	4	2	4	2	-0.285717	-0.220502	0.656873	7.46316	463.922	25.3126	0.0502884	1849	1347.89	413872	0.152922	5372.65	206.123	2600
	16	2	A - 1	A2H4	44.5986	G1	2	1	Pure	63	45	198.469	0.699853	0.619077	1.21526	0.547169	6.19571	1.69715	20.6573	59.6964	2625.19	521019	0.204091	22213.9	535.777	4191	530.595	92.9277	10.5369	6.52317	-2.18597	2	2	3	2	-0.306624	0.565833	1.07827	6.96744	249.37	9.11934	0.162745	729	1566.21	310845	0.171598	3880.27	268.759	3516
	17	2	A - 1	A2H4	34.733	G1	2	1	Pure	67	41	212.412	0.7656	0.585391	1.20969	0.484207	6.39493	1.35354	21.607	59.0464	2652.09	563336	0.211207	23996.6	560.142	4661	520.708	78.1673	11.0388	6.46203	4.60743	2	1	2	1	0.223501	0.478476	1.03632	7.01388	270.242	9.83851	0.137019	805	1272.59	270313	0.203535	3970.74	259.016	2463
	6	3	A - 1	A2H3	46.2032	G1	2	1	Pure	45	43	129.496	0.766407	0.574565	1.22968	0.478423	5.03425	0.263404	16.8531	46.0791	1448.59	187587	0.38209	9058.19	553.492	2802	536.693	490.013	8.73118	5.01663	41.214	2	2	3	2	0.0481415	-1.26278	1.35589	6.71758	167.8	4.09167	0.486343	480	1448.58	187585	0.192723	3475.81	279.175	2754
	8	3	A - 1	A0H3	63.3659	G1	2	1	Pure	32	68	170.796	0.711847	0.483599	1.36273	0.325288	6.0863	0.0278331	21.9706	54.9098	1918.28	327633	0.265218	14338.7	508.762	2977	197.232	468.431	10.9587	5.29961	95.7655	3	1	6	3	-0.510391	-0.451808	1.19058	6.8667	210.636	4.80416	0.380175	577	1196.93	204430	0.178299	3601.27	213.41	3062
	10	3	A - 1	A2H3	46.8261	G1	2	1	Pure	53	79	309.27	0.594431	0.618607	1.20508	0.540353	7.7017	0.192445	25.7551	80.858	2905.42	898561	0.217465	39991.8	631.828	5084	532.456	432.16	13.0976	8.10227	86.4981	2	1	3	3	0.0364811	-0.267799	0.803669	7.26832	460.259	11.6343	0.113439	1411	1358.74	420216	0.0732385	5235.21	99.5118	2097
	11	3	A - 1	A2H2	45.5687	G1	2	1	Pure	37	45	138.052	0.873105	0.852516	1.06805	0.719925	4.84426	1.87676	15.8852	44.5752	3228.56	445709	0.214942	20157.6	693.954	4937	530.86	206.438	7.37006	6.28309	121.099	1	1	2	2	-0.542954	0.282984	1.20299	6.82924	228.045	12.82	0.10652	750	1573.49	217223	0.342535	4058.94	538.976	5150
	13	3	A - 1	A2H2	42.2162	G1	2	1	Pure	30	33	79.5356	0.918532	0.950412	1.02588	0.859968	3.60362	2.83979	11.05	32.9867	3454.28	274738	0.431397	12662.5	1490.17	7587	527.485	191.699	5.22534	4.96622	117.92	1	1	2	2	0.0375325	-0.771145	1.51144	6.53062	93.2857	15.9367	0.181067	553	2148.05	170846	0.238922	3157.28	513.216	4046
	2	4	A - 1	A0H1	105.284	G1	2	1	Pure	79	43	252.761	0.724854	0.662902	1.34214	0.353278	7.3479	1.51581	25.7551	66.1964	4209.84	1.06408e+06	0.241903	42885.2	1018.37	8172	141.117	560.335	12.2488	8.11975	-13.2438	3	2	3	2	0.199175	0.601347	0.695894	7.38477	335.469	22.4333	0.0619894	1447	1437.85	363431	0.122065	4236.41	175.51	2441
	3	4	A - 1	A0H1	70.2983	G1	2	1	Pure	75	45	255.084	0.750451	0.670945	1.25254	0.417185	7.13097	1.56004	24.6057	65.356	3745.89	955517	0.243882	39581.5	913.553	6459	105.07	559.339	11.8431	7.94611	12.3541	3	1	2	1	-0.166989	-0.317259	0.708649	7.36367	381.241	17.8898	0.0758887	1443	1517.43	387073	0.154147	4352.56	233.908	3327
	4	4	A - 1	A0H1	89.0039	G1	2	1	Pure	50	58	234.593	0.880642	0.904417	1.01419	0.870691	6.15358	1.71378	18.8079	57.8579	4145.65	972540	0.198317	29671.7	822.15	6370	123.748	540.991	9.12777	8.25531	80.19	4	2	3	3	0.0512339	-0.323017	0.799337	7.25125	332.462	20.0947	0.0617939	1193	1536.04	360344	0.158524	2459.46	243.499	4373
	5	4	A - 1	A0H1	68.0432	G1	2	1	Pure	47	71	239.346	0.726898	0.95667	1.28422	0.412198	6.99429	0.166419	23.7428	64.3253	3000.19	718084	0.268337	29209.1	805.062	5716	102.741	510.271	10.108	9.67	111.42	4	1	2	2	0.045025	-0.244063	0.773552	7.27593	322.312	12.1556	0.118967	1131	1550.1	371012	0.222052	4109.74	344.204	5968
	6	4	A - 1	A0H1	44.3491	G1	2	1	Pure	60	50	238.184	0.86079	0.862573	1.05748	0.776659	6.33143	1.1185	19.9392	58.9675	1681.47	400499	0.310355	20554.4	521.852	3335	85.4302	482.836	9.5887	8.27096	-12.229	2	2	2	2	0.314051	-0.60843	0.97797	7.06117	199.819	4.72272	0.397784	559	1059.08	252257	0.302495	3732.45	320.367	2458
	9	4	A - 1	A2H0	44.7992	G1	2	1	Pure	49	66	196.04	0.694638	0.652797	1.43603	0.286111	6.69366	0.167582	24.1901	59.5522	3415.25	669526	0.264166	31019.7	902.192	5931	529.389	322.793	11.2077	7.31632	58.9277	1	1	2	2	-0.214892	-0.251924	0.845348	7.17212	270.138	14.2436	0.109741	1088	1243.38	243753	0.174867	4198.34	217.426	3777
	10	4	A - 1	A2G9	51.7428	G1	2	1	Pure	61	45	186.322	0.730767	0.718207	1.24654	0.437786	6.07988	0.0302807	21.6875	56.6041	2506.45	467007	0.266074	21967	666.9	4476	536.04	128.014	9.87343	7.09117	-31.1632	2	1	3	3	0.0687697	-0.0675104	1.03352	7.01334	213.765	8.7316	0.187945	693	1439.79	268266	0.175736	4682.65	253.024	2960
	12	4	A - 1	A1G9	49.4732	G1	2	1	Pure	47	64	238.184	0.834567	0.702665	1.09472	0.652576	6.44195	0.228375	20.9064	59.8868	2622.94	624743	0.214133	28191.8	561.658	4654	308.659	111.722	10.5415	7.40716	93.1556	2	2	4	3	0.273215	0.335727	0.970103	7.08414	320.142	9.88454	0.136927	970	1270.92	302712	0.26495	4837.55	336.729	4053
	14	4	A - 1	A0G9	78.473	G1	2	1	Pure	67	39	217.799	0.833031	0.700685	1.17164	0.486485	6.37287	0.335179	22.3211	57.3194	2491.92	542737	0.220422	26911.7	549.274	3924	143.625	62.5376	10.4398	7.31498	-12.0743	1	1	3	2	-0.362251	0.0733666	1.02638	7.02788	236.376	8.29943	0.184832	708	1343.21	292549	0.176474	3575.86	237.041	2932
	4	5	A - 1	A1G8	40.7756	G1	2	1	Pure	94	49	290.469	0.562676	0.849794	1.64513	0.249847	8.72087	0.446403	31.2152	80.5426	1975.13	573715	0.257228	25690.2	508.06	3311	299.701	522.135	13.2906	11.2943	-19.3951	4	2	4	3	-0.224101	-0.240835	0.897322	7.15887	286.641	5.68692	0.296905	757	1706.87	495792	0.261232	7115.25	445.889	4225
	6	5	A - 1	A1G8	60.9885	G1	2	1	Pure	76	70	353.527	0.747044	0.55752	1.2266	0.429929	8.30754	0.487456	28.424	77.1157	3677.41	1.30006e+06	0.219496	55692	807.176	6469	319.851	480.181	14.5122	8.09082	39.321	4	1	3	1	0.200959	-0.291154	0.656912	7.46741	455.907	17.0987	0.0771692	1662	1276.87	451406	0.149372	5481.33	190.728	2713
	9	5	A - 1	A0G7	49.3316	G1	2	1	Pure	66	45	235.755	0.844283	0.675447	1.09949	0.600619	6.42298	0.473914	21.5434	59.2368	2519.35	593949	0.218588	28081.5	550.699	4572	82.7699	255.266	10.646	7.19083	5.17245	2	1	2	1	0.287392	0.397621	0.977955	7.06983	311.224	9.14132	0.151333	927	1435.48	338421	0.116828	4280.29	167.703	3289
	10	5	A - 1	A0G7	98.0865	G1	2	1	Pure	48	71	227.516	0.679545	0.932298	1.34402	0.383147	6.9762	0.368144	24.05	64.8637	3673.4	835759	0.275013	38164.5	1010.23	6961	131.505	242.073	10.2062	9.51523	69.1283	2	2	5	3	0.0876183	-0.0545218	0.756512	7.29646	290.904	17.5727	0.0858385	1273	1742.55	396458	0.138166	5398.42	240.762	3082
	12	5	A - 1	A0G7	32.4775	G1	2	1	Pure	61	50	222.552	0.821022	0.716906	1.14406	0.521865	6.36576	0.827182	21.8138	58.3637	1648.55	366889	0.221464	16932	365.095	2781	116.06	145.7	10.35	7.41995	33.0479	1	1	3	2	-0.0471037	-0.389083	1.24137	6.84034	235.546	4.83467	0.365927	623	2055.97	457561	0.379872	5824.94	781.007	6877
	13	5	A - 1	A0G7	35.121	G1	2	1	Pure	33	32	81.6481	0.912882	0.737728	1.05504	0.702204	3.70268	1.59255	11.718	33.5252	2189.64	178780	0.560675	7309.94	1227.68	5100	149.122	148.312	5.95991	4.3968	133.386	1	1	3	2	0.549838	-0.818807	1.6016	6.49504	103.39	7.86404	0.374632	456	1865.69	152330	0.238413	2447.71	444.803	3377
	15	5	A - 1	A0G6	58.4957	G1	2	1	Pure	52	50	216.214	0.894928	0.893903	1.01479	0.886103	5.90937	0.597731	18.3963	55.1002	2069.86	447533	0.223026	22977.7	461.633	3606	91.6003	33.1311	8.81375	7.87864	42.4914	1	1	3	3	-0.127312	-0.420545	1.09899	6.95321	221.765	6.16461	0.216321	486	1525.99	329941	0.24124	3803.56	368.13	4790
	16	5	A - 1	A2G6	79.4779	G1	2	1	Pure	56	58	229.734	0.730437	0.808696	1.17628	0.610841	6.55811	0.133342	21.3859	62.8675	2347.04	539195	0.259452	27210	608.943	4317	562.755	32.4012	10.1995	8.24827	59.3737	2	1	2	1	0.143297	-0.372839	0.91341	7.12536	271.615	8.07939	0.182294	781	1102.99	253395	0.0560112	4186.1	61.7799	1375
	18	5	A - 1	A1G6	39.9925	G1	2	1	Pure	59	45	218.749	0.912795	0.775607	1.03955	0.731251	6.01597	1.98853	19.1281	54.8772	2218.09	485206	0.216429	21893.5	480.059	4115	298.151	11.1682	9.50888	7.37516	-5.48691	2	2	2	2	0.176999	0.109224	1.0746	6.98639	277.617	7.17062	0.184268	674	1217.47	266321	0.167835	2744.19	204.334	2892
	6	6	A - 1	A0G6	55.5243	G1	2	1	Pure	56	46	173.964	0.767013	0.667141	1.26879	0.406179	5.92701	0.0414841	20.3716	53.3868	2321.74	403899	0.274775	19635	637.955	4046	202.544	534.598	9.86062	6.57843	-32.5732	4	2	4	3	-0.163912	-0.512842	1.06134	6.9749	201.369	7.79225	0.225441	645	1508.4	262408	0.216334	3570.33	326.319	3765
	7	6	A - 1	A1G5	33.213	G1	2	1	Pure	34	43	120.624	0.863558	0.777952	1.06434	0.714167	4.5203	0.0153906	14.1962	41.8963	2088.35	251905	0.331061	12011.5	691.372	4244	335.605	436.019	7.13309	5.5492	82.3298	6	1	6	3	-0.0110823	-0.484659	1.28511	6.75573	132.823	5.99569	0.371236	464	1263.36	152392	0.161502	2620.62	204.036	2191
	11	6	A - 1	A0G4	67.198	G1	2	1	Pure	64	48	241.776	0.852562	0.820176	1.09367	0.613619	6.48724	0.0138356	20.8634	59.6964	2837.26	685981	0.23905	31863.7	678.248	4721	178.473	174.998	10.0292	8.22572	-14.907	4	1	4	2	-0.0477899	-0.619998	0.830419	7.21837	308.356	10.6953	0.127011	978	1479.6	357731	0.182773	4324.42	270.431	3511
	12	6	A - 1	A2G4	49.3201	G1	2	1	Pure	57	51	234.488	0.891947	0.956866	1.03707	0.812037	6.2212	0.0276118	19.0201	57.4772	2825.37	662514	0.198837	30843.5	561.79	4533	531.917	163.219	8.99081	8.603	25.898	2	2	4	3	-0.0310442	0.0642683	0.96786	7.07847	323.321	10.7707	0.123064	977	1377.49	323004	0.0882369	4260.03	121.546	2503
	14	6	A - 1	A0G4	41.7678	G1	2	1	Pure	81	32	208.081	0.645187	0.427505	1.64457	0.21447	7.37995	0.987421	26.341	63.6617	1460.62	303927	0.252481	15727.9	368.777	2545	115.641	56.8382	13.5763	5.80392	-7.06144	3	1	2	2	-0.437653	-0.186894	1.2729	6.81265	179.913	3.21381	0.585127	449	1443.04	300269	0.243196	3996.45	350.941	3193
	16	6	A - 1	A0G4	35.5189	G1	2	1	Pure	70	31	143.861	0.558526	0.511018	1.89533	0.193839	6.58756	0.967553	22.8195	56.8925	820.363	118019	0.317813	6383.07	260.722	1515	80.3888	50.6224	11.7311	5.99478	10.8515	2	2	2	2	0.0367578	-0.801154	1.79942	6.46346	187.284	2.06087	0.734783	345	1653.11	237818	0.35237	4035.67	582.507	5513
	4	7	A - 1	A2G3	33.8971	G1	2	1	Pure	67	48	214.63	0.65571	0.945919	1.34244	0.428603	6.77177	0.940131	23.8405	64.1349	1702.3	365364	0.27386	17971.9	466.192	3212	564.926	564.152	9.8367	9.30472	-23.8947	3	2	2	2	0.0800056	-0.017971	1.12181	6.94816	244.759	4.69041	0.401456	688	1439.6	308981	0.174946	4633.37	251.853	3222
	5	7	A - 1	A0G3	47.5884	G1	2	1	Pure	33	51	143.333	0.863005	0.630034	1.11519	0.56822	5.0438	1.36854	16.5112	45.6848	2409.9	345418	0.319407	17256.2	769.739	4490	108.789	550.888	8.53491	5.37728	89.9139	2	1	3	2	0.052199	-0.586992	1.08121	6.9218	169.224	9.09847	0.196825	589	1679.65	240750	0.439026	3543.46	737.412	5847
	6	7	A - 1	A2G3	62.3258	G1	2	1	Pure	68	35	183.682	0.645296	0.489178	1.47358	0.310741	6.56341	0.760999	22.314	59.8079	2694.55	494940	0.186405	19531.2	502.277	4166	555.363	535.732	11.7902	5.76753	-6.76472	3	2	2	2	-0.320509	0.245663	1.14116	6.90243	258.67	10.2376	0.124082	703	1517.91	278813	0.19396	2571.94	294.415	2833
	7	7	A - 1	A2G3	72.7649	G1	2	1	Pure	61	44	188.012	0.741522	0.893631	1.20161	0.48211	5.99633	1.68113	20.2467	56.4464	3621.55	680896	0.20317	27250	735.79	6058	555.026	522.773	8.9435	7.99219	-19.3775	3	2	2	2	-0.321321	0.0383035	0.965156	7.0584	283.735	16.3044	0.0807943	969	1525.77	286864	0.200517	3328.6	305.943	2694
	8	7	A - 1	A0G3	75.039	G1	2	1	Pure	61	37	170.162	0.71005	0.567832	1.26293	0.454204	5.84832	1.2579	19.825	54.8772	2481.64	422280	0.255986	16981.6	635.266	4243	107.123	520.26	10.1711	5.77548	5.04527	2	2	3	2	-0.114739	-0.778298	1.04072	6.98543	224.865	9.58716	0.142919	654	1509.96	256937	0.212202	2753.23	320.417	3661
	10	7	A - 1	A2G3	45.9259	G1	2	1	Pure	47	35	131.081	0.888709	0.747596	1.06735	0.681052	4.71882	0.771464	15.2335	43.0521	4204.52	551131	0.433902	25996.4	1824.35	8239	528.135	488.273	7.56271	5.65385	-6.91829	2	1	3	2	0.298646	-1.0753	0.975923	6.98722	130.402	22.5048	0.0914806	826	12315.7	1.61435e+06	0.42285	22309	5207.69	26004
	12	7	A - 1	A2G2	74.4823	G1	2	1	Pure	46	70	273.146	0.690143	0.615493	1.17092	0.542706	7.13462	1.25684	23.1755	70.5234	4388.03	1.19858e+06	0.176307	46605	773.642	7637	556.392	288.919	12.1482	7.47714	92.5693	1	1	2	2	-0.293612	0.478927	0.764124	7.30707	439.518	23.1535	0.0527656	1518	1608.1	439245	0.251911	5057.43	405.096	3724
	13	7	A - 1	A0G2	61.5939	G1	2	1	Pure	83	35	218.644	0.574145	0.356718	1.71565	0.222863	7.72667	1.47759	26.8887	69.1772	2212.02	483645	0.234275	17252	518.223	3617	93.3318	290.039	14.554	5.19166	-1.29241	3	3	3	3	-0.269369	-0.427137	1.01986	7.01897	241.758	7.11656	0.21318	652	1501.32	328254	0.18305	2909.56	274.816	3230
	14	7	A - 1	A2G2	58.9045	G1	2	1	Pure	46	54	192.449	0.810986	0.847246	1.02821	0.835317	5.61189	1.80117	17.5289	54.6079	3562.59	685616	0.184721	26830.6	658.086	6049	540.798	278.013	8.56294	7.25492	88.6888	2	1	3	3	-0.154916	0.193799	1.0013	7.03129	344.165	16.3401	0.0772404	1085	1275.11	245393	0.0956599	2711.96	121.977	2635
	15	7	A - 1	A0G2	84.315	G1	2	1	Pure	53	71	290.574	0.879057	0.951037	1.06846	0.65731	7.02938	1.33404	23.4406	64.4503	2844.44	826520	0.21878	37152.3	622.306	4701	116.029	273.877	10.1859	9.68719	110.395	4	2	3	2	-0.0309937	-0.136557	0.836549	7.23241	299.684	10.6972	0.127043	951	1713.8	497985	0.165712	4526.92	283.996	3491
	16	7	A - 1	A0G2	54.8977	G1	2	1	Pure	77	37	209.032	0.650412	0.543064	1.57981	0.238419	7.24967	1.73966	25.4602	63.5502	2431.83	508329	0.249164	19523.7	605.923	3934	86.6136	275.345	12.7422	6.91981	11.0867	3	1	4	2	-0.0861214	-0.663124	0.972056	7.05984	242.109	8.60962	0.171136	707	1584.08	331123	0.175121	3080.07	277.406	2556
	21	7	A - 1	A0G1	77.8701	G1	2	1	Pure	80	61	406.022	0.884282	0.774502	1.04329	0.728704	8.21086	0.650656	25.8799	75.9599	2615.48	1.06194e+06	0.187654	49524.5	490.804	4084	109.23	38.2643	12.983	10.0553	5.70314	2	2	3	2	-0.383204	0.108288	0.888448	7.20789	298.775	8.97076	0.146889	855	1508.35	612424	0.134631	6416.91	203.07	2311
	24	7	A - 1	A0G1	87.1799	G1	2	1	Pure	57	37	182.203	0.81676	0.712064	1.12329	0.610552	5.70733	0.92827	19.2053	52.9463	2581.58	470372	0.20192	20070.9	521.273	3930	118.49	5.16138	9.29639	6.61962	8.24584	2	1	1	1	-0.288817	-0.2337	1.11943	6.9255	156.916	9.62389	0.136047	452	1308.83	238473	0.0722373	2246.88	94.5462	1795
	6	8	A - 1	A0G1	75.664	G1	2	1	Pure	61	56	289.201	0.900788	0.948495	1.01708	0.862275	6.84206	0.934252	21.3859	63.5175	3761.98	1.08797e+06	0.212237	49243.6	798.429	6146	121.413	576.077	9.92848	9.41711	28.1397	2	2	4	2	-0.269062	-0.597506	0.716321	7.37899	349.72	17.1435	0.077466	1275	1371.28	396576	0.0860803	3901.2	118.04	2416
	11	8	A - 1	A1G0	71.2813	G1	2	1	Pure	67	67	338.317	0.862975	0.976415	1.02619	0.976146	7.43335	1.44374	22.0282	70.1888	4092.64	1.38461e+06	0.204192	53673.1	835.682	7184	332.31	428.934	10.638	10.3871	45.7876	2	1	4	2	-0.134429	-0.222045	0.653559	7.46879	488.548	20.8378	0.0610769	1837	1591.75	538515	0.19757	5778.5	314.482	3453
	12	8	A - 1	A1G0	89.0233	G1	2	1	Pure	46	67	218.433	0.759348	0.966989	1.2085	0.451746	6.48173	1.37512	22.5096	60.1234	3621.93	791148	0.241304	33706.9	873.987	6141	363.059	411.163	9.31683	9.00927	113.376	3	1	4	2	-0.0819976	-0.272738	0.79689	7.24663	331.408	16.6592	0.0843855	1300	1563.12	341436	0.220298	3477.18	344.352	2521
	13	8	A - 1	A1G0	77.6128	G1	2	1	Pure	82	31	224.031	0.666447	0.37608	1.58868	0.228066	7.52631	1.60497	26.5249	64.9944	3463.36	775899	0.263279	32148.4	911.831	6311	333.734	405.071	14.0895	5.2988	3.26705	2	2	4	4	-0.0767825	-0.168824	0.775568	7.27162	344.137	15.8854	0.0933162	1361	1451.99	325290	0.173845	3532.3	252.42	2507
	15	8	A - 1	A2G0	54.3872	G1	2	1	Pure	37	33	95.3794	0.904889	0.938164	1.03125	0.772277	3.95658	0.021172	12.2642	36.3944	5127.8	489086	0.607142	22931.6	3113.3	12341	535.576	392.907	5.77184	5.41493	26.5651	4	1	4	3	0.55388	-0.904742	1.23006	6.73279	94.2729	40.564	0.0739166	883	9663.66	921714	0.481852	16031.8	4656.45	21042
	23	8	A - 1	A2F9	49.6235	G1	2	1	Pure	45	51	169.211	0.861639	0.897281	1.06799	0.690356	5.363	1.8086	17.335	49.6772	2431.26	411397	0.262391	19223.9	637.941	4894	536.574	223.216	7.98445	7.16429	117.58	3	2	3	2	0.163432	0.120149	1.10427	6.93716	200.538	9.21301	0.153525	615	1513.42	256088	0.221326	3928.79	334.959	3613
	24	8	A - 1	A1F9	58.1354	G1	2	1	Pure	74	67	309.376	0.729035	0.520795	1.32368	0.357205	8.07319	0.042376	28.2769	73.0254	3560.62	1.10157e+06	0.200599	48171.5	714.257	5964	326.528	214.901	14.32	7.45781	-38.2753	2	1	4	4	-0.165202	-0.0121725	0.748219	7.33734	496.386	15.7562	0.0820839	1645	1184.32	366400	0.103677	5180.78	122.786	2528
	25	8	A - 1	A2F9	41.1563	G1	2	1	Pure	39	52	154.952	0.817965	0.909801	1.14985	0.562843	5.32512	2.52587	18.0251	48.7906	2643.67	409642	0.242295	16081.9	640.548	4498	522.057	200.951	7.87823	7.16762	115.613	2	2	4	3	0.00898211	-0.644017	1.11659	6.90388	221.953	10.1013	0.128553	632	1523.66	236094	0.271482	3057.98	413.646	3056
	26	8	A - 1	A2F9	52.944	G1	2	1	Pure	41	57	178.718	0.795978	0.889924	1.17426	0.493424	5.7793	2.17054	19.252	53.1175	3368.67	602041	0.210022	25941.7	707.497	5889	533.837	195.821	8.63332	7.683	109.19	2	1	2	1	0.123104	0.188106	1.01856	7.02107	248.388	14.3191	0.0934269	846	1349.57	241191	0.125204	2999.2	168.971	2388
	27	8	A - 1	A1F9	44.819	G1	2	1	Pure	54	38	168.789	0.857232	0.700085	1.08825	0.636435	5.40686	0.0270017	17.8158	49.7425	1238.46	209037	0.234198	10034.2	290.043	1933	340.057	90.6585	8.86422	6.20571	4.86579	1	1	2	1	-0.266721	-0.581695	1.53274	6.62169	173.822	2.1135	0.721626	326	1018.07	171839	0.107382	2892.11	109.322	1992
	2	9	A - 1	A0F8	46.5414	G1	2	1	Pure	45	46	162.557	0.854201	0.722259	1.07842	0.683444	5.28211	0.0155252	17.3594	48.9021	2286.14	371628	0.296263	17973.1	677.298	4657	208.935	559.307	8.56366	6.18518	-43.2439	4	2	3	3	0.315286	-0.0511584	1.09731	6.93094	172.424	8.42623	0.194142	549	1357.62	220690	0.160723	2840.8	218.201	2816
	3	9	A - 1	A1F8	46.7856	G1	2	1	Pure	70	52	264.062	0.766052	0.842138	1.16904	0.56536	7.00936	1.1848	23.5373	65.8156	2845.33	751344	0.248345	34538.3	706.622	5113	302.251	552.037	10.7235	9.03063	-16.7401	3	1	3	2	-0.022897	-0.498131	0.78464	7.27646	352.091	10.7861	0.12877	1122	1278.2	337524	0.156489	4047.22	200.023	3577
	4	9	A - 1	A1F8	86.6645	G1	2	1	Pure	62	73	359.125	0.875627	0.920818	1.05124	0.700917	7.75147	1.0667	24.6358	71.7907	2935.48	1.0542e+06	0.174313	46751.9	511.693	4589	342.106	535.963	11.4029	10.5	63.5086	3	1	3	1	-0.231883	0.00535349	0.861073	7.21589	552.633	11.0068	0.113922	1476	1169.61	420037	0.072302	4798.13	84.5653	1929
	5	9	A - 1	A2F8	94.9511	G1	2	1	Pure	75	61	276.632	0.633296	0.775599	1.24515	0.499169	7.40409	0.0432357	25.1849	74.0888	4693.96	1.2985e+06	0.276795	60398.1	1299.27	7920	578.4	534.065	11.7025	9.07644	29.9481	3	1	3	1	-0.0123418	-0.739822	0.590889	7.53406	333.033	27.5315	0.0518276	1716	1714.19	474199	0.364143	7120.62	624.21	4607
	6	9	A - 1	A1F8	57.9709	G1	2	1	Pure	68	46	210.933	0.739889	0.888656	1.34975	0.333723	6.73145	1.34002	23.8582	59.8541	2841.78	599425	0.242558	27130.1	689.295	4879	313.392	522.746	10.0632	8.9427	25.0395	3	2	4	3	-0.199778	-0.128498	0.920509	7.11313	315.871	10.7262	0.139108	1052	1636.86	345268	0.168718	3460.88	276.168	2570
	7	9	A - 1	A0F8	53.1697	G1	2	1	Pure	33	30	83.2325	0.961226	0.907045	1.00691	0.889543	3.65218	0.00169772	10.8035	32.9867	1167.07	97138	0.481256	4765.73	561.659	2435	202.202	490.112	5.40963	4.90678	-7.01811	3	2	5	2	0.265381	-1.2696	1.88423	6.36813	87.2304	3.17051	0.610983	217	18992.4	1.58078e+06	0.201439	25066.1	3825.81	29639
	8	9	A - 1	A1F8	63.8506	G1	2	1	Pure	53	45	190.336	0.90681	0.924585	1.04884	0.720024	5.6367	0.839047	17.9252	51.3579	2538.68	483202	0.205854	22774.1	522.596	4566	319.636	465.925	8.27763	7.65337	-26.5566	5	1	4	2	-0.0653907	0.238722	1.11542	6.94001	275.872	8.84537	0.152492	789	1490.19	283637	0.170461	3099.56	254.019	3491
	10	9	A - 1	A0F7	30.8101	G1	2	1	Pure	39	36	104.991	0.839459	0.858699	1.08435	0.699606	4.25668	0.0689547	13.8077	39.6444	1851.55	194396	0.423668	9068.31	784.441	3808	207.493	371.37	6.46038	5.54753	30.0415	7	1	3	2	0.208979	-1.04736	1.33396	6.69267	121.773	5.14251	0.462477	414	1645.47	172760	0.230295	2319.72	378.943	4388
	11	9	A - 1	A1F7	33.5601	G1	2	1	Pure	53	51	169	0.730318	0.624812	1.20189	0.520049	5.68572	0.0264842	19.8436	53.9253	2229.48	376782	0.328488	14879.3	732.357	3882	426.496	368.414	9.64187	6.02436	39.0362	7	2	3	3	0.203424	-1.19117	1.04766	6.9703	163.133	7.92203	0.211799	513	1607.11	271602	0.275335	3448.01	442.494	3675
	12	9	A - 1	A2F7	46.1038	G1	2	1	Pure	68	39	203.011	0.769229	0.654383	1.27218	0.4034	6.41128	0.618242	22.1215	57.5887	2712.02	550572	0.272939	25949.5	740.217	4659	526.358	353.664	10.7299	7.02146	11.9687	4	3	3	3	0.0683807	-0.472065	0.875454	7.15023	257.179	10.0781	0.158179	884	1416.26	287517	0.229249	3871.55	324.676	4027
	13	9	A - 1	A2F7	53.606	G1	2	1	Pure	51	64	220.545	0.742979	0.820323	1.20461	0.513466	6.50253	0.74012	21.0021	61.0753	4958.89	1.09366e+06	0.286548	47038.1	1420.96	9109	533.799	313.354	10.0509	8.24498	61.5798	4	1	3	2	0.357752	-0.34936	0.679856	7.37775	250.988	30.1926	0.0500204	1464	2240.34	494096	0.307118	6235.52	688.048	5839
	14	9	A - 1	A0F7	84.0544	G1	2	1	Pure	62	65	284.659	0.756513	0.788824	1.11589	0.636159	7.11022	0.612099	22.5565	68.7637	5043.58	1.4357e+06	0.261669	60589.7	1319.75	9198	114.035	286.914	11.1649	8.8071	122.449	3	1	2	2	0.315616	-0.461	0.573728	7.55974	350.032	31.6744	0.0433363	1895	1974.36	562020	0.17371	5264.43	342.967	3749
	15	9	A - 1	A1F7	49.1776	G1	2	1	Pure	33	75	177.344	0.575103	0.424946	1.87512	0.194969	7.275	0.0545477	24.7513	62.2502	1573.85	279113	0.335276	12817.4	527.673	3254	430.931	256.829	13.3935	5.6915	97.5995	3	1	5	3	0.176064	-0.369956	1.12698	6.92373	197.775	3.85507	0.516896	552	1412.03	250416	0.237954	3731	335.999	3907
	16	9	A - 1	A0F7	74.2098	G1	2	1	Pure	66	63	279.801	0.807501	0.535896	1.2182	0.441418	7.36535	0.147654	25.2268	65.9869	3015.43	843718	0.194962	38010.6	587.895	4936	130.107	249.278	12.9834	6.95777	-43.1199	3	2	2	2	-0.177231	0.183461	0.87485	7.19026	411.18	12.0366	0.107894	1231	1501.45	420105	0.0924813	3868.36	138.856	2770
	17	9	A - 1	A0F7	45.1765	G1	2	1	Pure	43	33	109.322	0.887551	0.87078	1.07497	0.652547	4.32475	1.22295	14.0316	39.3425	2988.54	326713	0.428335	14707.2	1280.1	6378	152.94	220.223	6.52052	5.67794	16.6838	2	1	3	2	0.117085	-0.973499	1.20516	6.77905	112.789	12.25	0.211425	568	2135.87	233498	0.295967	4259.68	632.148	4470
	23	9	A - 1	A2F6	56.998	G1	2	1	Pure	55	62	246.529	0.836613	0.66493	1.13007	0.538452	6.65881	0.0111996	22.1024	60.8522	2651.57	653689	0.203441	32170.4	539.439	4701	536.864	95.5021	11.096	7.37803	53.2718	1	1	4	2	0.00621695	0.363842	0.956025	7.10011	323.298	9.68658	0.13689	954	1414.57	348732	0.112708	4363.64	159.433	3833
	13	10	A - 1	A1F5	65.7844	G1	2	1	Pure	41	59	204.701	0.882458	0.691097	1.07338	0.645334	5.91355	0.008337	19.2492	53.9906	3463.24	708929	0.193388	32409.7	669.747	5397	320.214	445.999	9.72806	6.72303	91.2504	1	1	5	2	-0.376335	0.452616	0.980339	7.06342	302.803	14.5428	0.0944294	1074	1280.51	262123	0.249061	3789.42	318.926	3290
	15	10	A - 1	A1F5	76.851	G1	2	1	Pure	43	54	183.471	0.837519	0.977692	1.09015	0.651279	5.64204	0.038875	18.2261	52.4675	3644.1	668586	0.245417	30152.6	894.324	6152	391.345	380.806	8.07106	7.89101	111.571	4	1	4	3	-0.0711173	-0.17016	0.884604	7.13069	251.645	15.8703	0.0928135	1033	1317.56	241733	0.123464	3252.12	162.672	2693
	20	10	A - 1	A0F4	46.9745	G1	2	1	Pure	56	54	221.284	0.766416	0.6314	1.17228	0.557951	6.42542	0.021156	22.1382	60.2349	2751.93	608960	0.274057	26251	754.188	4951	207.143	238.396	10.8657	6.86061	41.62	4	2	4	2	0.0852632	-0.608327	0.828658	7.20783	262.199	10.4657	0.138087	874	1482.58	328071	0.308134	4100.77	456.832	4784
	21	10	A - 1	A1F4	62.8629	G1	2	1	Pure	45	58	196.885	0.853314	0.813484	1.14249	0.519877	5.98332	0.0118036	20.3612	53.8464	3414.3	672225	0.219581	30025.1	749.717	5971	316.974	233.822	9.2796	7.54881	118.769	4	1	3	3	-0.155653	0.0336101	0.939417	7.09485	313.124	15.0631	0.0906465	1109	1341.63	264147	0.252234	3862.49	338.405	3964
	22	10	A - 1	A2F4	74.7033	G1	2	1	Pure	78	55	338.739	0.819019	0.713402	1.11278	0.606082	7.74548	0.338046	25.5409	72.0926	3447.37	1.16776e+06	0.200702	53815.5	691.895	6133	554.298	229.099	12.6083	8.99477	8.57961	4	2	4	3	0.0791163	0.180799	0.733603	7.36397	500.089	15.3402	0.0845614	1655	1219.15	412973	0.208279	5961.14	253.923	3591
	28	10	A - 1	A1F4	47.8233	G1	2	1	Pure	59	36	162.874	0.750248	0.650187	1.29513	0.407695	5.79419	0.0466194	19.3177	52.231	1285.14	209316	0.277348	9860.96	356.432	2139	393.645	124.592	9.72152	6.32081	-11.6643	3	1	2	2	-0.227304	-0.623912	1.44674	6.67652	167.806	2.37941	0.691095	340	1339.51	218171	0.230997	3569.01	309.423	3185
	2	11	A - 1	A1F3	79.3553	G1	2	1	Pure	42	66	176.816	0.69542	0.934465	1.43284	0.311666	6.34994	1.55572	22.3306	56.5253	4154.97	734666	0.302435	31861.8	1256.61	8259	333.067	551.499	9.27867	8.67059	113.91	2	1	3	1	0.0416938	-0.379715	0.813624	7.19031	210.81	22.056	0.0740422	1107	1408.21	248994	0.294595	2901.71	414.85	6170
	4	11	A - 1	A1F3	61.5945	G1	2	1	Pure	44	51	184.21	0.905894	0.983369	1.03434	0.758893	5.5068	1.94825	16.9031	50.5502	3695.67	680779	0.226682	26595.5	837.743	6119	315.306	551.117	7.85274	7.72215	113.497	3	2	3	2	-0.334934	-0.262835	0.956753	7.06742	270.131	16.8645	0.0815206	974	1219.38	224622	0.104818	2299.06	127.813	2181
	6	11	A - 1	A1F3	49.5918	G1	2	1	Pure	88	39	257.619	0.65031	0.413823	1.49666	0.288161	7.83359	1.12654	28.3943	70.556	2491.98	641982	0.245001	29045.8	610.537	4339	303.266	526.259	14.4769	5.99089	-1.58511	3	2	4	3	-0.17364	0.314773	0.906918	7.15523	278.971	8.63268	0.1974	912	1237.4	318778	0.169134	3877.26	209.286	3932
	9	11	A - 1	A0F3	36.4653	G1	2	1	Pure	60	27	137.207	0.695922	0.422973	1.46019	0.301887	5.64681	0.0635488	19.4485	49.7752	1362.23	186907	0.376427	9399	512.779	2635	112.574	469.714	10.4021	4.3998	0.917919	2	1	4	2	0.170895	-0.849431	1.28659	6.76198	149.481	3.36951	0.574146	387	1733.16	237802	0.355116	3064.15	615.473	5102
	11	11	A - 1	A1F2	36.4431	G1	2	1	Pure	43	40	142.171	0.888393	0.998001	1.03025	0.900682	4.82822	0.016846	14.3663	44.8444	1786.68	254015	0.271931	11711.6	485.854	3069	428.737	396.509	6.83667	6.823	-22.787	3	1	5	3	-0.347224	-0.661584	1.36335	6.72278	187.203	4.59887	0.414156	531	1164.27	165526	0.124594	2541.07	145.061	2032
	12	11	A - 1	A0F2	37.2606	G1	2	1	Pure	55	44	161.606	0.754038	0.786347	1.24083	0.432776	5.64931	1.49835	19.23	51.8964	3166.24	511684	0.261258	21918.6	827.205	5826	168.795	395.935	8.8812	6.9837	28.6418	2	1	3	2	0.187925	-0.165191	1.05942	6.9609	207.681	13.249	0.105385	743	1963.34	317288	0.301452	2978.02	591.852	4233
	14	11	A - 1	A0F2	86.1235	G1	2	1	Pure	79	52	294.377	0.764278	0.856798	1.24381	0.419521	7.63376	0.670725	26.339	69.5715	2949.47	868256	0.201866	39493.4	595.399	4818	154.113	347.086	11.5942	9.93389	-18.6706	3	1	2	2	-0.265133	0.34107	0.850352	7.21672	424.541	11.3472	0.113916	1230	1512.81	445337	0.103769	4317.61	156.983	2572
	15	11	A - 1	A0F2	90.3487	G1	2	1	Pure	65	46	249.381	0.840121	0.698021	1.07697	0.654381	6.53798	0.534216	20.9619	61.0753	3067.44	764959	0.235637	35149	722.803	5208	118.644	332.229	10.722	7.48418	-1.03703	3	2	3	2	0.0320596	-0.483383	0.809247	7.24724	272.25	12.3803	0.114344	973	1381.81	344598	0.13588	3249.53	187.761	2514
	16	11	A - 1	A2F2	49.0531	G1	2	1	Pure	69	50	235.121	0.769579	0.857111	1.24097	0.423241	6.81454	0.0357152	23.4361	61.9618	3360.95	790230	0.230242	37207.2	773.83	6535	527.515	327.694	10.3493	8.87051	-26.3448	3	1	4	3	-0.210891	0.212714	0.841561	7.21561	328.263	14.5131	0.0956152	1183	1165.32	273992	0.176609	4220.56	205.807	2436
	17	11	A - 1	A0F2	50.9391	G1	2	1	Pure	30	28	71.0856	0.96038	0.913935	1.00567	0.90876	3.3731	1.02463	9.90051	30.4982	2660.02	189089	0.637871	9586.89	1696.75	7212	79.2	309.086	4.98066	4.552	2.19758	3	2	3	3	0.201885	-1.25096	1.74199	6.39868	87.0039	13.325	0.296255	517	1744.55	124013	0.309652	2112.23	540.205	3607
	18	11	A - 1	A0F1	56.1276	G1	2	1	Pure	62	55	240.719	0.809718	0.628663	1.13733	0.529903	6.60099	1.90506	22.1859	61.1215	1912.8	460449	0.193078	19790.1	369.32	3070	84.5391	149.963	11.1781	7.02723	39.3299	3	2	3	3	-0.191709	-0.340409	1.16503	6.89552	329.93	5.87411	0.226554	699	1213.15	292028	0.0873546	3275.08	105.974	2440
	19	11	A - 1	A0F1	42.8039	G1	2	1	Pure	73	64	352.999	0.72638	0.848536	1.06054	0.74028	7.71898	1.62675	24.6658	78.1465	1958.76	691439	0.17693	28417.1	346.564	2912	70.7959	130.052	11.7691	9.98647	-32.1913	2	1	2	1	-0.281628	-0.279746	1.08945	6.96811	524.759	6.08418	0.206907	1081	1533.79	541427	0.213455	5581.98	327.396	3767
	20	11	A - 1	A0F1	68.7693	G1	2	1	Pure	55	58	231.741	0.825507	0.747927	1.10224	0.633844	6.37601	1.89332	20.6087	59.3945	2414.56	559552	0.179285	21742.4	432.894	3485	96.7605	129.493	10.212	7.63787	125.129	3	2	3	2	-0.526922	0.124846	1.11184	6.94914	223.819	8.11613	0.169668	620	1462.11	338831	0.229616	2957.57	335.723	2930
	21	11	A - 1	A0F1	73.2496	G1	2	1	Pure	37	26	79.7469	0.870034	0.691138	1.10577	0.618745	3.74627	2.59979	12.143	33.9386	1466.55	116953	0.814213	5995.56	1194.08	5542	119.476	132.808	6.16847	4.26327	-5.2842	2	1	2	1	1.76897	2.28561	1.83676	6.37832	93.7342	7.14521	0.46924	365	18216.9	1.45274e+06	0.398512	15945.8	7259.64	31036
	15	12	A - 1	A0E9	63.0996	G1	2	1	Pure	35	30	85.5563	0.945805	0.884434	1.01372	0.844256	3.7153	0.00539164	11.2818	33.7155	6954.69	595017	0.47097	28671.4	3275.45	21069	90.3981	251.778	5.56957	4.92592	-9.39637	4	1	2	2	0.421273	0.785972	1.34126	6.6382	97.9388	63.9909	0.0486299	1095	1555.01	133041	0.369622	2522	574.764	4133
	16	12	A - 1	A2E9	40.3931	G1	2	1	Pure	50	62	198.469	0.69101	0.653352	1.32188	0.429395	6.4618	0.620243	21.6802	60.0772	2450.75	486399	0.240986	22787	590.595	4223	517.781	196.293	10.8165	7.06701	56.305	2	1	2	2	-0.0440518	-0.000272653	1.0018	7.02996	280.362	8.67894	0.181269	869	1201.49	238458	0.139864	3405.9	168.045	2709
	18	12	A - 1	A1E9	49.3258	G1	2	1	Pure	51	37	151.994	0.852534	0.690168	1.098	0.620526	5.15378	0.017779	16.6386	47.3329	1658.5	252083	0.268871	11442.5	445.923	2708	410.978	156.958	8.4838	5.85525	-5.27303	3	2	4	3	-0.0718771	-0.79881	1.26381	6.78618	180.254	4.31836	0.448188	512	1053.38	160108	0.100665	2990.22	106.039	1696
	23	12	A - 1	A0E8	83.2609	G1	2	1	Pure	38	33	111.751	0.916752	0.888318	1.02352	0.881898	4.26663	2.39798	12.7456	39.1386	2263.07	252901	0.345877	13416.5	782.743	5486	110.189	4.81633	6.37959	5.66711	-0.879823	1	1	1	1	0.815798	0.72454	1.36506	6.69486	136.221	8.34737	0.231768	475	1980.89	221367	0.376115	4177.74	745.044	5271
	11	13	A - 1	A0E7	56.5004	G1	2	1	Pure	45	49	171.641	0.89327	0.926306	1.02545	0.852681	5.2927	0.0344452	16.25	49.1387	2595.28	445455	0.228831	20980.9	593.879	4278	186.037	407.659	7.76537	7.19311	59.6963	3	1	4	3	-0.163114	-0.407926	1.07891	6.944	265.194	9.59974	0.137212	772	1363.78	234079	0.232793	3917.01	317.478	4240
	14	13	A - 1	A1E6	75.1932	G1	2	1	Pure	72	34	200.899	0.653827	0.424602	1.49598	0.283588	6.91611	1.31083	23.3027	62.1387	3233.67	649641	0.208273	23213.7	673.489	6404	326.552	152.236	12.728	5.40431	3.62747	2	2	3	2	0.0982062	0.742038	1.00232	7.04255	309.934	13.6168	0.0959685	976	1230.7	247246	0.143142	2892.29	176.165	2680
	15	13	A - 1	A1E6	78.9887	G1	2	1	Pure	61	41	193.399	0.723214	0.590682	1.24497	0.484671	6.19036	1.52468	20.4001	57.9694	2869.47	554954	0.191417	20506	549.267	4851	330.324	136.66	10.6611	6.2973	-5.08727	2	1	2	1	0.280077	0.293231	1.06038	6.97428	281.061	11.7988	0.108857	815	1173.19	226894	0.155953	3074.68	182.963	2806
	3	14	A - 1	A2E5	67.0356	G1	2	1	Pure	75	60	312.228	0.79464	0.696532	1.21396	0.453762	7.76689	0.0431714	26.5308	70.2676	4224.96	1.31915e+06	0.204168	59282.9	862.601	6522	543.125	498.638	12.7478	8.87923	-32.3529	1	1	3	1	-0.420204	-0.221817	0.670639	7.43538	388.036	21.1426	0.0635011	1571	1136.79	354936	0.146309	3506.66	166.322	3477
	8	14	A - 1	A2E4	59.4197	G1	2	1	Pure	46	52	176.605	0.835188	0.650643	1.1438	0.523016	5.67004	0.544467	19.3068	51.5483	3345.18	590776	0.270673	28848.1	905.453	6144	566.235	306.23	9.50331	6.18326	52.9523	3	2	3	3	-0.00813634	-0.51993	0.911437	7.10264	225.952	14.1043	0.105452	901	1225.68	216462	0.208522	3337.2	255.582	3759
	9	14	A - 1	A1E4	75.6203	G1	2	1	Pure	49	65	269.238	0.884815	0.748532	1.05167	0.709178	6.71301	0.345231	21.2248	61.8368	4930.23	1.32741e+06	0.199092	56667.6	981.567	8374	372.999	290.211	10.7481	8.04531	93.5876	2	1	4	2	-0.184791	0.241103	0.680118	7.4122	419.666	28.9027	0.0444573	1809	1560.31	420095	0.336235	6032.86	524.632	5717
	11	14	A - 1	A0E4	95.9363	G1	2	1	Pure	49	51	188.646	0.842699	0.678539	1.09433	0.616154	5.73202	1.80547	18.9311	53.0387	4078.22	769340	0.184741	32570.5	753.413	6073	121.5	263.901	9.48825	6.43815	131.075	2	2	3	3	-0.484071	0.372537	0.970595	7.05972	292.406	20.0374	0.0636655	990	1675.86	316145	0.238475	3357.75	399.651	4321
	12	14	A - 1	A0E4	104.072	G1	2	1	Pure	39	60	197.73	0.824104	0.733238	1.13566	0.538873	5.9782	1.66602	20.1448	54.9098	4347.28	859587	0.187913	37351	816.908	6714	135.141	261.982	9.6404	7.06871	102.326	2	1	5	3	-0.132271	0.448652	0.902298	7.12267	317.268	22.5516	0.0565336	1162	1589.84	314359	0.251923	3968.07	400.517	4377
	15	14	A - 1	A1E4	71.4722	G1	2	1	Pure	66	66	327.754	0.828886	0.652839	1.11387	0.582786	7.62256	0.828584	25.429	70.4907	3848.21	1.26127e+06	0.209037	46945.2	804.417	6678	322.084	238.123	12.7653	8.33365	-41.1434	3	2	2	2	0.196319	-0.197399	0.675799	7.4355	535.113	19.2652	0.0646912	1874	1217.49	399037	0.128946	4471.15	156.991	2703
	16	14	A - 1	A1E4	55.6159	G1	2	1	Pure	39	36	125.377	0.888105	0.829544	1.04293	0.781991	4.56191	0.811495	15.0801	42.1193	1078.83	135261	0.284607	6213.73	307.043	1833	311.069	194.322	7.02281	5.82573	37.0101	3	1	5	2	0.188926	-0.831031	1.73815	6.48375	144.955	2.08178	0.729554	269	1075.34	134823	0.132481	2185.78	142.462	2177
	18	14	A - 1	A0E3	70.2709	G1	2	1	Pure	52	71	212.306	0.62072	0.680881	1.54176	0.252034	7.21773	0.544809	25.8063	65.5599	3233.56	686505	0.226431	28268.5	732.177	5026	145.328	68.5902	11.9328	8.12482	60.1628	2	2	3	3	-0.328858	-0.0622399	0.892552	7.14121	261.305	12.8242	0.109465	910	1504.65	319446	0.243456	3794.5	366.315	4260
	19	14	A - 1	A0E3	67.4226	G1	2	1	Pure	63	46	219.806	0.83153	0.962194	1.11752	0.572154	6.25254	0.576388	21.0749	57.6349	3114.38	684558	0.223951	32462.8	697.469	4696	99.4814	71.4816	9.00858	8.668	23.7895	2	1	3	2	-0.417721	-0.21448	0.886952	7.16014	259.431	11.7184	0.119632	895	1398.97	307501	0.219186	3999.04	306.634	3400
	20	14	A - 1	A0E3	69.6922	G1	2	1	Pure	41	36	106.576	0.853533	0.75327	1.0914	0.639387	4.3026	2.74892	14.0992	39.6117	4062.17	432928	0.360986	18907.6	1466.39	7718	160.775	69.1545	6.87153	5.17612	34.974	2	1	3	2	0.148228	-0.918737	1.19146	6.78702	124.162	21.2795	0.0803075	687	1930.97	205794	0.32423	2965.82	626.078	3648
	21	14	A - 1	A1E3	92.7755	G1	2	1	Pure	52	80	274.097	0.717843	0.919876	1.37445	0.324332	7.74331	0.0287533	27.3503	69.2696	3648.58	1.00006e+06	0.216671	46469.2	790.541	5748	350.546	45.893	11.3962	10.4831	114.27	3	1	3	3	-0.271422	-0.0577329	0.752744	7.32429	332.708	16.1719	0.0850332	1245	1228.16	336635	0.151009	5298.37	185.463	2850
	7	15	A - 1	A0E2	59.5212	G1	2	1	Pure	58	69	293.215	0.783583	0.718287	1.17354	0.537776	7.40034	0.146994	24.8981	68.5734	2048.99	600796	0.1996	29337.8	408.979	3229	96.4333	435.702	12.0208	8.6344	123.424	2	1	3	2	-0.192917	-0.297031	1.0332	7.0254	430.422	6.11797	0.214549	924	1229.49	360505	0.0667389	5219.52	82.0547	1808
	8	15	A - 1	A1E2	77.2422	G1	2	1	Pure	57	79	361.132	0.808302	0.794249	1.0911	0.657332	7.91909	0.411442	25.9451	74.9292	4660.57	1.68308e+06	0.202055	69585.8	941.694	7918	380.901	417.714	12.4019	9.85018	77.8312	2	1	4	3	0.0277808	0.0896982	0.580261	7.57889	551.254	26.7609	0.047037	2238	1480.84	534780	0.128695	5644.64	190.577	3503
	9	15	A - 1	A1E2	47.2127	G1	2	1	Pure	69	62	348.985	0.886541	0.837165	1.05804	0.72455	7.66593	0.81677	24.8045	70.333	3499.07	1.22112e+06	0.224943	51064.4	787.091	6131	297.214	414.929	11.7555	9.84128	32.4287	2	1	4	2	0.155894	-0.400152	0.666336	7.45033	481.69	16.1746	0.0804162	1655	945.357	329915	0.116302	5196.93	109.947	2340
	10	15	A - 1	A1E2	84.0185	G1	2	1	Pure	68	73	356.696	0.836178	0.626747	1.1251	0.549079	7.99197	0.396602	26.8651	73.2157	4578.28	1.63305e+06	0.192928	66284.4	883.277	7257	334.002	403.481	13.5457	8.48969	131.325	2	2	2	2	-0.162263	-0.16642	0.61618	7.52926	557.978	25.024	0.0499802	2163	1138.84	406221	0.233016	4906.29	265.369	3396
	11	15	A - 1	A0E2	78.8708	G1	2	1	Pure	51	54	222.235	0.899577	0.84627	1.03522	0.781523	6.05109	1.1122	19.0201	55.7175	3738.43	830810	0.199662	36792.3	746.422	5677	171.1	394.853	9.23893	7.81863	55.2006	2	1	3	3	-0.433946	-0.0628746	0.884609	7.1637	363.131	17.3256	0.0761688	1253	1297.47	288343	0.11781	3350.61	152.855	2757
	12	15	A - 1	A0E2	103.917	G1	2	1	Pure	61	58	288.039	0.898093	0.811215	1.0289	0.76768	6.86788	0.933784	21.5434	63.4849	3569.83	1.02825e+06	0.189392	45568.5	676.096	6215	140.622	391.265	10.6678	8.6539	38.1409	2	2	3	3	-0.0979821	0.144117	0.778724	7.29569	427.194	16.005	0.0802154	1405	1484.46	427582	0.110756	4439.74	164.412	3190
	15	15	A - 1	A0E1	32.1909	G1	2	1	Pure	57	48	203.539	0.841054	0.7169	1.13601	0.527709	6.06631	0.00926385	20.5548	55.1464	2236.7	455257	0.246574	20477.7	551.512	3834	191.516	235.759	9.85923	7.06808	33.2077	2	2	3	3	0.162424	-0.44922	1.029	7.01147	299.243	7.80373	0.177778	805	1228.05	249956	0.197352	4592.08	242.358	2934
	17	15	A - 1	A1E1	57.5375	G1	2	1	Pure	44	75	279.272	0.83532	0.580747	1.15837	0.502529	7.17543	0.0200853	24.1574	64.8175	3064.86	855932	0.22891	37464.3	701.579	5249	307.117	134.639	12.4122	7.20833	91.2698	2	1	3	2	0.0982639	-0.333579	0.783322	7.28536	365.741	12.9445	0.104775	1207	1223.72	341752	0.122893	3685.29	150.387	2626
	4	16	A - 1	A2E3	33.3185	G1	2	1	Pure	37	45	109.639	0.77733	0.614329	1.2552	0.411255	4.68003	0.0502737	16.5016	42.1002	589.095	64587.7	0.308677	3376.42	181.84	1098	83.572	559.07	7.97527	4.89943	125.037	3	1	2	2	0.558538	-0.765342	2.77509	6.04754	83.62	1.27	0.9325	100	1955.74	214425	0.380117	4534.95	743.408	4280
	7	16	A - 1	A2E1	39.7553	G1	2	1	Pure	63	49	239.029	0.842878	0.941456	1.12552	0.553833	6.54352	0.0190915	21.5507	59.6964	3931.34	939707	0.242771	46819.3	954.417	7061	35.9891	227.793	9.53114	8.97315	-24.4429	3	1	2	2	0.111748	-0.410747	0.737917	7.32166	299.267	19.0391	0.0732851	1252	1545.15	369335	0.255908	5261.31	395.415	4448
	8	16	A - 1	A4E1	78.9494	G1	2	1	Pure	49	61	229.417	0.806851	0.935082	1.10193	0.630674	6.34308	0.0229642	20.7695	59.7753	3931.41	901935	0.213371	38706.6	838.849	6858	423.408	188.235	9.26565	8.66415	115.11	5	1	3	3	-0.27762	0.0604383	0.852555	7.20628	350.634	18.7399	0.0714583	1307	1207.63	277051	0.174086	4132.79	210.231	2615
	3	17	A - 1	A4E5	67.0408	G1	2	1	Pure	69	43	224.664	0.775249	0.898071	1.25379	0.40098	6.6956	0.0691752	23.4293	60.3464	3393.47	762392	0.237142	35351	804.732	5682	425.192	525.378	9.96225	8.94681	-19.9251	4	3	3	3	-0.179576	-0.362855	0.838835	7.203	333.437	14.7137	0.0937324	1198	1343.76	301894	0.21379	3772.51	287.281	3506
	4	17	A - 1	A4E5	55.2393	G1	2	1	Pure	51	63	200.582	0.750568	0.626515	1.31549	0.365617	6.48037	0.410717	22.5401	57.9503	3131.17	628056	0.229916	28247.3	719.906	5661	397.957	468.912	10.9833	6.88119	56.6333	4	2	3	2	-0.109091	0.19822	0.923687	7.10949	279.557	12.524	0.111846	981	1402.88	281392	0.127522	3728.93	178.898	2905
	7	17	A - 1	A3E4	66.019	G1	2	1	Pure	55	74	320.255	0.861439	0.748698	1.05828	0.691614	7.34442	0.545352	24.0434	68.3503	4391.26	1.40632e+06	0.206526	62519.9	906.911	8148	215.044	299.413	11.7585	8.80357	83.9772	1	1	3	2	-0.0935994	-0.026276	0.649188	7.4719	466.466	24.0483	0.0528767	1862	1331.13	426300	0.269901	5410.42	359.272	3821
	8	17	A - 1	A2E4	96.5762	G1	2	1	Pure	62	43	217.799	0.822073	0.711433	1.12576	0.559385	6.24683	1.77379	20.5805	57.7002	3145.53	685093	0.208891	28517.9	657.072	5086	15.4132	269.043	10.1808	7.24298	-10.4717	1	1	1	1	-0.244502	-0.133078	0.894671	7.13706	297.127	12.947	0.101688	944	1372.73	298978	0.217672	2976.04	298.804	2960
	9	17	A - 1	A3E4	78.2301	G1	2	1	Pure	43	46	128.018	0.724863	0.619882	1.25127	0.476877	5.04918	0.958549	16.4471	47.1098	3641.43	466167	0.45872	22699.3	1670.4	9326	195.554	263.874	8.5838	5.32095	52.9464	1	1	3	3	0.600748	-0.414887	0.991188	6.96618	147.406	21.1226	0.097961	897	2125.54	272106	0.138242	4396.06	293.838	3383
	10	17	A - 1	A2E4	91.2292	G1	2	1	Pure	58	45	203.222	0.851462	0.794171	1.05615	0.697882	5.84466	1.72755	19.0756	54.7656	2857.74	580758	0.193479	25252.5	552.913	4548	26.0785	253.382	9.1558	7.27127	10.333	1	1	2	2	-0.129686	-0.0186972	1.03842	7.00927	267.131	10.7182	0.120569	763	1278.2	259758	0.155748	2654.14	199.077	2509
	11	17	A - 1	A3E3	32.3991	G1	2	1	Pure	23	73	142.277	0.575522	0.300752	1.86987	0.161131	6.50703	0.032074	23.544	55.7367	763.329	108604	0.434951	5595.42	332.011	1766	309.731	77.3073	12.4647	3.74879	91.5757	2	1	2	2	0.74079	-0.312861	1.83145	6.48456	154.696	1.97826	0.755435	276	1393.32	198237	0.236313	4361.16	329.258	2685
	12	17	A - 1	A4E3	76.4685	G1	2	1	Pure	37	68	198.681	0.762004	0.525242	1.26752	0.409727	6.33089	1.60166	22.1215	57.2406	3169.01	629620	0.227033	28370.5	719.469	5191	418.564	54.1722	11.2139	5.89002	86.0843	2	2	3	3	-0.100897	0.0499489	0.952755	7.07994	225.654	12.6397	0.114231	780	1292.1	256715	0.0858524	3411.64	110.93	2144
	13	17	A - 1	A4E3	77.9675	G1	2	1	Pure	44	57	191.604	0.859521	0.932959	1.09928	0.616701	5.78983	1.48133	19.1171	52.9272	2485.89	476307	0.212521	22353.2	528.305	4225	420.03	32.0981	8.47036	7.9025	115.105	2	1	1	1	-0.10805	-0.0374782	1.06911	6.97469	248.857	8.73691	0.160794	726	1072.35	205466	0.138091	3110.87	148.081	1934
	6	18	A - 1	A3E7	31.5243	G1	2	1	Pure	38	65	190.125	0.784694	0.718183	1.23636	0.424831	6.11648	0.894701	21.2248	55.1791	3086.58	586836	0.25491	27395.7	786.799	5168	217.522	432.058	9.93555	7.13554	75.9333	1	1	3	2	-0.0626212	-0.450113	0.911728	7.11055	247.73	12.7237	0.11544	912	1401.63	266484	0.193182	3345.06	270.769	5025
	7	18	A - 1	A3E7	61.602	G1	2	1	Pure	63	65	341.169	0.902548	0.909319	1.01095	0.891238	7.409	0.558541	22.131	68.9215	3624.3	1.2365e+06	0.221286	54998.1	802.01	6299	193.616	402.002	10.9637	9.96951	127.69	3	1	2	2	0.0563712	-0.552449	0.651209	7.46734	495.604	17.3241	0.0737534	1688	1432.62	488766	0.179755	4759.38	257.521	3311
	11	18	A - 1	A3E7	77.4951	G1	2	1	Pure	30	70	181.252	0.660328	0.397462	1.51709	0.272831	6.61543	1.81929	22.5752	58.731	3710.78	672588	0.239009	28330	886.911	7117	195.837	358.551	12.2964	4.88734	89.8812	2	1	2	2	0.0288301	0.152483	0.899256	7.11253	307.039	17.956	0.0760845	1182	1848.35	335019	0.237501	3241.96	438.986	4357
	16	18	A - 1	A3E6	73.0864	G1	2	1	Pure	63	56	220.862	0.705459	0.500038	1.34342	0.352388	6.87189	0.0370962	25.1765	62.7234	2638.25	582688	0.239763	29043.2	632.554	4964	191.09	132.959	12.2919	6.14644	-39.4706	3	2	3	2	-0.0013732	0.185296	0.980495	7.07688	280.94	9.71237	0.154614	897	1325.89	292838	0.119454	4402.73	158.382	2502
	17	18	A - 1	A4E6	63.778	G1	2	1	Pure	66	50	279.167	0.887607	0.852616	1.06155	0.678381	6.86772	0.015628	22.4509	62.8675	3774.12	1.05361e+06	0.204786	46848.8	772.888	6233	406.839	113.553	10.4531	8.91246	15.1444	4	1	4	3	-0.17737	-0.239035	0.758291	7.3259	422.238	17.789	0.0730822	1488	1276.25	356287	0.215938	4425.39	275.591	4178
	4	19	A - 1	A3F0	33.8259	G1	2	1	Pure	58	37	160.972	0.785689	0.848626	1.22753	0.429103	5.60793	0.0320442	19.4267	50.7406	2342.87	377137	0.286858	19408.3	672.069	4282	153.2	462.336	8.55151	7.25703	-18.3607	3	2	3	3	-0.0789971	-0.374553	1.06606	6.94675	195.64	7.95906	0.245876	684	1250.19	201246	0.13407	3009.75	167.612	2557
	5	19	A - 1	A3F0	36.1879	G1	2	1	Pure	47	46	153.156	0.787367	0.846905	1.0858	0.834794	5.1446	0.091927	15.6338	49.4406	1084.06	166031	0.249007	8496.97	269.939	1772	155.452	388.647	7.85154	6.64951	133.746	3	2	3	3	-0.190699	-0.909845	1.76266	6.4764	194.348	2.11781	0.720548	365	1869.65	286348	0.361955	4137.69	676.727	6740
	6	19	A - 1	A4E9	32.7067	G1	2	1	Pure	58	38	175.549	0.803771	0.779306	1.17838	0.49232	5.73789	0.254063	19.4267	52.3887	2642.88	463953	0.239014	20479.3	631.683	4990	389.534	301.582	9.05425	7.05604	-15.2994	2	1	4	2	0.0348741	0.657644	1.09187	6.94234	281.015	10.25	0.148325	904	1423.43	249881	0.126152	3385.61	179.568	2768
	7	19	A - 1	A4E9	78.3232	G1	2	1	Pure	48	90	333.986	0.576867	0.487415	1.41806	0.355079	8.68203	0.0601454	29.1867	85.2965	4621.08	1.54338e+06	0.216764	62876.2	1001.69	7631	426.66	255.931	15.6086	7.60784	85.6896	2	2	3	2	-0.261776	-0.0110488	0.619109	7.52568	495.723	26.3276	0.0504776	2106	1891.27	631658	0.349678	7342.05	661.336	5485
	9	19	A - 1	A4E9	97.5903	G1	2	1	Pure	48	71	279.695	0.84152	0.645944	1.11218	0.580993	7.03623	0.0812969	23.0819	64.6272	4466.28	1.2492e+06	0.208505	53853.1	931.24	7048	467.857	204.621	11.8212	7.63584	92.7755	2	1	2	2	-0.248595	-0.281047	0.687688	7.4063	406.936	24.1661	0.0538637	1644	1319.53	369066	0.0978858	4481.79	129.163	2494
	5	20	A - 1	A4F3	104.486	G1	2	1	Pure	51	62	213.996	0.755432	0.598078	1.22812	0.427077	6.46745	1.78378	23.2574	59.6637	3988.93	853616	0.231354	33665.7	922.856	6492	456.025	555.076	11.099	6.63804	126.401	4	3	4	3	-0.394963	-0.176119	0.827349	7.21422	317.123	19.6047	0.0711815	1285	1165.12	249330	0.190402	3249.97	221.84	4307
	6	20	A - 1	A4F3	88.3013	G1	2	1	Pure	53	56	240.297	0.851843	0.899768	1.03156	0.888921	6.28105	0.94913	19.3532	59.5387	3636.36	873805	0.215512	29447.3	783.677	5865	433.775	552.737	9.33697	8.40111	130.23	5	2	3	2	-0.137907	-0.365655	0.807052	7.24826	368.782	16.9572	0.0776971	1285	1224.76	294306	0.153295	2968.77	187.749	3266
	7	20	A - 1	A4F3	62.9519	G1	2	1	Pure	53	61	243.043	0.869027	0.961823	1.03955	0.786857	6.34123	1.04411	19.769	59.283	3075.23	747414	0.189835	32542.8	583.787	4826	408.396	533.584	9.13995	8.79102	70.129	3	2	4	3	-0.295568	0.188351	0.944925	7.10934	354.846	11.6037	0.1133	1075	1090.21	264967	0.208636	3189.57	227.456	4708
	9	20	A - 1	A3F2	82.2836	G1	2	1	Pure	64	61	305.045	0.878616	0.744039	1.05636	0.708908	7.1614	1.08284	23.0108	66.0522	3508.93	1.07038e+06	0.187868	48911.1	659.214	5235	225.457	350.311	11.4905	8.54938	-42.6918	2	1	5	2	-0.325428	-0.179821	0.789877	7.28896	443.61	15.6893	0.0812563	1416	1371.2	418278	0.145254	4765.11	199.173	3121
	11	20	A - 1	A3F2	93.107	G1	2	1	Pure	40	74	224.453	0.557313	0.475774	1.48171	0.333121	7.27536	1.72095	24.2207	71.1407	3787.8	850184	0.200616	25871.4	759.894	6131	213.14	317.217	13.139	6.25121	94.736	2	2	2	2	-0.0903902	-0.15399	0.823585	7.21362	347.281	17.7957	0.073038	1204	1375.28	308686	0.0939967	2705.85	129.272	3290
	12	20	A - 1	A3F2	107.419	G1	2	1	Pure	35	76	200.054	0.646428	0.510094	1.58031	0.238689	7.09339	1.66511	25.145	62.3617	3780.5	756303	0.25326	26226.2	957.448	6484	227.652	312.828	12.639	6.44706	99.8819	2	1	5	3	-0.0482346	-0.373423	0.822918	7.20173	249.01	18.005	0.0781646	996	1528.73	305829	0.159695	2524	244.131	3631
	13	20	A - 1	A4F2	64.5241	G1	2	1	Pure	51	40	168.155	0.89754	0.929194	1.05784	0.702215	5.32077	0.0247737	17.2005	48.5214	4072.35	684785	0.216538	30750.8	881.816	6459	409.639	313.944	7.79521	7.24326	18.9375	2	1	3	3	-0.625762	0.399864	0.980878	7.03222	274.454	19.0119	0.0745914	1092	1561.92	262644	0.205972	3777.61	321.711	3659
	15	20	A - 1	A4F2	45.6816	G1	2	1	Pure	82	34	218.961	0.64289	0.424676	1.58685	0.245664	7.43637	0.0814889	26.487	65.4214	1275.85	279361	0.244276	12827.8	311.659	2119	450.934	250.881	13.6888	5.81332	5.75098	4	2	4	3	-0.548841	-0.257403	1.38249	6.72974	193.787	2.09972	0.731225	361	1195.81	261834	0.144509	4382.29	172.804	1909
	18	20	A - 1	A3F1	61.4693	G1	2	1	Pure	61	44	219.278	0.838687	0.819831	1.08691	0.644902	6.15891	1.32685	19.8357	57.3194	2544.33	557915	0.216129	26376	549.904	4206	181.224	131.84	9.52789	7.81126	-14.109	2	1	3	3	-0.285112	-0.172851	0.978705	7.05881	282.265	9.61262	0.139572	808	1365.58	299441	0.167588	3387.54	228.854	2962
	19	20	A - 1	A3F1	72.1267	G1	2	1	Pure	45	71	235.438	0.749351	0.631612	1.26284	0.434929	6.87896	1.15475	23.2665	62.8349	2757.81	649293	0.23133	27696.7	637.963	4484	191.85	111.067	11.632	7.3469	79.8743	2	2	2	2	0.00317199	-0.544547	0.884986	7.15883	326.054	10.2127	0.134396	1006	1311.62	308806	0.134101	3127.66	175.89	2836
	20	20	A - 1	A3F1	102.245	G1	2	1	Pure	54	63	251.493	0.842879	0.789973	1.11808	0.569411	6.68975	0.916555	21.6802	61.233	2816.5	708330	0.214129	33803.8	603.093	4916	221.95	99.3149	10.4995	8.2943	120.629	2	1	3	2	-0.0259379	0.125266	0.89343	7.16394	313.23	10.535	0.126824	957	1273.1	320177	0.131245	3682.8	167.088	2875
	23	20	A - 1	A4F1	67.1795	G1	2	1	Pure	34	38	110.695	0.918527	0.900882	1.01337	0.871021	4.22531	0.0226693	12.7124	38.9155	4161.01	460603	0.433113	21587	1802.19	7918	411.949	83.997	6.27808	5.65581	98.7962	3	2	3	2	0.132547	-1.21882	1.11991	6.84003	119.43	22.5067	0.0901243	748	11701.5	1.2953e+06	0.445222	19909.1	5209.76	23308
	3	21	A - 1	A3F5	81.4871	G1	2	1	Pure	48	67	267.337	0.870966	0.702459	1.06589	0.660746	6.73436	0.00995671	21.7556	62.106	3999.6	1.06924e+06	0.210757	50643.8	842.943	6203	202.571	433.231	11.0218	7.74236	89.8156	5	1	6	2	-0.178438	-0.323535	0.744463	7.32832	340.166	19.4187	0.0678294	1292	1463.3	391194	0.16156	4575.48	236.411	4462
	4	21	A - 1	A4F5	76.2677	G1	2	1	Pure	53	71	298.919	0.823394	0.714489	1.07118	0.676431	7.13867	0.0189065	22.981	67.5426	5035.25	1.50513e+06	0.214842	64988.3	1081.78	8033	422.425	424.942	11.615	8.29877	90.1833	3	2	3	3	-0.150405	-0.246095	0.608573	7.52367	450.671	30.4121	0.0423045	2002	1573.31	470293	0.164542	5896.09	258.876	3038
	8	21	A - 1	A3F4	55.8546	G1	2	1	Pure	62	61	257.091	0.766016	0.618281	1.17718	0.519095	6.94026	0.0230376	22.3873	64.9426	3034.79	780218	0.212444	37741.9	644.723	5351	264.555	247.672	11.8075	7.30036	-39.5949	4	1	4	2	0.0707626	0.220426	0.841948	7.20905	328.862	11.7972	0.114368	1055	1590.79	408977	0.289282	5639.17	460.186	4470
	9	21	A - 1	A3F4	62.9536	G1	2	1	Pure	49	60	246.74	0.891709	0.915386	1.0351	0.754211	6.3756	0.892561	19.9313	58.9675	2709.05	668432	0.187138	32167.9	506.967	4545	189.459	240.643	9.40569	8.60984	72.7609	2	2	4	2	-0.222232	1.04935	1.0779	6.9988	314.067	10.3831	0.126593	924	1229.6	303393	0.0787734	3499.7	96.8601	1890
	10	21	A - 1	A2F4	67.533	G1	2	1	Pure	49	59	234.065	0.868181	0.818631	1.03683	0.78258	6.21486	0.265979	19.4702	58.206	4060	950304	0.270707	46263.4	1099.07	6885	38.8781	236.205	9.61731	7.87303	83.8344	2	1	3	3	0.216339	-0.629807	0.69115	7.37743	301.325	21.5599	0.0652174	1368	2379.41	556937	0.513372	6237.52	1221.52	7736
	12	21	A - 1	A4F4	79.0081	G1	2	1	Pure	62	48	241.67	0.863166	0.761725	1.04727	0.726933	6.34674	1.23572	20.1448	59.3156	3596.04	869054	0.193188	34027	694.71	5846	424.856	218.945	10.0995	7.69306	3.37499	2	2	2	2	0.0253487	0.0677065	0.85999	7.19	396.174	16.5004	0.0779535	1315	1582.26	382385	0.176477	3848.98	279.232	4241
	13	21	A - 1	A3F4	60.0788	G1	2	1	Pure	56	54	239.874	0.895578	0.765245	1.04668	0.722818	6.32132	0.871049	19.9207	58.0156	2868.5	688079	0.198533	33049.4	569.492	4696	180.821	205.881	10.0398	7.68289	40.1201	2	1	5	3	-0.248376	0.175491	0.975484	7.08757	357.658	10.7949	0.121555	1058	1524.84	365770	0.130356	3797.3	198.772	3511
	14	21	A - 1	A4F4	77.7207	G1	2	1	Pure	48	60	207.87	0.834329	0.716856	1.16608	0.487085	6.21111	1.73576	21.5286	55.9541	4215.51	876277	0.197312	34945.6	831.771	7294	423.538	198.694	10.0998	7.24007	122.214	3	1	4	2	-0.0734513	0.788261	0.861342	7.17156	325.373	21.3573	0.0613254	1237	1443.07	299971	0.222474	3450.01	321.045	3485
	16	21	A - 1	A4F4	74.0061	G1	2	1	Pure	48	71	267.337	0.823634	0.807635	1.14016	0.532529	6.96501	0.197909	23.2596	63.8656	2707.07	723700	0.191996	32535.9	519.747	4427	496.875	183.585	10.8367	8.7521	105.808	4	1	4	3	-0.133326	0.185605	0.971751	7.09021	399.162	10.1932	0.131781	1139	1342.44	358883	0.198822	4558.47	266.906	3134
	17	21	A - 1	A2F4	87.4447	G1	2	1	Pure	41	60	200.476	0.81055	0.700734	1.15137	0.532458	6.06106	0.294083	19.9551	55.7502	2285.26	458139	0.240379	24404.7	549.327	3532	33.2587	180.324	9.92708	6.95624	100.775	2	2	3	2	-0.373047	-0.478786	1.03431	7.01252	209.678	7.60556	0.206719	611	1343.8	269400	0.109291	3803.34	146.865	2124
	20	21	A - 1	A3F3	37.502	G1	2	1	Pure	27	57	124.954	0.699901	0.46751	1.45338	0.29227	5.3762	0.13723	18.4335	47.3655	866.556	108280	0.328158	5936.65	284.368	1593	308.062	30.0786	9.73795	4.55259	83.7356	3	1	5	2	-0.153086	-1.07306	1.85568	6.4137	171.025	2.10625	0.723437	320	1161.97	145194	0.129093	3073.38	150.002	1852
	22	21	A - 1	A4F3	63.1494	G1	2	1	Pure	81	39	206.919	0.581909	0.471191	1.60501	0.288377	7.27025	0.930863	26.2446	66.8464	2698.58	558389	0.353487	27333.6	953.914	4912	450.846	13.0181	13.1546	6.1983	-6.61797	4	2	3	3	-0.06607	-0.723578	0.800223	7.23792	195.503	9.7904	0.211857	792	1362.51	281929	0.148819	3459.27	202.767	2129
	1	22	A - 1	A4F8	55.3036	G1	2	1	Pure	55	44	172.38	0.82484	0.926094	1.12689	0.590058	5.56026	1.50044	18.2145	51.2464	3562.88	614170	0.273339	27664.5	973.873	6356	448.102	573.287	8.15697	7.55413	-25.1938	2	1	1	1	0.0401265	-0.575624	0.88007	7.12233	205.967	16.4349	0.0942776	922	1209.69	208526	0.105792	3392.74	127.975	1899
	2	22	A - 1	A4F8	72.3026	G1	2	1	Pure	64	46	229.946	0.875665	0.794098	1.07394	0.639436	6.26921	1.25904	20.7848	57.4445	3839.78	882940	0.219227	37379.2	841.781	6237	428.497	556.306	9.81971	7.79782	-12.7717	2	2	3	3	-0.110592	-0.336522	0.783022	7.26745	294.918	17.7829	0.0761899	1124	1202.79	276577	0.123411	3767.57	148.438	2864
	3	22	A - 1	A2F8	85.8531	G1	2	1	Pure	68	59	251.81	0.6502	0.739562	1.21536	0.537605	6.9791	1.40748	23.4654	69.7618	3813.59	960300	0.276412	44873.5	1054.12	6595	10.23	543.148	11.2225	8.29976	32.3247	1	1	2	1	0.00343612	-0.787249	0.680924	7.39479	309.234	19.3184	0.0711711	1291	1977.32	497910	0.4054	6604.75	801.608	5907
	4	22	A - 1	A3F8	93.4068	G1	2	1	Pure	73	53	327.754	0.875886	0.754876	1.05206	0.69678	7.40806	0.00283377	23.544	68.5734	3820.61	1.25222e+06	0.169963	58311.5	649.364	5854	253.765	516.722	11.8258	8.92702	6.34573	4	2	5	3	-0.573271	0.333305	0.805205	7.28509	544.734	17.7639	0.0699821	1677	1152.03	377584	0.132489	4910.92	152.632	3454
	11	22	A - 1	A3F7	95.3194	G1	2	1	Pure	39	54	169.845	0.853334	0.854906	1.10719	0.599103	5.47077	0.364388	17.9928	50.0117	4187.95	711302	0.257944	34107.6	1080.26	7558	226.517	306.295	8.31646	7.10979	73.203	2	1	4	3	-0.175614	-0.0509761	0.885653	7.11936	226.235	21.2105	0.0726922	1083	1808.14	307104	0.205654	4629.91	371.852	3348
	14	22	A - 1	A3F7	70.0048	G1	2	1	Pure	44	33	113.758	0.757801	0.690407	1.115	0.645839	4.49303	0.539589	14.2148	43.4329	3230.84	367534	0.446676	18326.8	1443.14	7377	191.725	273.808	7.39247	5.10381	0.686996	1	1	3	2	0.436341	-0.66434	1.16817	6.81504	139.571	16.1149	0.156576	792	1774.4	201853	0.164749	3213.05	292.331	2931
	19	22	A - 1	A3F6	52.9577	G1	2	1	Pure	81	40	259.309	0.653115	0.457505	1.45716	0.301899	7.75483	1.43597	26.3951	70.6349	3233.84	838566	0.191575	28556.3	619.522	5099	192.384	121.505	14.1017	6.45161	-5.15241	3	2	4	2	-0.280299	0.407606	0.890489	7.16622	349.578	13.662	0.0951767	1077	1357.61	352042	0.113959	3177.23	154.712	2569
	20	22	A - 1	A4F6	63.9885	G1	2	1	Pure	51	39	170.479	0.82482	0.76198	1.0659	0.703089	5.37777	1.69223	16.9655	50.9636	3679.09	627206	0.260506	24527.8	958.424	6451	434.936	110.246	8.55807	6.52108	-6.58993	1	1	4	3	0.115451	-0.578544	0.929752	7.08423	212.729	17.6227	0.0806759	872	1372.1	233913	0.18043	3014.4	247.567	2724
	21	22	A - 1	A3F6	70.931	G1	2	1	Pure	51	56	186.006	0.715022	0.541573	1.22874	0.452442	6.0312	2.14048	20.9316	57.1753	2884.67	536564	0.190768	16030.1	550.304	4736	202.794	103.521	10.6091	5.74559	134.169	3	2	3	2	0.335889	0.235687	1.1354	6.92285	249.749	11.9124	0.108678	742	1632.84	303717	0.249789	2262.98	407.865	4537
	22	22	A - 1	A3F6	61.5934	G1	2	1	Pure	45	64	222.763	0.802909	0.831756	1.14275	0.545005	6.36513	1.93204	21.125	59.0464	2833.23	631138	0.178569	24167.7	505.927	4309	183.052	99.7519	9.78671	8.14016	73.4026	3	1	2	1	-0.223311	0.0174583	1.05826	6.99218	362.061	10.9655	0.11378	956	1471.54	327804	0.20265	2772.47	298.207	3391
	23	22	A - 1	A4F6	79.8934	G1	2	1	Pure	54	37	156.959	0.82213	0.776595	1.12364	0.566771	5.29806	1.84068	17.661	48.981	4158.66	652738	0.301533	26467.1	1253.97	7573	439.828	94.3366	8.36893	6.49926	13.8099	1	1	2	1	0.0890953	-0.582824	0.866771	7.11466	176.709	22.8083	0.0678709	892	1476.81	231799	0.203345	3130.28	300.303	3463
	5	23	A - 1	A3G0	75.379	G1	2	1	Pure	40	62	198.998	0.829387	0.663835	1.15801	0.516266	6.05606	0.0773209	20.4156	54.9098	3738.75	744001	0.231532	35475.6	865.64	6348	198.168	401.583	10.0914	6.69902	99.1602	1	1	5	2	-0.0623279	-0.312345	0.837311	7.1856	275.652	17.2891	0.081487	1107	1196.82	238164	0.0710114	3054.09	84.9879	1786
	7	23	A - 1	A4G0	97.4445	G1	2	1	Pure	45	59	204.49	0.830096	0.912858	1.16198	0.508961	6.14958	1.22868	20.9341	55.6387	3942.08	806117	0.230424	35163.7	908.351	6610	467.536	369.801	9.08474	8.29308	115.17	2	2	2	2	-0.197048	-0.299761	0.845763	7.18428	328.036	19.1114	0.0717768	1293	1386.72	283570	0.226985	4234.34	314.765	3936
	8	23	A - 1	A4G0	68.5156	G1	2	1	Pure	39	64	195.089	0.762509	0.746533	1.27461	0.409031	6.29094	1.27794	21.7264	56.7021	2805.99	547420	0.228019	23991.1	639.82	4636	459.146	340.88	10.0789	7.52427	105.325	2	1	4	2	-0.112188	-0.138019	0.975843	7.05216	299.311	10.6084	0.130297	932	1142.95	222977	0.197484	3889.3	225.714	2617
	9	23	A - 1	A4F9	64.5417	G1	2	1	Pure	58	59	248.536	0.827811	0.684766	1.08511	0.635355	6.55151	1.30756	21.9128	61.4234	3296.55	819310	0.210097	34451.7	692.593	5857	446.248	207.835	10.8097	7.40211	43.2088	4	1	3	2	0.126888	0.0353157	0.839684	7.21554	381.937	13.8446	0.0955974	1255	1504.72	373977	0.234156	3296.56	352.339	3191
	11	23	A - 1	A4F9	66.2482	G1	2	1	Pure	55	69	285.188	0.832973	0.853602	1.08839	0.622152	7.02858	1.44702	23.7072	65.5926	2920.26	832823	0.200669	33869.2	586.005	4710	413.793	181.919	10.6908	9.12569	118.645	3	1	3	1	-0.00706126	0.0310109	0.857064	7.20941	501.734	11.783	0.108559	1438	1373.49	391703	0.0866681	3833.62	119.038	3156
	12	23	A - 1	A4F9	87.0737	G1	2	1	Pure	60	69	261.316	0.745527	0.568567	1.31153	0.359149	7.38553	0.540294	26.1458	66.3676	3015.6	788025	0.249238	32816.9	751.601	6009	485.546	173.783	12.8449	7.30317	54.2653	5	2	2	2	0.217206	-0.174634	0.781286	7.28725	378.674	12.6388	0.109872	1318	1575.91	411811	0.113545	3170.75	178.937	2937
	13	23	A - 1	A4F9	100.069	G1	2	1	Pure	66	64	296.806	0.780869	0.571185	1.17089	0.491266	7.43713	1.00042	25.886	69.1118	3590.1	1.06556e+06	0.218158	34126.8	783.21	6592	448.927	172.305	12.917	7.37801	44.0597	4	3	3	3	0.107864	0.214646	0.729981	7.36173	488.338	17.1665	0.0767859	1718	1605.28	476458	0.180266	3234.44	289.378	3811
	14	23	A - 1	A4F9	81.3148	G1	2	1	Pure	63	51	243.677	0.777523	0.890295	1.05526	0.7319	6.39729	1.98947	21.1874	62.756	3212.41	782791	0.198934	29887	639.059	5796	428.828	160.732	9.55662	8.50822	16.1194	4	2	2	2	0.328462	0.278753	0.87914	7.17018	409.564	13.7619	0.0929974	1260	1297.67	316211	0.143035	3109.21	185.612	4809
	15	23	A - 1	A4F9	52.8808	G1	2	1	Pure	54	50	154.424	0.662641	0.447104	1.44447	0.332655	5.95829	0.97669	21.267	54.1156	1474	227621	0.304248	10548.3	448.463	2707	519.699	147.228	10.873	4.86135	45.5435	2	2	2	2	-0.0311985	-0.727223	1.32775	6.75369	167.706	3.46606	0.561966	442	1352.58	208870	0.36849	3428.56	498.41	4462
	3	24	A - 1	A3G3	64.289	G1	2	1	Pure	57	71	266.703	0.758345	0.645542	1.2457	0.427173	7.27162	0.0359623	24.915	66.4792	2859.29	762582	0.22471	37756.4	642.511	4666	251.366	533.506	12.2184	7.88747	123.984	3	2	2	2	-0.185845	-0.290536	0.837094	7.22759	346.85	10.885	0.12279	1070	1312.59	350071	0.193627	5303.53	254.152	2753
	5	24	A - 1	A4G3	71.6734	G1	2	1	Pure	70	49	246.634	0.792584	0.975094	1.19968	0.472943	6.86229	1.43412	23.5373	62.533	3166.98	781087	0.22876	33794.4	724.478	4991	420.599	517.35	9.82733	9.58257	-21.8143	3	2	2	2	-0.131043	-0.577524	0.79839	7.25505	338.939	13.5319	0.101224	1177	1163.48	286954	0.127288	3253.22	148.097	2678
	6	24	A - 1	A4G3	93.0586	G1	2	1	Pure	60	56	273.991	0.903693	0.92588	1.00976	0.908805	6.63571	1.28649	19.801	61.7253	3137.96	859775	0.222309	38036.7	697.599	5990	450.692	504.55	9.73898	9.01712	8.19211	2	1	4	2	0.223468	-0.0713887	0.775171	7.29522	383.208	13.4736	0.100933	1309	1097.58	300728	0.075005	3677.5	82.3243	1911
	8	24	A - 1	A4G3	60.8312	G1	2	1	Pure	75	68	360.076	0.773212	0.740373	1.135	0.621574	8.06502	1.01422	25.7325	76.4984	3845.21	1.38457e+06	0.278	55428.6	1068.97	7054	409.71	485.935	12.9644	9.5985	35.1121	4	2	4	3	-0.0762529	-0.193818	0.561126	7.61493	545.399	19.5353	0.0752927	2309	1623.41	584549	0.258972	5397.68	420.416	3965
	11	24	A - 1	A4G2	56.5385	G1	2	1	Pure	53	48	181.041	0.806327	0.615885	1.16746	0.501681	5.79989	0.0371981	20.2154	53.1175	3364.93	609192	0.231294	27359.2	778.289	6099	405.039	234.533	9.87726	6.08325	38.5939	4	1	3	3	-0.0663867	0.512282	0.981008	7.04573	293.861	14.2844	0.0983898	1083	1501.96	271916	0.116269	4064.32	174.632	2647
	4	25	A - 1	A3G6	87.3218	G1	2	1	Pure	57	56	199.843	0.73807	0.464327	1.33328	0.350323	6.51201	0.305966	23.0544	58.3311	3766.04	752615	0.27074	34821.7	1019.62	6886	240.07	556.096	11.8124	5.48483	46.6852	3	1	2	2	-0.0152934	-0.462715	0.795605	7.22659	263.714	17.2491	0.0867533	1148	1355.23	270833	0.292453	4032.29	396.342	6251
	7	25	A - 1	A2G5	46.5172	G1	2	1	Pure	69	40	177.873	0.657234	0.841278	1.54975	0.257219	6.62362	0.053565	23.1299	58.3175	1291.42	229708	0.293293	11220.1	378.765	2601	67.8131	288.269	10.1361	8.52731	-19.1713	2	2	2	2	0.266256	-0.0516222	1.32447	6.7717	192.658	2.75751	0.64787	433	1853.07	329611	0.289384	5633.39	536.249	4395
	8	25	A - 1	A2G4	47.1936	G1	2	1	Pure	38	37	106.364	0.858665	0.726665	1.06388	0.689388	4.2438	0.00617679	13.6113	39.454	599.434	63758.4	0.26938	3584.55	161.476	985	76.8375	61.9046	6.87031	4.99242	133.761	2	1	1	1	0.106696	-0.902094	2.59652	6.07384	75	1	1	75	1247.45	132684	0.137446	2733.05	171.458	2187
	3	26	A - 1	A3G8	37.6601	G1	2	1	Pure	45	39	124.638	0.789423	0.605536	1.2299	0.444261	4.93935	0.0510849	17.4201	44.5425	1067.69	133074	0.378849	6204.31	404.493	2160	291.95	529.218	8.45002	5.11679	36.6183	3	2	3	2	0.493953	-0.841301	1.64177	6.54203	130.152	2.22	0.726111	250	1353.48	168694	0.279503	2951.65	378.3	2715
	4	26	A - 1	A4G8	69.5924	G1	2	1	Pure	49	62	237.339	0.88371	0.936058	1.06497	0.66892	6.34254	0.00561343	20.7644	58.0945	3356.3	796582	0.196325	34426.4	658.926	5492	463.573	497.124	9.26095	8.66879	109.625	3	2	4	3	-0.206495	0.24214	0.914437	7.14379	308.882	13.8948	0.0987444	1084	1278.03	303326	0.226193	4710.21	289.081	2449
	6	26	A - 1	A4G7	45.7967	G1	2	1	Pure	41	70	217.376	0.776396	0.706993	1.21461	0.450559	6.48237	1.35723	22.8195	59.3156	2379.34	517211	0.246301	20594.5	586.033	4158	428.213	293.769	10.5851	7.48361	76.8346	2	1	2	2	0.297876	-0.16908	0.961901	7.07276	309.585	8.27514	0.168112	865	1247.09	271087	0.142331	4134.9	177.5	3743
	7	26	A - 1	A4G7	66.2528	G1	2	1	Pure	58	41	181.992	0.754172	0.678777	1.12461	0.606625	5.70738	2.39443	18.8668	55.0675	3103.93	564891	0.18707	15399.8	580.654	5091	416.963	273.323	9.44806	6.41313	-5.09443	3	2	2	2	0.2066	0.237405	1.09306	6.95048	339.832	13.0072	0.0960427	966	1346.96	245137	0.152737	2296.22	205.732	2863
	8	26	A - 1	A4G7	70.9028	G1	2	1	Pure	66	38	187.484	0.710396	0.615606	1.33681	0.352824	6.31579	0.653755	21.482	57.5887	3954.63	741431	0.214689	21744.7	849.015	6236	421.191	257.682	10.7528	6.6195	-11.4935	3	2	2	2	-0.283421	-0.184625	0.885221	7.12899	306.127	19.0052	0.070261	1162	1396.65	261851	0.199185	1985	278.193	2935
	9	26	A - 1	A3G7	48.5891	G1	2	1	Pure	48	62	239.558	0.797907	0.723791	1.0839	0.679819	6.4285	0.0335497	20.0896	61.4234	2630.04	630047	0.206863	29813.2	544.059	4649	173.775	246.896	10.4168	7.53961	86.7952	3	1	3	1	0.112738	0.804279	1.01442	7.03955	331.731	9.54709	0.146443	998	1559.1	373494	0.18974	4656.97	295.823	3042
	10	26	A - 1	A4G7	71.6386	G1	2	1	Pure	71	43	257.936	0.824235	0.619649	1.15565	0.501988	6.88777	1.00965	23.3367	62.7098	3424.91	883409	0.242332	36344.7	829.965	6107	421.888	231.696	11.7094	7.25571	-6.65694	2	1	3	2	0.0855631	-0.465898	0.748235	7.31426	420.887	15.9043	0.0851605	1525	1354.23	349305	0.0886144	4219.41	120.004	2479
	11	26	A - 1	A3G7	65.428	G1	2	1	Pure	69	41	199.737	0.726525	0.896441	1.3506	0.332398	6.55242	0.016778	23.4766	58.7772	2414.1	482185	0.240624	22427.9	580.89	4198	270.845	177.957	9.75377	8.74367	-20.1577	3	1	3	3	-0.138622	0.221234	1.00758	7.02118	267.118	7.94847	0.205551	815	1169.72	233636	0.218303	3874.05	255.353	3201
	12	26	A - 1	A3G6	83.6662	G1	2	1	Pure	56	63	238.079	0.76977	0.539109	1.26361	0.39316	6.91954	0.203707	24.7192	62.3426	2301.26	547882	0.226592	27945.4	521.448	3561	252.652	28.8802	12.1818	6.5673	128.733	3	1	2	2	-0.371571	-0.356134	0.968799	7.08023	227.071	7.1365	0.226781	652	1171.8	278980	0.143917	4113.45	168.641	2459
	13	26	A - 1	A4G6	44.4187	G1	2	1	Pure	78	28	192.132	0.650905	0.365929	1.66222	0.211087	7.12941	1.12078	25.2352	60.904	2422.42	465423	0.318005	21675	770.341	4724	394.334	9.40392	13.3944	4.9014	3.55782	2	1	2	1	-0.099792	-0.608307	0.901546	7.11414	188.509	8.09957	0.255651	693	1422.06	273222	0.164544	4063.98	233.991	2967
	1	27	A - 1	A3H1	58.5015	G1	2	1	Pure	57	33	146.607	0.785079	0.626645	1.21014	0.450762	5.31381	0.95731	18.7601	48.4425	3644.65	534332	0.324205	26706.6	1181.61	6738	185.061	578.22	9.0054	5.64319	9.36063	2	1	2	1	-0.148787	-0.666678	0.964421	7.01796	179.934	16.8249	0.10419	874	1658.4	243134	0.161596	4290.86	267.992	2784
	2	27	A - 1	A3H1	49.4059	G1	2	1	Pure	64	46	233.643	0.844375	0.845871	1.12104	0.562684	6.45648	0.748974	21.3859	58.9675	2470.5	577214	0.196729	28289.6	486.02	4152	175.917	545.751	9.85908	8.33951	16.9285	2	2	3	2	0.0225065	0.748132	1.09586	6.96969	276.159	8.30064	0.166846	775	1084.32	253343	0.163443	4111.23	177.225	3319
	3	27	A - 1	A3H1	98.942	G1	2	1	Pure	51	70	248.007	0.680904	0.929803	1.31571	0.434605	7.20647	0.0739337	23.4406	67.6541	4046.15	1.00348e+06	0.238364	45290.3	964.458	6577	252.643	537.698	10.5554	9.8144	69.3458	3	1	3	2	-0.0685884	-0.340299	0.70668	7.36148	314.42	20.227	0.0712073	1392	1792.63	444585	0.374442	7162.18	671.234	5463
	7	27	A - 1	A4H0	47.0772	G1	2	1	Pure	64	49	210.511	0.71997	0.953818	1.21285	0.536555	6.37457	1.3064	21.2073	60.6156	3253.16	684824	0.208164	24543.4	677.189	5426	398.285	286.35	9.22747	8.80133	21.0369	3	2	3	3	0.143184	-0.226072	0.916655	7.1214	299.716	13.9653	0.0942072	980	1239.18	260861	0.170662	3196.87	211.481	2628
	8	27	A - 1	A4H0	38.4709	G1	2	1	Pure	55	45	201.11	0.853426	0.88036	1.05073	0.740234	5.79927	1.75775	18.4106	54.4175	2551.52	513136	0.281519	18250.3	718.303	5526	389.656	271.133	8.70692	7.66523	15.1844	3	2	2	2	0.85355	1.05244	0.96215	7.0667	224.336	10.5592	0.13292	735	1688.68	339610	0.328583	4231.39	554.871	4442
	9	27	A - 1	A4G9	56.2552	G1	2	1	Pure	32	40	104.252	0.912776	0.912507	1.04249	0.731665	4.15899	0.00734535	12.9756	37.8848	2946.57	307186	0.417905	13743	1231.39	6168	407.224	127.052	6.14884	5.61086	72.4773	4	3	3	3	0.294767	-0.743952	1.25748	6.73452	116.402	12.1581	0.2098	582	1716.01	178898	0.190008	3891.29	326.057	2947
	11	27	A - 1	A2G9	38.3935	G1	2	1	Pure	57	46	212.518	0.809678	0.761242	1.09244	0.682486	6.07864	1.3595	18.8304	57.431	1426.17	303086	0.233247	16703.1	332.649	2166	14.9442	22.0312	9.67484	7.3649	8.22827	3	1	2	1	-0.226785	-0.770019	1.31418	6.77516	177.279	2.78304	0.642907	401	1269.85	269865	0.147053	3371.32	186.735	2508
	4	28	A - 1	A3H2	34.6182	G1	2	1	Pure	67	33	172.908	0.7454	0.488503	1.31668	0.374266	6.01948	0.0300552	21.5385	53.9906	1872.75	323814	0.312157	15955.8	584.593	3597	176.95	274.204	10.819	5.28512	-2.64064	3	2	4	3	0.0158012	-0.342711	1.08778	6.95232	191.815	5.28571	0.368285	574	1613.07	278913	0.229443	4192.59	370.107	3656
	5	28	A - 1	A4H2	70.1659	G1	2	1	Pure	81	30	209.771	0.663228	0.395451	1.62108	0.216862	7.35673	0.732795	26.3951	63.0444	3017.64	633015	0.251342	26700.2	758.461	5324	476.398	238.375	13.6755	5.40801	5.35207	2	1	2	1	-0.282969	0.0567617	0.915776	7.12407	302.539	12.1313	0.136048	1097	1273.46	267135	0.150824	4092.28	192.067	3419
	6	28	A - 1	A4H2	59.4745	G1	2	1	Pure	70	63	331.557	0.815252	0.816917	1.06183	0.717914	7.48544	1.10995	23.9201	71.4888	4276.6	1.41794e+06	0.187583	51208.1	802.219	6946	411.458	219.127	11.5915	9.4693	33.7786	2	2	3	3	-0.1866	0.0438142	0.70565	7.41006	488.098	22.1347	0.0568557	1789	1480.13	490748	0.15276	5130.66	226.105	3327
	7	28	A - 1	A4H2	93.9005	G1	2	1	Pure	30	28	71.9306	0.959776	0.954193	1.00411	0.931982	3.39044	2.34367	10.0802	30.6886	627.214	45115.9	0.447265	2122.97	280.531	1547	465.178	214.651	4.90688	4.68211	11.7874	2	1	2	2	0.776958	-0.359524	2.66732	6.04444	80.3676	1.86029	0.784926	136	20720.7	1.49045e+06	0.254782	26045	5279.26	37879
	8	28	A - 1	A4H2	50.2301	G1	2	1	Pure	59	71	275.681	0.748137	0.586099	1.24741	0.422756	7.39806	1.21411	24.9743	68.0484	4741.02	1.30701e+06	0.194702	45285.4	923.087	8140	402.182	198.411	12.7678	7.48317	53.0401	2	1	3	1	-0.00634722	0.119562	0.704335	7.38641	433.391	26.8068	0.046462	1739	1377.65	379793	0.198777	3461.75	273.845	4560
	9	28	A - 1	A3H1	55.1687	G1	2	1	Pure	52	19	77.6344	0.60699	0.367476	1.65626	0.235855	4.52378	2.35094	16.7777	40.0905	2751.39	213602	0.236099	11208.6	649.599	3913	181.74	2.32231	8.49442	3.1215	-0.678108	3	1	2	1	-0.283766	-0.963564	1.76038	6.40322	97.0284	9.06738	0.146474	282	1641.4	127429	0.125663	2253.38	206.263	2435
	1	29	A - 1	A3H6	31.7351	G1	2	1	Pure	31	40	99.2875	0.8818	0.902087	1.06017	0.711818	4.09303	0.0438152	13.4001	37.6155	915.911	90938.5	0.437297	5054.23	400.525	1763	293.675	438.5	6.08047	5.48512	107.269	3	1	2	1	0.278397	-1.30583	1.90358	6.38492	106.979	1.93048	0.76738	187	1725.33	171303	0.354511	2997.12	611.647	5291
	2	29	A - 1	A4H5	37.3967	G1	2	1	Pure	66	38	187.273	0.708791	0.670601	1.37308	0.368535	6.39728	0.756931	21.3859	57.6214	2134.34	399704	0.30574	19374.5	652.552	4507	416.837	369.252	10.6253	7.12531	-13.2629	3	2	3	2	-0.130643	-0.224085	0.98838	7.04066	214.082	7.06946	0.266301	691	2419.89	453181	0.331903	7211.96	803.171	6523
	4	29	A - 1	A4H5	64.1598	G1	2	1	Pure	43	76	219.172	0.646357	0.708919	1.57355	0.266716	7.40871	0.0650928	25.2268	65.2772	2001.25	438618	0.309585	19694.7	619.557	3958	513.95	328.168	12.0905	8.57122	74.2197	4	1	4	1	0.194562	-0.606272	0.97152	7.07078	186.756	6.25261	0.300777	574	1393.29	305371	0.328903	4814.78	458.258	4835
	5	29	A - 1	A4H5	70.7538	G1	2	1	Pure	36	28	84.3944	0.916474	0.872473	1.04379	0.743689	3.74432	0.377726	11.7451	34.0174	3503.58	295682	0.717336	13989.5	2513.24	9092	423.7	276.505	5.6432	4.92354	-14.424	5	1	3	2	0.69821	-0.989726	1.44893	6.57729	84.9854	23.347	0.228564	683	18282.9	1.54297e+06	0.342672	28591.2	6265.02	32982
	6	29	A - 1	A4H5	38.0866	G1	2	1	Pure	55	49	181.992	0.775472	0.724792	1.19266	0.491051	5.87753	0.183827	20.3716	54.306	3168.1	576569	0.242418	25530.9	768.005	5724	390.974	237.611	9.52259	6.9019	31.929	3	3	3	3	0.115635	-0.127148	0.937438	7.07425	281.112	13.3635	0.105272	1015	1403.31	255391	0.216971	4317.13	304.477	4035
	7	29	A - 1	A2H4	32.5922	G1	2	1	Pure	60	31	135.834	0.67131	0.667296	1.46752	0.312793	5.63256	0.0789044	19.785	50.4252	1350.69	183469	0.327837	10132.7	442.805	2279	30.3984	147.235	9.36878	6.25175	14.019	4	1	2	1	-0.377254	-0.842553	1.45363	6.66428	148.062	2.82891	0.644379	339	1475	200355	0.195091	3505.3	287.759	3141
	6	30	A - 1	A3H9	54.7839	G1	2	1	Pure	46	39	130.024	0.78671	0.874602	1.14373	0.686202	4.86502	0.0665183	15.7951	45.5733	1854.13	241083	0.370092	12875.3	686.201	3860	291.388	559.703	7.32479	6.40627	28.7761	5	2	5	4	0.244941	-0.742774	1.23073	6.8024	137.458	4.68192	0.476719	437	2395.93	311530	0.263801	2389.6	632.049	4852
	7	30	A - 1	A3H8	35.3838	G1	2	1	Pure	47	45	170.584	0.879768	0.779363	1.04002	0.747227	5.31374	2.17752	16.8531	49.3617	2894.73	493795	0.211207	23136.3	611.386	4891	164.338	422.354	8.382	6.53262	-41.26	1	1	4	2	0.00324526	-0.258593	1.06164	6.96557	261.42	11.5486	0.112396	771	1357.22	231520	0.127195	2694.32	172.631	3475
	8	30	A - 1	A3H8	46.3112	G1	2	1	Pure	51	72	200.265	0.618257	0.641272	1.67772	0.220081	7.3126	0.608648	25.4768	63.8003	3118.77	624580	0.234708	29122.5	731.999	5198	175.254	414.343	12.3111	7.89477	120.585	1	1	3	3	-0.0273282	-0.161406	0.915763	7.10846	311.937	12.8199	0.104992	1033	1397.41	279852	0.165507	2942.73	231.281	2967
	9	30	A - 1	A4H8	45.0066	G1	2	1	Pure	41	37	114.498	0.871054	0.936887	1.02422	0.904534	4.3202	0.0337439	13.2575	40.6425	5257.78	602003	0.362888	30658.9	1907.98	10426	399.022	405.044	6.30405	5.90618	11.6555	5	1	4	3	-0.109766	-0.807522	1.06718	6.88449	153.16	34.0668	0.0592767	1122	1887.32	216094	0.187196	4736.13	353.3	3473
	10	30	A - 1	A3H8	76.1914	G1	2	1	Pure	30	31	72.0362	0.901587	0.860616	1.0489	0.737805	3.46779	2.35376	10.5462	31.6867	3347.72	241157	0.271339	11994.8	908.366	5512	205.103	393.841	5.25595	4.52336	121.18	2	1	3	2	-0.843652	0.562487	1.79737	6.37737	122.849	13.4504	0.147286	504	1747.12	125856	0.203521	1334.32	355.576	3032
	11	30	A - 1	A2H8	106.186	G1	2	1	Pure	59	48	214.313	0.828403	0.782361	1.14095	0.531223	6.23833	0.638706	21.5703	57.0175	3538.9	758434	0.243889	42900.9	863.099	6558	21.1942	384.174	9.82665	7.68799	30.2215	1	1	2	2	0.0682917	-0.30003	0.818346	7.22088	299.389	15.8074	0.0881435	1132	1197.26	256588	0.130753	3877.59	156.545	2224
	12	30	A - 1	A3H8	83.4528	G1	2	1	Pure	49	45	181.992	0.901765	0.932363	1.01092	0.920178	5.41122	1.64387	15.8719	50.3598	3974.84	723389	0.254019	36840.9	1009.69	9014	212.346	381.79	7.91428	7.37899	-7.33077	2	2	2	2	0.689871	1.85137	0.86468	7.14807	255.41	20.9526	0.0681439	1118	1509.29	274679	0.170536	3973.81	257.388	2742
	13	30	A - 1	A2H8	49.5663	G1	2	1	Pure	32	41	102.773	0.869729	0.810013	1.05199	0.770293	4.14817	0.150475	13.4001	38.5348	815.313	83792.3	0.354038	5408.75	288.652	1452	47.0064	327.531	6.44757	5.22262	83.64	1	1	2	1	0.12859	-1.24391	2.06923	6.3091	110.306	1.93264	0.766839	193	4687.6	481760	0.944883	6933.79	4429.24	18037
	14	30	A - 1	A3H8	43.6179	G1	2	1	Pure	37	68	170.373	0.625434	0.630856	1.63013	0.255653	6.64847	0.063008	22.3211	58.5079	1292.58	220221	0.336832	12425.1	435.381	2351	291.751	321.352	11.2488	7.09641	103.66	5	1	4	2	-0.200556	-1.05383	1.29566	6.77709	170.17	2.52925	0.682683	359	1100.99	187579	0.197264	3520.13	217.186	2193
	4	31	A - 1	A6H8	98.9297	G1	2	1	Pure	55	67	273.886	0.788868	0.76093	1.15444	0.514907	7.09383	0.0254928	24.3381	66.0522	3500.43	958718	0.233534	44163.3	817.47	6761	319.679	378.88	11.29	8.59092	59.163	4	1	4	3	0.267384	-0.171642	0.703041	7.37426	384.206	16.045	0.0825889	1355	1154.93	316319	0.206588	4961.27	238.595	3735
	5	31	A - 1	A5H7	49.6925	G1	2	1	Pure	54	51	173.753	0.671623	0.549613	1.30014	0.448772	5.99613	0.0741407	19.8968	57.0175	2191.15	380719	0.277668	20590.5	608.411	3770	45.1037	211.661	10.5076	5.77513	-41.5931	4	1	1	1	-0.075141	-0.421772	1.0521	6.96682	217.637	6.78024	0.270946	678	1406.3	244349	0.211838	4502.81	297.908	3006
	6	31	A - 1	A7H7	57.4645	G1	2	1	Pure	60	69	311.277	0.872973	0.980461	1.03049	0.79961	7.14505	0.0128282	22.8242	66.9388	3001.84	934404	0.197653	39813	593.323	4729	503.034	201.904	10.203	10.0036	111.087	5	1	3	2	-0.137269	-0.225489	0.833985	7.24285	450.434	11.6654	0.11174	1342	1172.86	365083	0.191329	5698.09	224.402	2853
	7	31	A - 1	A6H7	68.272	G1	2	1	Pure	44	60	211.25	0.849297	0.763661	1.08735	0.654068	6.04634	0.041279	19.643	55.9079	3771.92	796818	0.239114	37477.2	901.918	6502	288.718	177.269	9.61005	7.33882	100.129	5	2	3	3	0.0788444	-0.364116	0.829	7.20876	296.711	18.1901	0.0771278	1210	1232.34	260331	0.159348	4433.41	196.371	2564
	8	31	A - 1	A6H7	55.3962	G1	2	1	Pure	40	32	106.681	0.924729	0.816895	1.03424	0.750803	4.19049	0.0034985	12.9389	38.0752	1815.95	193728	0.504437	9391.23	916.034	4105	352.413	105.342	6.4906	5.30214	9.1627	4	3	3	3	0.656086	-0.656406	1.35477	6.68724	116.72	5.21	0.467318	400	6933.4	739664	0.297338	16422.1	2061.57	12154
	2	32	A - 1	A6H6	48.5395	G1	2	1	Pure	53	66	274.097	0.870208	0.952085	1.06987	0.68035	6.83167	0.155602	22.1501	62.9137	2944.3	807023	0.234904	41088.4	691.628	4765	268.638	529.092	9.89575	9.42159	65.2924	2	2	3	3	-0.0610149	-0.524496	0.792839	7.28014	341.482	11.6961	0.117765	1145	1094.51	300001	0.180466	5004.73	197.521	2824
	3	32	A - 1	A7H6	83.3556	G1	2	1	Pure	69	36	203.539	0.701593	0.539434	1.36193	0.366592	6.64221	0.08258	23.2278	60.3791	3822.48	778025	0.261663	37714.8	1000.2	6678	528.511	509.746	11.6932	6.30773	-7.47226	2	1	2	2	-0.242681	-0.166586	0.824866	7.21134	262.822	17.8259	0.0863875	1160	1335.42	271811	0.256627	4586.81	342.707	4033
	4	32	A - 1	A6H6	84.9908	G1	2	1	Pure	63	36	196.991	0.828143	0.581996	1.17381	0.491343	6.06641	0.0269792	20.4104	54.6733	2957.08	582517	0.24119	28280.9	713.217	5563	356.109	491.149	10.4827	6.10092	-3.44589	3	1	5	2	-0.0739074	0.266473	0.949047	7.08102	233.365	11.5541	0.135321	832	1124.52	221520	0.155817	4126.87	175.219	2262
	7	32	A - 1	A6H5	85.0717	G1	2	1	Pure	48	64	221.179	0.800218	0.995724	1.11431	0.622272	6.26302	0.0706983	21.607	58.9349	3716.4	821988	0.263363	37608.1	978.761	6923	304.836	306.672	8.87483	8.83688	112.338	1	1	4	3	-0.0320541	-0.468174	0.753506	7.29067	287.361	17.8834	0.0812596	1209	1267.76	280402	0.27208	4684.97	344.932	3755
	8	32	A - 1	A7H5	48.2767	G1	2	1	Pure	75	68	331.24	0.643219	0.999349	1.08921	0.841795	7.5777	0.35871	24.7705	80.4446	4723.38	1.56457e+06	0.211689	62644.3	999.89	7911	493.122	302.754	10.7162	10.7092	22.4409	2	1	4	3	-0.319145	0.00120868	0.607657	7.53747	513.978	26.5801	0.0494257	2186	1821.54	603367	0.356782	7886.82	649.892	5675
	9	32	A - 1	A7H5	52.3558	G1	2	1	Pure	66	66	302.404	0.791978	0.636216	1.13824	0.574946	7.40151	0.410873	24.1814	69.2696	4344.2	1.3137e+06	0.20706	54187.4	899.511	7211	497.124	251.611	12.4878	7.94492	-43.83	2	2	4	3	-0.178043	0.0700101	0.68649	7.41801	461.532	23.1934	0.0561316	1851	1294.44	391444	0.152462	5196.03	197.352	3265
	11	32	A - 1	A6H4	56.6743	G1	2	1	Pure	37	29	88.0913	0.927038	0.853338	1.03215	0.763027	3.80407	0.0170717	12.0601	34.5559	4768.87	420096	0.572727	20679.9	2731.26	9994	276.079	67.3296	5.78865	4.93968	12.071	2	1	4	3	0.154372	-1.40233	1.32843	6.65247	92.1694	33.8043	0.100155	797	12607.5	1.11061e+06	0.606256	10780.5	7643.36	31532
	12	32	A - 1	A5H4	55.4018	G1	2	1	Pure	43	60	212.412	0.86572	0.766323	1.07546	0.649948	6.0297	0.0252855	19.6349	55.5272	1404.98	298434	0.203193	15005.7	285.482	2298	163.955	35.5131	9.57059	7.33417	79.5039	3	1	2	2	-0.148936	-0.142836	1.47251	6.6734	169.275	2.59341	0.662698	364	1173.94	249360	0.116112	3259.59	136.309	3116
	13	32	A - 1	A5H4	69.733	G1	2	1	Pure	47	62	209.56	0.715628	0.743561	1.16082	0.696321	6.22224	0.448061	19.9948	60.6618	2169.2	454577	0.301584	24061	654.196	4623	63.987	24.6325	9.98703	7.42597	94.6505	1	1	1	1	0.434643	0.0534306	0.943536	7.092	188.592	6.94464	0.259231	578	1560.34	326985	0.240047	4508.13	374.555	3049
	14	32	A - 1	A6H4	64.0549	G1	2	1	Pure	63	44	203.117	0.683232	0.662654	1.24163	0.484288	6.33548	0.854221	20.6573	61.1215	1952.78	396643	0.220722	18607.4	431.021	3300	341.537	15.8589	10.5588	6.99684	10.2567	2	1	2	2	-0.417999	0.285709	1.23069	6.85836	256.966	5.49533	0.295431	642	1148.5	233281	0.0706279	3072.64	81.1164	1828
	5	33	A - 1	A5H3	50.2923	G1	2	1	Pure	33	59	155.586	0.709345	0.509647	1.33322	0.383147	5.74573	0.0255879	19.1281	52.5002	1652.3	257075	0.292257	12340.4	482.898	2739	168.776	426.742	10.2391	5.21834	85.5719	4	1	4	2	-0.198769	-0.843289	1.28173	6.7841	189.678	4.23519	0.460751	540	1613.27	251002	0.313004	3259.55	504.961	4375
	6	33	A - 1	A6H3	59.8462	G1	2	1	Pure	56	74	302.933	0.629476	0.77102	1.24173	0.536394	7.73744	0.0732511	25.1072	77.7657	3353.55	1.0159e+06	0.233782	45867.8	783.999	5490	278.899	416.847	12.2546	9.44857	104.185	3	1	4	3	-0.010881	-0.60972	0.699052	7.39444	423.692	14.726	0.0934551	1529	1489.01	451070	0.244517	5906.17	364.088	4592
	8	33	A - 1	A6H2	56.4106	G1	2	1	Pure	40	50	156.325	0.875115	0.868757	1.06246	0.742245	5.14139	0.0347483	16.3213	47.3791	1293.13	202149	0.234243	8611.51	302.907	2021	387.46	237.865	7.75849	6.74024	104.323	2	1	2	1	-0.0996881	-0.74277	1.61249	6.57584	177.465	2.09668	0.725831	331	1147.19	179334	0.309374	3507	354.909	3738
	9	33	A - 1	A6H2	102.213	G1	2	1	Pure	70	58	348.457	0.812932	0.842737	1.03191	0.796582	7.56495	0.132885	23.1321	73.3926	4010.7	1.39756e+06	0.18741	59470.8	751.644	6512	341.583	188.025	11.5688	9.74947	8.33088	6	2	3	2	-0.0584023	-0.141462	0.674697	7.43874	539.898	19.9416	0.0616984	1865	1107.24	385825	0.103111	5021.41	114.168	2186
	10	33	A - 1	A6H2	60.3986	G1	2	1	Pure	63	50	257.725	0.843932	0.782905	1.05785	0.718153	6.5872	1.87193	20.5239	61.9483	2597.62	669472	0.184981	27079.3	480.51	4259	279.072	163.817	10.3743	8.1221	7.8962	5	3	4	3	0.184151	0.411263	1.03433	7.02931	351.929	9.70754	0.133739	995	1300.64	335207	0.128545	2848.67	167.19	2590
	11	33	A - 1	A6H2	48.7011	G1	2	1	Pure	43	75	203.011	0.650076	0.997228	1.56125	0.237641	7.10241	1.48577	25.9512	62.6445	2308.21	468593	0.233646	20899.7	539.304	3844	267.347	145.59	10.0581	10.0302	67.5522	5	1	3	1	-0.250881	-0.392417	1.04221	6.99448	275.461	7.68153	0.19816	785	1184.56	240479	0.223444	3804.69	264.682	2947
	12	33	A - 1	A6H2	62.4451	G1	2	1	Pure	59	58	257.725	0.869161	0.752428	1.04874	0.717859	6.55877	1.59	20.5548	61.0426	2268.56	584664	0.224923	25354	510.252	4479	295.794	143.424	10.4824	7.88726	-42.1788	5	3	4	3	0.779557	1.18016	1.04811	7.02268	447.577	7.63399	0.168825	1112	1041.11	268319	0.115519	3775.32	120.267	1966
	13	33	A - 1	A6H1	64.2186	G1	2	1	Pure	32	34	87.5631	0.82776	0.933991	1.07483	0.738055	3.87027	2.71327	13	36.4597	2388.17	209116	0.307859	10410.1	735.221	4520	282.653	4.74445	5.64816	5.27534	116.257	4	1	2	1	0.278147	-0.00106889	1.5846	6.5174	99.4972	8.47514	0.233419	362	1143.17	100100	0.242947	1946.7	277.731	2425
	1	34	A - 1	A6H1	65.3516	G1	2	1	Pure	40	66	175.021	0.687562	0.965266	1.4448	0.287966	6.34394	0.0389223	22.875	56.5579	3237.31	566596	0.292002	27699.5	945.3	5787	283.769	576.653	9.12883	8.81175	111.789	3	1	2	2	-0.0695218	-0.486974	0.90871	7.10376	209.905	13.0299	0.129279	871	1072.63	187732	0.22558	3618.47	241.963	2835
	2	34	A - 1	A7H1	55.1985	G1	2	1	Pure	48	63	231.952	0.779395	0.721945	1.11273	0.663131	6.40921	0.0342615	20.5882	61.1541	3031.29	703116	0.209713	32007.7	635.702	4699	498.665	552.328	10.3925	7.50282	84.7654	3	1	2	1	-0.285815	-0.144398	0.919871	7.13288	306.148	11.4753	0.117214	972	1086.87	252103	0.143557	4617.65	156.028	3187
	5	34	A - 1	A7H0	66.2761	G1	2	1	Pure	52	61	216.743	0.772079	0.584996	1.24846	0.419771	6.56249	0.0437025	23.0108	59.3945	3565.58	772812	0.232438	33798.4	828.776	6170	509.429	343.504	11.3283	6.62701	126.931	4	2	4	2	-0.124467	-0.269437	0.834065	7.20378	303.731	15.9175	0.0875605	1152	1167.22	252985	0.166495	4213.82	194.335	3589
	7	34	A - 1	A5G9	104.863	G1	2	1	Pure	42	69	202.166	0.676838	0.737452	1.42035	0.349368	6.76024	0.0874954	23.0361	61.2656	2915.34	589383	0.297145	29878.9	866.278	4912	97.4689	94.196	10.8801	8.02356	74.2534	2	1	4	3	-0.128556	-0.990969	0.866409	7.16522	213.12	11.6731	0.141868	832	1390.98	281209	0.170368	4589.45	236.978	3119
	9	34	A - 1	A7G9	34.702	G1	2	1	Pure	64	38	155.374	0.630718	0.853332	1.58598	0.259436	6.26252	0.655635	21.7968	55.6387	855.908	132986	0.261875	5672.15	224.141	1561	478.234	17.3573	9.52371	8.12689	-19.4357	2	1	2	2	0.0740733	-0.859839	1.86751	6.42311	202.762	2.09524	0.72619	378	972.686	151130	0.340319	3131.14	331.024	3270
	4	35	A - 1	A5G7	65.1876	G1	2	1	Pure	67	63	296.489	0.671833	0.613024	1.17452	0.522341	7.44465	0.049386	25.0271	74.4696	2941.45	872109	0.191994	40142.5	564.741	5221	135.05	274.106	12.6942	7.78186	40.4397	4	1	2	2	0.0728674	0.398601	0.858331	7.20531	477.818	11.6115	0.110178	1359	1415.39	419648	0.209172	5172.76	296.059	3264
	5	35	A - 1	A6G7	74.2234	G1	2	1	Pure	44	78	263.429	0.764214	0.652775	1.28193	0.379055	7.33119	0.00928874	25.7756	65.8156	3056.95	805290	0.208152	35872.9	636.311	4847	291.252	235.576	12.2792	8.01552	102.398	3	3	3	3	-0.0945818	0.0170425	0.859159	7.20071	403.216	12.1883	0.108826	1243	1136.8	299466	0.144264	4071.19	164	2890
	6	35	A - 1	A7G6	69.8507	G1	2	1	Pure	44	34	115.871	0.8815	0.928991	1.09509	0.605365	4.49389	0.1213	14.7258	40.6425	3009.99	348769	0.403489	16878.2	1214.5	5308	511.652	27.0609	6.59004	6.1221	-25.1947	3	1	1	1	-0.0166571	-1.3142	1.12264	6.84692	123.556	12.0479	0.168484	543	2171.6	251625	0.169694	5564.59	368.508	3221
	4	36	A - 1	A5G6	52.4318	G1	2	1	Pure	35	30	86.8238	0.938499	0.862256	1.02304	0.799083	3.7599	0.000758733	11.518	34.0963	785.596	68208.4	0.539206	3498.55	423.598	1862	153.875	520.739	5.69513	4.91066	-10.7338	2	1	4	3	0.823142	-0.527635	2.19629	6.2523	87.8708	1.83673	0.790816	147	13998.4	1.2154e+06	0.360287	23081.1	5043.46	24948
	7	36	A - 1	A6G5	89.0267	G1	2	1	Pure	57	45	181.569	0.812086	0.883162	1.08914	0.658562	5.61013	1.88251	18.8416	53.006	4024.43	730712	0.209385	31458.3	842.653	6519	309.141	379.135	8.41036	7.42771	-17.1963	1	1	3	2	-0.365136	0.134413	0.891044	7.1111	316.555	20.0323	0.065355	1177	1310.9	238019	0.22763	3565.81	298.4	4018
	8	36	A - 1	A6G5	78.8692	G1	2	1	Pure	46	51	172.803	0.870465	0.970706	1.03137	0.87836	5.32588	1.8494	16.4567	49.9464	3892.54	672641	0.228446	29038.6	889.234	7064	295.224	370.371	7.6433	7.4194	71.0289	1	1	3	2	-0.176756	-0.127333	0.954233	7.06334	278.017	18.8418	0.0727934	1062	1373.89	237412	0.257897	3656.58	354.323	3438
	9	36	A - 1	A7G5	68.5128	G1	2	1	Pure	75	51	313.389	0.77814	0.651323	1.12975	0.584975	7.50658	0.0473947	24.6765	71.1407	4473.68	1.402e+06	0.232959	59132.7	1042.18	7945	509.951	368.838	12.5811	8.19433	-3.24244	4	2	3	3	0.128914	-0.312386	0.601948	7.53488	461.332	25.516	0.0508709	2000	1538.32	482095	0.28639	6824.07	440.56	4556
	11	36	A - 1	A5G4	73.7711	G1	2	1	Pure	30	29	71.5081	0.926188	0.978209	1.00607	0.944116	3.38379	0.00550801	9.92182	31.1482	459.402	32851	0.336411	1782.05	154.548	948	64.7177	156.574	4.83642	4.73103	28.2931	2	1	2	1	0.45614	-0.78454	3.39276	5.80947	59	1	1	59	19298.6	1.38001e+06	0.257383	23138.8	4967.13	35484
	4	37	A - 1	A7G3	49.5874	G1	2	1	Pure	79	37	231.952	0.641925	0.473581	1.47835	0.281774	7.38751	0.0189308	25.8778	67.3849	4457.6	1.03395e+06	0.457744	35981.8	2040.44	9613	490.378	521.143	13.352	6.32327	7.01987	2	1	3	2	0.715094	-0.624715	0.620851	7.46494	181.823	29.5125	0.0650371	1237	6187.75	1.43526e+06	0.858006	15238.7	5309.13	20049
	7	37	A - 1	A6G2	69.4824	G1	2	1	Pure	57	46	215.898	0.891064	0.974157	1.05801	0.680825	6.02947	0.0102177	19.481	55.1791	3761.3	812056	0.224824	36452.2	845.63	6239	284.822	278.021	8.63709	8.41388	-21.3252	3	1	4	3	-0.0040984	-0.263489	0.812363	7.22886	291.733	17.7826	0.0764717	1127	1171.49	252922	0.272767	3535.75	319.544	5072
	9	37	A - 1	A7G1	69.6263	G1	2	1	Pure	52	65	244.099	0.784437	0.784116	1.17041	0.488359	6.74315	1.35733	22.981	62.533	2536.89	619253	0.215849	26451.6	547.586	4582	517.702	73.0035	10.6099	8.31936	119.446	1	1	1	1	0.185354	0.200933	0.92965	7.12275	303.155	9.40686	0.141453	875	1270.68	310172	0.135058	4187.4	171.615	3062
	10	37	A - 1	A7G1	58.4833	G1	2	1	Pure	51	65	216.32	0.745314	0.726253	1.27852	0.385941	6.63455	1.45698	23.02	60.3926	2301.61	497885	0.20723	20780.5	476.963	4172	498.584	61.6689	10.7399	7.79986	120.065	1	1	2	2	0.234515	0.953572	1.14489	6.93672	288.111	7.49596	0.182699	742	1239.87	268208	0.1171	3153.28	145.189	2052
	3	38	A - 1	A6G0	68.706	G1	2	1	Pure	68	41	223.502	0.815157	0.608352	1.14331	0.539836	6.37725	0.0125499	22.0665	58.6983	2777.58	620797	0.233631	29990.4	648.929	4723	283.386	422.828	10.896	6.62863	-0.606518	4	2	4	2	0.0657554	-0.0513818	0.923739	7.11843	305.233	10.8263	0.132592	996	1297.29	289948	0.135833	4591.12	176.215	2145
	5	38	A - 1	A6F9	70.1887	G1	2	1	Pure	52	54	221.496	0.870138	0.974942	1.02327	0.908265	6.00604	0.168353	17.7802	56.5579	3356.27	743400	0.236209	33682.8	792.783	5524	297.805	201.779	8.6015	8.38596	71.4856	4	2	3	2	-0.0512083	-0.637461	0.82253	7.21515	318.043	14.6734	0.093726	1139	1153.15	255418	0.214175	3812.02	246.977	3172
	6	38	A - 1	A5F9	74.8116	G1	2	1	Pure	72	33	192.66	0.703775	0.42924	1.4099	0.310506	6.57506	0.0534776	23.2596	58.6521	3094.76	596236	0.271712	30255.8	840.882	5281	64.0644	195.81	12.0849	5.18732	0.494956	3	1	2	1	-0.507149	-0.362261	0.915546	7.11829	249.901	12.2268	0.139439	970	1291.43	248806	0.166833	3873.45	215.453	2397
	7	38	A - 1	A6F9	48.0981	G1	2	1	Pure	76	52	296.701	0.731158	0.754206	1.18852	0.499071	7.49155	0.124364	24.9235	71.4099	2630.8	780561	0.269426	35858.3	708.807	4971	262.371	151.509	11.9612	9.02122	-14.185	3	2	2	2	0.428726	-0.163833	0.773464	7.31051	404.487	9.88351	0.152146	1322	999.289	296490	0.0980815	4399.94	98.0117	1788
	1	39	A - 1	A7F8	63.7379	G1	2	1	Pure	73	56	310.96	0.838371	0.991247	1.10515	0.584437	7.39558	0.0134303	24.468	68.2715	4291.2	1.33439e+06	0.184992	55606.5	793.836	6342	502.789	529.584	10.5044	10.4125	22.1969	4	2	2	2	-0.611347	0.191075	0.730345	7.37066	407.941	21.4557	0.0606419	1547	1202.83	374033	0.179772	5021.5	216.236	2785
	2	39	A - 1	A6F8	98.1901	G1	2	1	Pure	54	50	178.929	0.722233	0.627015	1.20167	0.525197	5.84983	1.67565	19.1943	55.7964	3831.56	685576	0.264347	27865.1	1012.86	7150	317.355	529.975	9.91235	6.21519	-39.1367	3	2	2	2	-0.0776216	-0.446123	0.899069	7.11241	252.727	19.2822	0.0730913	1042	1121.5	200668	0.311991	3098.71	349.898	4774
	3	39	A - 1	A6F8	99.5258	G1	2	1	Pure	48	57	182.203	0.730457	0.730733	1.26923	0.422451	6.06678	1.52489	20.642	55.9868	3827.81	697440	0.244507	28442.1	935.926	6426	334.479	528.624	9.79707	7.15905	120.434	3	2	2	2	-0.333848	-0.310751	0.872086	7.14709	274.275	18.458	0.0775995	1118	1320.19	240543	0.250075	3809.28	330.147	2774
	4	39	A - 1	A6F8	30.442	G1	2	1	Pure	39	48	133.721	0.803507	0.833086	1.1595	0.543559	4.9676	0.0476557	16.4471	45.731	805.24	107678	0.306521	5014.05	246.823	1465	244.293	453.965	7.63381	6.35962	61.6751	4	1	5	2	0.485622	-0.802879	2.02776	6.34705	139.699	1.9759	0.756024	249	1065.66	142501	0.275497	2670.36	293.586	2608
	6	39	A - 1	A7F7	75.9989	G1	2	1	Pure	33	44	126.011	0.874769	0.746728	1.06517	0.682471	4.62192	0.00945033	14.5526	42.5463	4432.1	558491	0.419878	23766.5	1860.94	8461	514.704	299.268	7.40449	5.52914	83.2651	3	1	4	2	0.157447	-1.09259	1.00123	6.95594	122.276	24.5585	0.0858399	820	9815.88	1.23691e+06	0.679647	17726.5	6671.34	25017
	7	39	A - 1	A5F7	69.7856	G1	2	1	Pure	49	52	191.815	0.825493	0.871128	1.0532	0.769063	5.67031	1.74654	17.3989	54.0368	2655.46	509358	0.176908	20970.9	469.772	4204	58.2924	282.594	8.55024	7.44835	58.3915	2	2	3	2	-0.00151974	0.476373	1.15712	6.9026	282.871	10.0219	0.127549	778	1218.29	233687	0.0934948	2974.72	113.904	2485
	8	39	A - 1	A5F7	89.1512	G1	2	1	Pure	68	35	189.914	0.74022	0.591864	1.34428	0.34807	6.37432	0.420185	22.465	56.781	3382.96	642470	0.232953	31498.6	788.07	5419	108.617	263.145	10.972	6.49395	-10.6023	4	2	4	3	-0.600715	0.465984	0.920563	7.10039	294.896	14.3055	0.113306	1100	1277.55	242625	0.170802	3562.32	218.208	3094
	9	39	A - 1	A5F7	42.0675	G1	2	1	Pure	36	32	95.9075	0.947469	0.975623	1.00632	0.906613	3.91926	0.00690253	11.7451	35.6655	1230.91	118053	0.415417	5716.5	511.339	2610	171.456	236.511	5.61327	5.47644	18.6719	1	1	3	3	0.322578	-0.682606	1.7005	6.47086	107.719	2.97656	0.627387	256	2347.5	225143	0.202502	4953.43	475.372	4129
	11	39	A - 1	A6F6	74.6489	G1	2	1	Pure	69	61	312.967	0.846545	0.736748	1.11184	0.57381	7.44185	0.415371	24.6079	68.1599	3575.12	1.11889e+06	0.196845	49965.1	703.747	5848	306.333	99.1589	11.982	8.82769	-33.5101	2	1	3	2	-0.146933	-0.232594	0.745042	7.34266	484.624	15.7328	0.0818102	1587	1194.22	373753	0.176982	5105.63	211.356	3003
	12	39	A - 1	A5F6	84.5337	G1	2	1	Pure	41	71	211.673	0.727726	0.733933	1.33788	0.345288	6.71354	0.0331392	23.4901	60.4579	2795.11	591648	0.236188	30317	660.171	4395	72.7319	77.1319	10.8227	7.94314	105.686	1	1	2	1	-0.430732	0.0487705	0.934757	7.09839	252.136	9.80742	0.16741	836	1293.42	273781	0.0806739	4166.9	104.345	1790
	13	39	A - 1	A6F6	95.222	G1	2	1	Pure	56	55	221.601	0.858541	0.671003	1.09287	0.619558	6.20841	0.904966	20.3612	56.9522	2900.07	642658	0.234644	27174	680.484	5527	343.14	71.0202	10.3101	6.91814	45.853	2	2	2	2	0.373661	0.178622	0.921028	7.12559	308.616	11.75	0.115315	996	1382.44	306349	0.284498	3854.92	393.3	4321
	15	39	A - 1	A6F6	74.7741	G1	2	1	Pure	64	43	209.56	0.791873	0.676908	1.15371	0.551226	6.20314	1.5287	20.8431	57.6675	2662.88	558032	0.212735	23466.8	566.488	4375	363.575	62.7545	10.2679	6.9504	8.57389	2	1	3	2	-0.124877	-0.265898	0.974022	7.05823	325.388	10.3656	0.123794	908	1195.95	250624	0.222772	3360.68	266.425	3564
	6	40	A - 1	A6F6	49.0418	G1	2	1	Pure	33	29	83.9719	0.920401	0.983263	1.02884	0.806685	3.7081	0.00686158	11.718	33.8597	448.504	37661.8	0.308619	1969.12	138.417	898	262.204	579.257	5.28752	5.19902	23.7535	4	3	3	3	1.01129	0.629952	3.63119	5.78096	62	1	1	62	10631.3	892733	0.350494	17222.2	3726.22	17184
	7	40	A - 1	A6F5	55.2858	G1	2	1	Pure	37	68	194.773	0.740037	0.65456	1.33568	0.344371	6.43464	0.0149414	22.5471	57.5098	3037.49	591619	0.254792	25939.6	773.929	5283	358.924	474.789	10.7686	7.04868	76.9076	3	1	4	3	-0.211431	-0.427418	0.921085	7.09977	258.996	12.454	0.12022	945	1323.95	257869	0.184297	4103.16	244	3692
	9	40	A - 1	A7F4	70.439	G1	2	1	Pure	37	59	170.901	0.795404	0.603862	1.16561	0.514769	5.63066	0.0237142	19.0285	51.9617	4113.64	703026	0.231922	30491.7	954.042	6959	508.099	186.94	9.63748	5.81971	85.9489	3	1	3	2	-0.497616	0.471151	0.934328	7.07029	261.237	19.8965	0.0745198	1140	1489.23	254511	0.167246	3806.04	249.067	3608
	10	40	A - 1	A5F4	90.1754	G1	2	1	Pure	32	36	88.6194	0.904197	0.779549	1.05422	0.692828	3.85602	2.83984	12.2642	35.0944	5771.1	511431	0.307704	17406.9	1775.79	11184	77.6649	188.871	6.07906	4.73893	125.636	2	2	2	2	0.0342872	-0.383592	1.32543	6.65558	123.032	39.877	0.0403711	862	2296.44	203509	0.484201	1449.89	1111.94	7261
	11	40	A - 1	A5F4	87.5207	G1	2	1	Pure	30	36	80.275	0.850263	0.748094	1.12751	0.598005	3.79542	3.04479	12.6583	34.4444	5971.27	479344	0.399781	22500.2	2387.2	11987	74.9925	177.016	6.07793	4.54686	56.3414	2	1	2	2	-0.130659	-0.746083	1.44391	6.5681	96.0668	43.8687	0.0529949	868	1878.58	150803	0.401273	2139.25	753.824	6448
	3	41	A - 1	A5F3	84.67	G1	2	1	Pure	71	36	189.386	0.708204	0.721798	1.42243	0.295834	6.54785	0.0350364	23.4406	57.9694	3080.02	583311	0.268995	31127.8	828.509	5205	71.8536	568.594	10.6186	7.66452	-15.858	2	1	3	2	-0.383093	-0.241307	0.938458	7.08648	232.054	12.1227	0.144268	905	1152.4	218249	0.161847	3463.53	186.513	2050
	8	41	A - 1	A6F2	44.1465	G1	2	1	Pure	55	50	199.314	0.840924	0.904617	1.04901	0.778549	5.76857	1.82121	18.1302	54.5753	1811.74	361106	0.205313	15627.2	371.975	3041	262.734	387.866	8.55524	7.73921	-29.1929	2	1	4	3	0.392408	0.0589027	1.34156	6.77215	240.747	5.70949	0.235452	506	1193.09	237801	0.144312	2523.72	172.178	2606
	9	41	A - 1	A5F2	78.4361	G1	2	1	Pure	52	81	289.413	0.727982	0.998259	1.345	0.342755	7.87099	0.378529	27.768	70.6811	2647.29	766158	0.213384	38088.7	564.888	4366	65.2766	340.166	11.1412	11.1218	112.462	3	1	3	3	-0.0409775	0.144576	0.870052	7.1954	321.885	9.48871	0.14908	974	1258.49	364222	0.102629	4785.55	129.158	2360
	10	41	A - 1	A7F2	88.8385	G1	2	1	Pure	31	79	179.562	0.596175	0.541846	1.71948	0.191622	7.00998	1.73821	26.4291	61.5214	4081	732795	0.205491	25195.1	838.61	6198	525.847	336.818	12.327	6.67933	78.1232	3	1	3	3	-0.435695	-0.0740553	0.941176	7.0798	314.078	20.7102	0.0619964	1111	1470.27	264006	0.257152	3568.14	378.084	2876
	12	41	A - 1	A7F2	68.0436	G1	2	1	Pure	37	51	144.178	0.671875	0.958843	1.16087	0.544533	5.1612	2.70464	17.7535	51.9291	3776.07	544427	0.190547	13634.2	719.52	5991	505.039	328.102	7.45158	7.1449	66.1747	3	2	3	3	-0.134614	-0.307229	1.15123	6.87212	267.851	18.2479	0.0656563	827	1377.99	198676	0.271244	1884.84	373.772	4624
	13	41	A - 1	A7F2	82.4037	G1	2	1	Pure	56	36	161.606	0.799717	0.645271	1.19613	0.502237	5.54661	2.34756	18.1681	50.3925	4437.07	717058	0.185176	23826	821.638	6781	519.381	315.862	9.32089	6.0145	8.56224	3	1	3	3	-0.248825	0.427999	1.01072	6.99868	287.109	23.3327	0.0540297	1067	1637.6	264647	0.218938	2013.22	358.532	3494
	14	41	A - 1	A5F2	49.9425	G1	2	1	Pure	61	57	231.53	0.750493	0.551239	1.2809	0.422558	6.87022	0.441368	24.1158	62.2637	1677.37	388361	0.246802	19490.9	413.978	3166	36.7111	292.31	12.0317	6.63232	-39.387	2	2	3	2	-0.100866	-0.0954062	1.14259	6.9177	295.786	4.97933	0.349788	774	1255.08	290590	0.0919968	4102.39	115.464	2179
	16	41	A - 1	A6F2	68.4299	G1	2	1	Pure	34	42	111.857	0.857608	0.823566	1.0335	0.788085	4.28939	2.86857	13.6423	40.4848	2028.31	226881	0.232962	8187.97	472.519	3628	356.109	273.171	6.62086	5.45271	83.5679	1	1	4	2	0.0246315	-0.443416	1.50783	6.60118	130.778	6.4183	0.218568	306	1277.39	142884	0.179021	1737.25	228.678	2023
	17	41	A - 1	A6F1	75.4734	G1	2	1	Pure	47	62	223.608	0.842651	0.978009	1.12035	0.562452	6.31439	0.376743	20.7007	57.7464	2730.36	610531	0.259995	29401.5	709.879	4643	287.025	90.058	9.02958	8.83101	111.773	2	1	4	3	0.221885	-0.55644	0.875786	7.1652	245.637	10.5661	0.134439	832	1097.06	245312	0.0985926	3737.25	108.162	1786
	18	41	A - 1	A7F1	86.4324	G1	2	1	Pure	41	82	242.198	0.656902	0.633029	1.50639	0.267584	7.62015	0.0418673	26.6619	68.0675	2802.55	678772	0.238924	31259.5	669.595	4523	523.065	86.5966	12.8771	8.1516	76.439	2	1	3	2	-0.53781	-0.0506147	0.87241	7.17753	327.658	10.1313	0.151548	1028	1251.15	303027	0.1314	5031.27	164.402	2203
	19	41	A - 1	A5F1	32.2472	G1	2	1	Pure	41	52	157.276	0.785222	0.684742	1.17782	0.487274	5.42975	0.745491	19.2931	50.1694	998.529	157044	0.2442	8448.38	243.841	1825	18.6946	78.4699	8.95924	6.13477	123.711	2	1	2	2	-0.0822005	-0.241555	1.89119	6.43847	232.218	2.18652	0.703371	445	1324.34	208286	0.267512	3154.12	354.275	4219
	20	41	A - 1	A6F1	94.3158	G1	2	1	Pure	69	44	252.655	0.839745	0.610533	1.13856	0.541624	6.76632	0.389984	22.2524	61.4887	2785.71	703823	0.229068	32258	638.118	4586	334.625	71.8927	11.5541	7.05418	-0.397129	2	2	2	2	0.0242044	-0.373377	0.849753	7.20163	301.856	10.3476	0.132216	935	1065.13	269111	0.0973233	3972.57	103.662	1740
	6	42	A - 1	A6F0	88.8553	G1	2	1	Pure	53	51	189.597	0.83102	0.573651	1.17051	0.489013	5.94311	0.023536	20.1001	53.5445	4031.09	764282	0.251377	34641.7	1013.32	8677	336.528	422.646	10.3138	5.91651	42.8392	4	2	3	2	0.213506	0.611037	0.848224	7.17965	260.804	20.9788	0.0699563	1182	1255.17	237975	0.158129	3661.87	198.478	2966
	7	42	A - 1	A6E9	66.7126	G1	2	1	Pure	56	47	179.879	0.774127	0.634613	1.22675	0.430306	5.92623	0.0434462	21.0925	54.0368	3221.52	579485	0.256433	27736.6	826.105	5388	277.594	227.217	10.0074	6.35083	34.598	3	2	2	2	-0.331604	-0.354524	0.919589	7.09354	244.672	13.4111	0.111085	939	1407.76	253228	0.211286	4283.07	297.441	3107
	5	43	A - 1	A6E7	85.9276	G1	2	1	Pure	45	65	178.084	0.687248	0.625039	1.45649	0.281261	6.42505	0.0604595	23.7072	57.0637	3084.04	549218	0.299515	26407.6	923.717	5591	296.115	348.973	10.8982	6.8118	121.894	6	1	3	2	-0.135937	-0.699072	0.876663	7.13074	250.414	12.9684	0.121914	980	1306.3	232631	0.180871	4415.47	236.271	2368
	8	43	A - 1	A6E6	30.177	G1	2	1	Pure	57	76	232.164	0.641372	0.556207	1.58695	0.241679	7.65753	0.0493643	27.3715	67.4446	1647.31	382445	0.218936	15628	360.654	2636	387.131	205.514	13.3838	7.44414	56.4775	5	1	5	2	-0.158392	-0.238532	1.24482	6.8401	235.17	4.69449	0.386089	635	1224.98	284397	0.224173	4914.78	274.608	3823
	9	43	A - 1	A6E6	53.2145	G1	2	1	Pure	45	57	204.173	0.875062	0.819873	1.04072	0.742208	5.81536	0.0788094	18.3416	54.1483	3201.97	653756	0.259949	29788.7	832.348	6135	283.019	182.575	8.99353	7.37355	100.11	3	2	5	2	0.189248	-0.450473	0.875421	7.1596	304.341	13.6276	0.10385	1117	1184.17	241775	0.11729	3417.47	138.891	2135
	10	43	A - 1	A5E6	32.2283	G1	2	1	Pure	34	38	96.33	0.851957	0.89942	1.04965	0.854101	4.01156	1.04749	12.6583	37.6944	956.695	92158.4	0.309091	4399.75	295.706	1749	17.0693	175.97	5.96343	5.36363	55.8927	5	1	2	1	-0.0891013	-0.928019	2.03428	6.31966	139.047	2.0814	0.729651	258	1518.26	146254	0.236694	1991.34	359.363	3224
	11	43	A - 1	A6E6	104.616	G1	2	1	Pure	48	74	263.429	0.78221	0.893119	1.2161	0.433813	7.14045	0.0549753	25.1786	65.0541	2949.78	777056	0.217773	35714.9	642.38	5133	319.582	131.138	10.6531	9.5145	109.633	3	2	2	2	0.035428	0.323102	0.874593	7.19423	379.955	11.9263	0.11337	1208	1054.02	277659	0.16814	4379.43	177.223	3612
	12	43	A - 1	A7E6	71.7292	G1	2	1	Pure	46	68	245.156	0.76517	0.693907	1.11425	0.589172	6.5936	0.0289747	22.0162	63.4522	3203.23	785291	0.211952	33255.9	678.933	5816	506.65	114.146	10.8362	7.51934	97.8913	3	2	3	3	-0.0281324	0.0217214	0.871536	7.1853	329.514	12.9764	0.104358	1102	1280.07	313816	0.202637	3954.12	259.389	3721
	1	44	A - 1	A7E5	31.1651	G1	2	1	Pure	49	34	118.722	0.774395	0.902852	1.26557	0.394538	4.89011	0.887984	17.4413	43.8925	2221.36	263725	0.383351	11873.6	851.56	4406	465.787	498.164	7.25868	6.55351	24.9208	2	2	2	2	0.0372606	-0.87603	1.22371	6.78223	143.227	6.70811	0.370399	555	1547.35	183705	0.492353	3161.98	761.842	8778
	2	44	A - 1	A7E5	70.245	G1	2	1	Pure	59	45	205.229	0.763293	0.83614	1.12433	0.645121	6.06005	0.669174	19.6349	58.1272	2878.96	590848	0.290945	27509.4	837.621	5436	504.841	481.127	9.29811	7.77452	-15.0164	2	1	3	2	0.330812	-0.325768	0.840474	7.18794	294.731	11.9746	0.122476	1065	1198.39	245945	0.22696	3505.57	271.987	3837
	3	44	A - 1	A6E5	84.6919	G1	2	1	Pure	84	47	282.124	0.590318	0.470226	1.40228	0.359232	7.93501	0.0283888	27.1	77.4965	4045.79	1.14142e+06	0.243403	48001.3	984.757	7596	349.877	463.303	14.3605	6.75269	-1.36013	3	1	3	2	0.000839328	-0.053876	0.662299	7.43438	438.334	21.1848	0.0664175	1872	1192.21	336351	0.248715	4798.93	296.52	3285
	4	44	A - 1	A6E4	53.4459	G1	2	1	Pure	63	43	229.84	0.853865	0.709014	1.08698	0.628339	6.3057	0.0194306	20.4156	58.1598	3184.7	731971	0.206654	34947.4	658.129	5063	287.484	311.371	10.2861	7.293	-6.79165	3	1	4	4	-0.260451	0.163954	0.896309	7.14983	321.759	12.7194	0.105918	1062	1287.92	296016	0.149496	4061.68	192.538	3913
	11	44	A - 1	A6E3	60.2999	G1	2	1	Pure	42	50	173.964	0.890319	0.862039	1.03046	0.839613	5.3414	0.0178649	16.6545	49.5521	3185.89	554232	0.260715	26083.5	830.61	5213	357.302	77.2671	8.09532	6.97848	84.0387	3	1	3	2	-0.265673	-0.630338	0.959593	7.05273	181.465	12.7261	0.117802	701	1505.81	261958	0.243341	4801.7	366.427	3132
	12	44	A - 1	A7E3	61.232	G1	2	1	Pure	72	54	260.683	0.753381	0.84724	1.28021	0.402651	7.28798	0.0485019	24.9256	65.9407	2654.44	691966	0.240702	32382.6	638.93	4167	545.994	76.158	11.1227	9.42357	-26.4982	3	2	2	2	-0.0433904	-0.654917	0.831387	7.21619	263.501	8.69404	0.155358	755	1167.93	304460	0.119467	4330.53	139.53	2095
	3	45	A - 1	A6E3	54.0311	G1	2	1	Pure	69	31	159.705	0.632677	0.439327	1.621	0.249332	6.4189	0.0952273	22.3873	56.3214	1570.88	250878	0.331425	12302.2	520.629	2538	300.098	547.968	11.754	5.16384	6.42456	5	2	4	2	-0.536611	-0.782586	1.29126	6.78333	197.861	4.18695	0.471732	567	1300.78	207741	0.254529	3962.01	331.087	2810
	4	45	A - 1	A5E2	81.5661	G1	2	1	Pure	35	35	95.9075	0.939144	0.893834	1.01384	0.868195	3.93388	0.0165635	11.5409	35.8233	3401.05	326186	0.50233	17508.6	1708.45	9121	73.887	412.583	5.8649	5.24224	36.9867	3	1	3	2	0.948904	0.767827	1.31237	6.68717	107.122	17.8932	0.177454	674	2393.48	229553	0.196145	4693.26	469.468	4795
	5	45	A - 1	A7E2	68.2091	G1	2	1	Pure	44	50	149.143	0.723444	0.681732	1.1698	0.584015	5.26946	0.116337	17.6729	50.8983	3076.3	458807	0.375576	19937.6	1155.38	5270	501.82	408.827	8.70359	5.93351	52.1769	7	1	4	3	0.124426	-1.31862	0.976053	7.01376	162.874	11.2926	0.137764	605	4896.94	730342	1.40017	8876.28	6856.56	31577
	6	45	A - 1	A6E2	83.1432	G1	2	1	Pure	40	72	234.488	0.781365	0.695706	1.2733	0.382868	6.89344	0.00803785	24.1574	61.4098	3302.43	774378	0.193796	35858.1	639.997	5385	291.643	392.092	11.3173	7.87349	103.929	5	3	5	4	-0.476321	0.818394	0.941076	7.10963	378.243	13.6934	0.0972665	1223	1134.19	265954	0.128541	3600.17	145.79	2299
	7	45	A - 1	A7E1	73.4547	G1	2	1	Pure	63	52	228.361	0.804015	0.657846	1.21665	0.438991	6.64973	0.0237238	22.808	59.7426	3586.31	818974	0.233848	37394.1	838.653	6929	569.492	193.045	11.114	7.31127	33.7229	2	1	2	2	-0.108089	0.00219634	0.799274	7.25166	303.694	16.2182	0.0870107	1178	1410.5	322104	0.158131	4392.1	223.044	2610
	8	45	A - 1	A6E1	37.119	G1	2	1	Pure	51	44	167.099	0.781056	0.804522	1.12885	0.593032	5.47918	0.0374804	18.4793	51.8502	1542.76	257793	0.306127	11132.6	472.28	2829	396.085	138.123	8.53853	6.86944	-30.4426	3	1	3	3	0.122586	-1.04714	1.21947	6.82806	208.884	4.14164	0.466771	586	1024.75	171235	0.165846	2595.88	169.951	2462
	4	46	A - 1	A9E2	73.5852	G1	2	1	Pure	44	80	249.381	0.684674	0.807466	1.45181	0.280073	7.59095	1.08227	27.3503	67.6541	3778.61	942313	0.213588	37568.6	807.065	7639	402.477	419.708	11.8135	9.53903	108.244	3	1	3	2	-0.130777	0.871795	0.824316	7.23767	429.366	17.7961	0.0760842	1579	1344.04	335176	0.241887	3949.86	325.104	5057
	5	46	A - 1	A9E2	59.8498	G1	2	1	Pure	56	55	227.094	0.832339	0.644381	1.10937	0.585562	6.33216	1.80774	20.8102	58.5541	2804.26	636830	0.230624	24090.5	646.729	5278	360.157	423.87	10.644	6.85882	133.952	4	2	2	2	0.206752	0.00919988	0.896917	7.13852	388.225	11.3442	0.117186	1197	1154.63	262209	0.122389	2405.13	141.314	2891
	6	46	A - 1	A9E2	77.5244	G1	2	1	Pure	53	56	226.566	0.876768	0.742861	1.05932	0.67867	6.18046	0.1962	19.7422	56.9849	3352.6	759583	0.223594	20585.4	749.619	6304	377.815	412.676	9.92073	7.36972	128.475	4	3	3	3	0.281577	0.0619852	0.843942	7.19531	404.583	14.8516	0.0891001	1368	1292.67	292875	0.264676	2246.61	342.139	3792
	7	46	A - 1	A9E2	34.356	G1	2	1	Pure	38	56	161.817	0.778092	0.73233	1.1323	0.696414	5.40013	1.5776	18.1127	51.1214	1731.1	280122	0.286957	11799.6	496.751	3367	334.642	410.118	8.71222	6.38022	91.7083	4	1	3	2	0.171309	-0.533827	1.19641	6.84296	194.158	4.62007	0.417812	558	1117.57	180842	0.242992	2962.26	271.56	5541
	9	46	A - 1	A9E2	71.4981	G1	2	1	Pure	59	49	236.072	0.872279	0.860645	1.0715	0.646647	6.34496	1.49139	20.8659	58.3175	3316.72	782983	0.237675	31646.5	788.302	6054	371.749	386.63	9.61956	8.27902	28.7298	4	1	3	2	0.172611	-0.252576	0.813777	7.23425	343.308	14.5222	0.0949304	1241	1175.7	277549	0.135939	3282.5	159.823	3200
	13	46	A - 1	A9E1	99.0075	G1	2	1	Pure	70	56	266.703	0.766349	0.663376	1.24714	0.421297	7.2758	0.1381	25.1597	66.1311	4984.93	1.3295e+06	0.222054	55083.2	1106.92	8358	398.922	162.406	12.1269	8.04468	33.0664	3	3	3	3	-0.202292	-0.0236818	0.651387	7.44656	386.501	29.3409	0.0466006	1810	1666.61	444489	0.444063	5208.42	740.078	7592
	15	46	A - 1	A9E1	35.4714	G1	2	1	Pure	54	41	141.221	0.667005	0.845016	1.43284	0.345563	5.6749	0.0670884	19.6349	51.581	1257.66	177608	0.358798	7719.76	451.247	2608	489.475	126.314	8.66709	7.32383	-26.1916	5	1	3	2	0.262324	-0.992943	1.40806	6.68666	153	2.73684	0.653509	342	1187.21	167659	0.200985	2578.51	238.612	2750
	1	47	A - 1	A9E4	68.1837	G1	2	1	Pure	62	54	254.028	0.880778	0.913662	1.04771	0.714604	6.50837	0.00655092	20.4001	60.2022	3491.1	886838	0.207163	38649.7	723.227	5991	396.055	295.983	9.61084	8.78106	27.1037	2	1	2	2	-0.15732	-0.360175	0.802382	7.25377	373.123	15.2611	0.0873961	1283	1337.93	339872	0.110946	4937.32	148.439	2719
	6	47	A - 1	A8E4	57.6741	G1	2	1	Pure	38	48	128.546	0.829502	0.938544	1.12211	0.587754	4.79134	1.53196	15.8485	44.1291	2365.01	304011	0.261547	13426.4	618.56	4459	133.446	207.564	6.98803	6.55858	65.2925	3	2	2	2	0.0689164	-0.0394591	1.27136	6.76301	178.195	8.10565	0.199537	549	1713.15	220217	0.28134	1590.88	481.976	4000
	7	47	A - 1	A8E4	43.445	G1	2	1	Pure	49	31	123.793	0.868453	0.720466	1.11311	0.572326	4.68303	2.47059	16.0044	42.3233	1325.04	164031	0.285535	7248.69	378.346	2511	119.215	206.606	7.5957	5.47245	10.6055	2	1	2	2	0.189329	-0.175608	1.58855	6.57625	111.093	3.58214	0.509226	280	1377.65	170542	0.203163	2987.06	279.887	3341
	8	47	A - 1	A8E4	63.4517	G1	2	1	Pure	51	37	147.769	0.81566	0.887059	1.10559	0.689009	5.09917	1.46082	17.2005	47.7136	1761.75	260333	0.237531	12275.3	418.47	3109	156.362	200.66	7.62714	6.76572	-16.8774	3	2	3	3	-0.0345986	0.117157	1.44032	6.68462	204.627	5.0308	0.354745	552	1452.53	214639	0.236917	2668.4	344.128	3093
	9	47	A - 1	A8E3	94.3656	G1	2	1	Pure	72	36	211.356	0.758086	0.542787	1.31552	0.35661	6.6522	0.0263771	23.3503	59.1906	2367.26	500334	0.244124	26065.8	577.904	3505	176.797	42.8232	11.6932	6.34692	8.02473	2	1	1	1	-0.801824	-0.0500448	1.03222	7.0184	181.995	7.69342	0.250769	623	1380.6	291798	0.108567	4561.43	149.889	1856
	1	48	A - 1	A8E7	78.7819	G1	2	1	Pure	57	69	221.812	0.687884	0.515302	1.50248	0.259154	7.28295	0.0152789	25.6935	63.6561	3214.51	713018	0.251479	34086	808.382	5922	172.079	383.748	12.9482	6.67223	54.6071	2	1	3	2	0.109183	-0.0275821	0.829025	7.20958	346.921	13.5991	0.106106	1272	1394.86	309398	0.117841	4504.56	164.372	3107
	3	48	A - 1	A7E7	64.6941	G1	2	1	Pure	75	61	293.637	0.615141	0.752964	1.37945	0.362887	8.02912	1.17438	27.6537	77.4503	2926.7	859390	0.209966	38566.8	614.508	5314	12.1444	334.289	12.8288	9.65962	-28.9277	2	2	2	2	0.356753	0.0282584	0.832255	7.23458	423.208	12.0024	0.108363	1271	1382.59	405982	0.344747	5296.66	476.645	6356
	1	49	A - 1	A9F0	54.5544	G1	2	1	Pure	62	68	275.153	0.752648	0.519978	1.25389	0.410093	7.41016	0.032379	25.5596	67.7792	3564.73	980846	0.209346	41724.9	746.261	5612	382.066	505.83	13.1469	6.83612	131.681	1	1	3	2	-0.298937	-0.144234	0.769965	7.29304	376.641	15.8971	0.0844972	1322	1220.21	335744	0.209204	5193.41	255.272	3000
	3	49	A - 1	A8F0	66.0027	G1	2	1	Pure	68	44	267.126	0.84844	0.650547	1.11644	0.576049	6.88947	1.3546	22.4132	62.9002	2978.18	795549	0.169336	33077.9	504.313	4500	202.025	494.551	11.5496	7.51357	4.27306	1	1	2	2	-0.303453	0.485058	1.0155	7.05336	446.157	11.4658	0.107389	1155	1296.49	346325	0.226794	3886.21	294.036	3941
	4	49	A - 1	A8F0	86.2378	G1	2	1	Pure	88	47	335.782	0.58627	0.494776	1.33596	0.375552	8.44958	0.956417	28.4612	84.8369	3792.81	1.27356e+06	0.212163	47856.5	804.692	6727	192.088	474.325	15.1466	7.4942	3.42308	1	1	2	2	0.190971	0.03777	0.690775	7.4258	508.931	18.1786	0.071674	1825	1331.26	447012	0.29428	5447.21	391.763	3716
	5	49	A - 1	A9F0	92.7054	G1	2	1	Pure	36	33	92.5275	0.910049	0.751452	1.06059	0.678408	3.95201	0.00900236	12.7911	35.7444	7452.6	689571	0.576984	30185.4	4300.04	19434	395.666	439.877	6.32233	4.75093	-37.5428	1	1	3	2	0.512908	-0.859896	1.19368	6.74372	83.306	80.0735	0.045553	1157	13056	1.20804e+06	0.378909	17825.3	4947.04	25913
	6	49	A - 1	A8F0	64.9323	G1	2	1	Pure	46	52	173.436	0.864314	0.691744	1.10902	0.58963	5.53285	1.62889	17.8484	50.2156	2437.19	422697	0.242164	19805.4	590.199	4638	142.771	416.607	9.10112	6.29565	127.317	2	1	2	2	0.236158	0.0551482	1.08821	6.94283	268.416	9.00896	0.149676	781	1630.31	282755	0.473501	3887.66	771.955	7238
	8	49	A - 1	A8F0	64.2926	G1	2	1	Pure	55	46	188.224	0.823995	0.896971	1.07409	0.705671	5.6724	1.60363	18.4993	53.5772	1868.79	351751	0.228576	15818.3	427.161	3536	147.158	397.714	8.44522	7.57511	27.9001	3	2	3	2	0.534247	0.582665	1.24893	6.83606	300.748	6.23578	0.234763	721	1358.64	255728	0.445365	3508.9	605.089	7007
	10	49	A - 1	A7E9	31.3549	G1	2	1	Pure	50	63	250.437	0.83629	0.881508	1.08497	0.657113	6.57608	0.0451705	21.4254	61.3445	1843.47	461673	0.201377	21668.7	371.232	3081	46.1674	206.068	9.8667	8.69758	107.135	2	1	2	1	-0.265419	-0.110795	1.23256	6.86617	407.2	5.80732	0.250344	929	1016.76	254634	0.133958	3566.1	136.203	2084
	6	50	A - 1	A8F3	89.6223	G1	2	1	Pure	67	43	183.365	0.693674	0.875413	1.45176	0.279958	6.50901	0.675075	23.3005	57.6349	3762.24	689864	0.288954	32929.8	1087.11	6748	168.546	555.641	9.79515	8.57479	-25.1466	2	1	3	2	-0.00778777	-0.352866	0.836183	7.17625	235.373	18.4331	0.0905663	1143	1281.88	235053	0.0885249	3510.75	113.479	2397
	11	50	A - 1	A8F2	44.4806	G1	2	1	Pure	54	49	199.209	0.845357	0.618919	1.14019	0.520403	6.01248	1.37596	20.6087	54.4175	2486.48	495328	0.218687	22652	543.761	4550	156.223	387.084	10.2246	6.32818	-39.6071	3	2	2	2	0.1642	0.475064	1.07338	6.97785	278.478	8.71287	0.159366	808	1463.5	291541	0.24384	2953.09	356.859	6272
	15	50	A - 1	A8F2	86.0809	G1	2	1	Pure	62	40	211.673	0.858244	0.636778	1.10662	0.57601	6.10579	0.00503215	19.9948	55.6714	3240.44	685911	0.218364	32126.5	707.596	5578	164.632	307.218	10.2994	6.55841	-1.14825	3	1	1	1	-0.0587589	0.117529	0.901391	7.12365	327.747	13.4695	0.101086	1097	1332.75	282106	0.160921	3270.84	214.467	3582
	16	50	A - 1	A9F2	46.9689	G1	2	1	Pure	74	31	170.056	0.577355	0.356803	1.80242	0.212506	6.98449	0.0619943	23.9466	60.8387	959.557	163179	0.313687	7067.8	301	1709	469.213	251.056	13.1534	4.69316	-2.6819	2	2	3	3	0.143255	-0.858106	1.50457	6.62189	220.783	2.12048	0.71988	415	1361.09	231461	0.290696	4108.52	395.662	4225
	6	51	A - 1	A9F5	67.2467	G1	2	1	Pure	47	52	194.244	0.895871	0.757136	1.06356	0.665722	5.7341	0.729746	18.6245	52.1983	4041.47	785034	0.228036	34432.1	921.603	6920	419.637	462.223	9.14074	6.92078	126.022	3	2	3	2	-0.167126	-0.1245	0.856022	7.16867	275.754	20.314	0.0690567	1172	1067.63	207381	0.284882	3063.46	304.149	4395
	8	51	A - 1	A8F5	54.3513	G1	2	1	Pure	51	57	221.918	0.87626	0.92622	1.02974	0.859302	6.03073	1.38797	18.684	56.4137	2136.79	474192	0.198319	22237.9	423.767	4180	134.001	455.778	8.84892	8.19605	75.7376	1	1	3	1	0.181365	0.350443	1.16692	6.90688	325.838	6.76027	0.187419	730	1374.31	304984	0.208001	3268.19	285.857	2834
	9	51	A - 1	A8F5	36.387	G1	2	1	Pure	53	47	160.339	0.770573	0.570133	1.26152	0.403086	5.67384	1.87514	19.3914	51.1349	1670.57	267858	0.243082	12615.4	406.086	2746	116.024	446.967	9.8578	5.62026	-37.1439	1	1	3	3	-0.208331	-0.36796	1.33922	6.74856	171.35	4.64381	0.384034	452	1329.8	213218	0.214364	2770.15	285.061	3508
	10	51	A - 1	A9F5	75.9199	G1	2	1	Pure	60	49	206.391	0.820479	0.65629	1.18894	0.472712	6.24937	0.728132	21.2918	56.2234	3520.15	726528	0.227019	31804.6	799.14	6001	380.639	443.983	10.4481	6.85696	-34.7413	2	1	4	2	-0.232528	-0.197825	0.893634	7.14544	296.609	15.5237	0.0907407	1119	1058.14	218391	0.114512	3330.3	121.17	2088
	14	51	A - 1	A9F4	58.9064	G1	2	1	Pure	43	73	233.22	0.707574	0.611805	1.36088	0.355257	7.10726	0.0395106	23.9024	64.3579	3310.78	772141	0.2445	32321.2	809.485	6364	381.445	243.415	12.1223	7.41649	101.276	3	1	4	3	0.214227	-0.0636507	0.808161	7.24426	353.319	14.9623	0.0916911	1273	1300.19	303231	0.213935	4088.89	278.157	3119
	15	51	A - 1	A8F4	35.6477	G1	2	1	Pure	37	93	270.294	0.604677	0.388355	1.72208	0.200436	8.60706	0.0464388	30.4669	74.9483	1561.42	422042	0.231873	19475.7	362.051	2892	114.961	231.407	16.0452	6.23125	84.3394	4	1	3	2	0.0711978	0.179673	1.1702	6.90705	240.381	4.50855	0.402799	643	1501.16	405755	0.303303	5567.17	455.305	5099
	20	51	A - 1	A8F3	52.9992	G1	2	1	Pure	53	60	231.847	0.858591	0.732095	1.09766	0.596898	6.36422	0.568143	20.5805	58.2522	1834.03	425214	0.197703	22222.9	362.594	2736	155.757	22.3501	10.2754	7.5226	124.649	2	1	3	2	-0.657175	-0.0960572	1.29659	6.80413	298.664	5.35397	0.304808	743	1349.17	312801	0.0603733	4263.81	81.454	1720
	21	51	A - 1	A9F3	55.7951	G1	2	1	Pure	43	40	121.257	0.757708	0.603556	1.21122	0.491723	4.83478	3.18866	17.562	44.8444	2068.95	250876	0.234396	11195.1	484.953	3740	359.856	5.84405	8.27524	4.99457	50.8737	2	1	2	2	-0.0116363	0.215221	1.45686	6.64488	126.535	6.21512	0.269743	344	1105.21	134015	0.209299	1919.39	231.319	2358
	22	51	A - 1	A9F3	69.2546	G1	2	1	Pure	32	39	104.674	0.843624	0.94792	1.06621	0.682119	4.21456	3.34111	14.1104	39.4867	1954.1	204544	0.196933	8507.76	384.827	2914	374.454	5.88935	6.11671	5.79816	69.9172	2	2	3	2	-0.3328	-0.392545	1.73815	6.4765	117.992	5.80916	0.243003	262	1252.9	131147	0.0916252	1832.72	114.797	1856
	2	52	A - 1	A8F7	79.2719	G1	2	1	Pure	51	47	176.394	0.834189	0.790256	1.07287	0.735652	5.48813	0.0645441	17.4565	51.5483	4032.22	711258	0.250556	33218.6	1010.3	7490	167.679	321.302	8.61275	6.80628	-37.7972	2	1	2	2	-0.0460162	-0.0861542	0.882068	7.12704	258.31	20.905	0.0707351	1168	1534.79	270728	0.386226	3574.38	592.777	7730
	3	52	A - 1	A9F6	34.5735	G1	2	1	Pure	61	33	156.642	0.708131	0.551045	1.35613	0.362712	5.81452	1.07343	19.9392	52.7233	1685.4	264003	0.307906	11704.6	518.943	3416	339.68	118.344	10.1838	5.6117	8.26215	3	2	3	2	0.17754	-0.3149	1.18902	6.85083	182.604	4.5709	0.434352	536	1212.43	189918	0.198842	3175.95	241.083	2670
	4	52	A - 1	A9F6	61.6945	G1	2	1	Pure	45	69	222.763	0.706499	0.699929	1.29892	0.427527	6.78614	1.29174	22.9188	62.9464	3007.66	669996	0.231192	24678.4	695.348	5213	389.307	111.488	11.1145	7.77938	76.6854	3	2	2	2	0.177715	-0.119505	0.879745	7.16144	296.206	12.3838	0.109274	977	1353.72	301560	0.134813	3452.91	182.5	2566
	9	52	A - 1	A9F6	97.6773	G1	2	1	Pure	44	35	119.145	0.846585	0.875732	1.10737	0.646414	4.58242	0.7415	14.9818	42.054	4984.82	593916	0.421215	27452.6	2099.68	9487	420.099	75.4761	6.89166	6.03524	27.9988	2	1	2	2	0.129376	-0.997588	1.00599	6.93786	132.95	27.9666	0.0759868	958	10468.4	1.24726e+06	0.661198	16893.3	6921.68	34567
	8	53	A - 1	A8G0	83.6192	G1	2	1	Pure	55	50	179.034	0.782417	0.525434	1.27995	0.385692	6.03913	0.022756	20.9316	53.6234	3514.69	629251	0.26217	30572.9	921.446	6140	173.315	415.102	10.6925	5.61822	39.3666	4	1	4	3	-0.413289	-0.38309	0.891395	7.1129	247.192	14.6997	0.102884	1009	1496.08	267850	0.199267	4260.83	298.119	3233
	9	53	A - 1	A9G0	51.221	G1	2	1	Pure	64	42	186.111	0.756378	0.935418	1.26513	0.421624	6.12158	0.05743	21.6875	55.606	1928.03	358828	0.276101	15364.2	532.33	3208	440.108	322.508	8.94073	8.36332	-20.8458	4	1	5	3	-0.0863493	-0.824088	1.06357	6.9685	195.312	5.31801	0.341184	544	1324.06	246422	0.190413	3527.85	252.117	3813
	10	53	A - 1	A8F9	32.7778	G1	2	1	Pure	49	34	148.72	0.888023	0.743271	1.07386	0.649237	5.0416	0.000597307	16.3569	45.8752	1477.02	219663	0.247001	10916.1	364.826	2576	113.784	191.968	8.09682	6.01813	-8.59674	2	1	2	1	-0.189072	-0.198326	1.44467	6.66853	129.12	3.72365	0.521684	351	1282.08	190671	0.257613	2918.08	330.28	5293
	1	54	A - 1	A9G3	72.451	G1	2	1	Pure	66	40	211.778	0.820873	0.587561	1.15828	0.504817	6.24823	1.47172	21.2844	56.9387	3373.93	714524	0.224616	29937.7	757.837	5624	385.112	524.124	10.7756	6.33133	-2.6541	3	2	2	2	-0.0947776	-0.249151	0.869398	7.16371	307.88	14.4719	0.0933271	1068	1415.99	299877	0.214368	3320.73	303.544	4207
	5	54	A - 1	A9G3	79.9986	G1	2	1	Pure	71	63	287.406	0.760021	0.554319	1.27457	0.387458	7.63553	0.482504	26.069	68.935	4036.7	1.16017e+06	0.177023	34423	714.587	6485	387.434	501.874	13.3552	7.40305	-37.4681	3	2	3	2	-0.42955	0.176212	0.797829	7.28118	446.074	19.6731	0.0623179	1450	1238.67	356001	0.093987	2991.16	116.419	2451
	7	54	A - 1	A9G3	87.9491	G1	2	1	Pure	66	66	292.581	0.752775	0.668363	1.13215	0.616147	7.26081	1.27771	23.4226	69.8869	3399.62	994665	0.175533	34812.5	596.744	5224	395.355	482.482	12.0733	8.06937	-43.8218	3	1	4	3	-0.269545	0.204875	0.856	7.2194	438.812	14.4155	0.0866513	1319	1110.41	324886	0.156029	4556.69	173.257	3104
	10	54	A - 1	A8G2	69.2967	G1	2	1	Pure	46	59	191.498	0.79679	0.724051	1.21526	0.441167	6.08594	0.0272238	21.125	54.956	3354.48	642376	0.251078	30460.2	842.234	5429	158.237	300.307	9.86126	7.14006	59.0154	1	1	3	2	-0.19565	-0.608255	0.878317	7.13826	261.476	14.3148	0.100662	991	1445.37	276786	0.289444	4084.42	418.354	4681
	11	54	A - 1	A9G2	69.9553	G1	2	1	Pure	61	49	252.655	0.788914	0.855334	1.04355	0.788886	6.47783	0.840228	19.9551	63.4387	2937.54	742184	0.206756	27995.9	607.353	4831	377.085	298.678	9.84204	8.41823	10.6784	2	2	3	3	-0.0010243	-0.354492	0.881911	7.16666	381.368	11.8694	0.108333	1110	1180.61	298287	0.15746	3484.56	185.899	2714
	12	54	A - 1	A9G2	76.3652	G1	2	1	Pure	65	41	212.834	0.79373	0.640658	1.16401	0.520946	6.27928	1.58036	21.0047	58.0483	4224.96	899216	0.198673	34588.8	839.384	6715	396.92	293.014	10.5721	6.77313	-7.29525	2	1	2	2	-0.311012	0.263759	0.84552	7.19245	367.237	21.5833	0.0602266	1375	1241.8	264298	0.18509	3160.49	229.845	4493
	13	54	A - 1	A9G2	88.2116	G1	2	1	Pure	35	57	143.756	0.719045	0.782563	1.36458	0.351774	5.58756	1.78036	19.252	50.1233	4777.55	686799	0.245497	28561.6	1172.87	7708	443.936	252.977	8.79758	6.88466	107.063	1	1	2	2	-0.0391783	-0.640091	0.956098	7.02342	225.03	27.854	0.049015	1082	2106.38	302804	0.532923	4177.97	1122.54	7343
	14	54	A - 1	A9G2	80.6874	G1	2	1	Pure	42	54	156.853	0.792624	0.816958	1.23058	0.431395	5.54258	1.95299	18.777	49.8675	3971.62	622961	0.222009	25351.5	881.734	7650	451.451	246.496	8.59061	7.01816	117.65	1	1	3	3	0.519774	0.656983	1.02348	6.98462	261.792	20.6059	0.0609116	954	1713.19	268719	0.414223	4542.88	709.641	5463
	15	54	A - 1	B0G2	48.2424	G1	2	1	Pure	47	43	156.536	0.869298	0.921931	1.02805	0.898827	5.06086	1.91463	15.2335	47.5694	1602.73	250886	0.218063	10796	349.497	2915	580.327	210.836	7.44198	6.86099	-9.39994	2	2	3	3	0.152624	0.0953349	1.48157	6.64943	133.508	4.28453	0.433625	362	1052.3	164724	0.164806	2611.56	173.426	2142
	17	54	A - 1	A9G1	43.3771	G1	2	1	Pure	49	73	230.157	0.694579	0.802012	1.37137	0.327649	7.08761	0.0688179	25.3104	64.5292	2529.47	582174	0.274006	25981.4	693.09	5480	448.943	98.7696	11.0571	8.86791	117.21	2	1	4	3	0.331309	0.0475613	0.874255	7.16417	321.751	9.35282	0.158872	1009	1385.67	318921	0.192579	4980.1	266.852	2941
	18	54	A - 1	A8G1	49.3506	G1	2	1	Pure	46	71	275.787	0.834672	0.639303	1.1118	0.579675	6.9857	0.981931	22.8981	64.4368	2052.95	566177	0.175037	26187.9	359.342	3435	216.214	93.0145	11.7701	7.52465	90.7747	1	1	4	3	-0.0884524	0.946099	1.23436	6.87304	421.368	6.2409	0.215144	934	1265.99	349145	0.136851	4535.15	173.252	3776
	19	54	A - 1	A9G1	64.698	G1	2	1	Pure	46	77	300.292	0.791096	0.57848	1.17097	0.501532	7.48093	0.337978	24.9129	69.0656	3369.55	1.01185e+06	0.21312	43844.5	718.121	5469	389.227	77.5047	12.9545	7.49392	89.5666	2	2	3	3	-0.150338	-0.401154	0.751857	7.3387	386.229	14.7105	0.0909319	1316	1167.16	350488	0.127855	5067.92	149.226	2216
	20	54	A - 1	A8G1	60.861	G1	2	1	Pure	80	50	273.041	0.684007	0.886136	1.4367	0.299024	7.90144	1.25928	27.9519	70.8253	2256.35	616076	0.218734	29525.8	493.542	3588	189.791	81.5289	11.8275	10.4808	-20.0292	1	1	1	1	-0.368466	-0.239473	0.97288	7.08951	284.927	7.01951	0.217517	769	1133.7	309546	0.102196	3960.99	115.859	2201
	24	54	A - 1	A9G1	88.7595	G1	2	1	Pure	84	58	391.446	0.842312	0.773904	1.10178	0.583997	8.28503	0.185627	27.412	76.4196	3068.71	1.20123e+06	0.206064	52984.9	632.349	4973	395.474	22.2917	13.1005	10.1385	-13.2351	2	1	1	1	-0.115238	-0.435063	0.709894	7.39716	401.154	11.6871	0.114582	1272	1082.5	423739	0.104736	5308.52	113.377	1996
	2	55	A - 1	A7G6	71.1146	G1	2	1	Pure	34	73	201.004	0.720958	0.487341	1.3735	0.317456	6.62867	1.01134	23.8383	59.1906	2100.16	422141	0.233997	22088.4	491.432	3816	12.1874	553.248	11.9175	5.80787	83.6302	1	1	1	1	-0.477812	-0.00952671	1.13188	6.92476	221.102	5.5	0.313736	590	1126.05	226341	0.157351	3587.75	177.185	2360
	4	55	A - 1	A8G5	64.172	G1	2	1	Pure	60	34	157.17	0.723975	0.694121	1.33181	0.35259	5.77187	1.88576	20.0475	52.231	3126.38	491373	0.232106	22635.6	725.652	5221	147.235	394.2	9.48316	6.58246	-14.3241	2	2	2	2	-0.26335	-0.110185	1.07129	6.94274	198.671	12.9971	0.111782	694	1570.78	246880	0.298327	3237.61	468.607	5514
	6	55	A - 1	A8G5	78.0575	G1	2	1	Pure	69	39	174.915	0.665344	0.803562	1.4783	0.272803	6.41511	1.5869	22.9465	57.4772	3369.49	589375	0.245973	27547.4	828.804	5818	161.113	389.347	10.0012	8.03656	-18.1958	2	1	2	2	-0.380965	0.00241722	0.952473	7.06104	224.079	14.6706	0.106747	856	1705.94	298395	0.37913	3996.59	646.773	4635
	10	55	A - 1	A9G4	71.8956	G1	2	1	Pure	45	63	230.579	0.871299	0.777186	1.08563	0.631653	6.31191	1.01178	20.8937	57.6675	3584.76	826571	0.231661	34947.7	830.449	6039	396.255	168.453	9.96505	7.7447	101.992	4	2	2	2	-0.126657	-0.424708	0.776206	7.27216	310.872	16.5325	0.0840954	1185	1215.2	280201	0.164564	4089.68	199.979	2926
	11	55	A - 1	A9G4	55.5579	G1	2	1	Pure	52	65	273.569	0.894479	0.818494	1.0347	0.759614	6.71198	1.60739	21.2248	61.9945	2345.21	641577	0.203197	26069.2	476.54	4136	363.354	158.39	10.3878	8.50235	98.7103	3	3	3	3	0.35503	0.0573031	0.991637	7.06547	363.382	7.84425	0.163754	931	1051.9	287766	0.111862	4497.97	117.668	2053
	13	55	A - 1	A9G4	56.2298	G1	2	1	Pure	51	47	165.197	0.798844	0.700557	1.1526	0.565707	5.50493	1.7524	18.7854	50.9772	2761.45	456185	0.371921	19773	1027.04	6544	363.99	135.113	9.01485	6.31541	35.4553	3	1	1	1	0.693895	-0.104658	0.960715	7.03881	165.39	11.9719	0.132205	641	1538.93	254228	0.148612	4389.27	228.704	2566
	1	56	A - 1	A8G8	98.0644	G1	2	1	Pure	101	75	570.481	0.766522	0.78494	1.08655	0.693413	9.93244	0.883834	33.527	96.7081	4918.99	2.80619e+06	0.173954	105948	855.677	7676	187.006	467.817	15.6263	12.2657	-9.80189	3	2	2	2	-0.317915	0.135261	0.525834	7.71231	882.313	28.7053	0.0419846	3281	1481.93	845411	0.223811	7791.51	331.671	4384
	2	56	A - 1	A8G8	73.8957	G1	2	1	Pure	50	66	220.228	0.738094	0.88898	1.20266	0.50637	6.49258	1.25055	22.2144	61.233	2918.09	642645	0.207058	27866.8	604.215	5017	157.941	464.894	9.70506	8.62761	64.0692	3	1	2	2	-0.0463407	-0.0499642	0.944741	7.0927	318.452	11.3865	0.115343	960	1377.18	303293	0.313083	2935.95	431.171	7100
	3	56	A - 1	A9G8	68.5474	G1	2	1	Pure	50	49	180.196	0.807351	0.882419	1.05586	0.874566	5.50282	0.0540387	17.4927	52.9598	3906.6	703954	0.27233	30386.3	1063.88	6843	377.64	438.749	8.25222	7.28192	133.255	5	1	3	2	-0.135644	-0.677531	0.839737	7.17143	224.276	18.0632	0.0864586	1044	1385.74	249705	0.232625	5137.28	322.358	3148
	5	56	A - 1	A9G7	63.6321	G1	2	1	Pure	48	63	231.107	0.799571	0.894097	1.15647	0.569018	6.52206	0.0516182	21.125	60.2675	3977.73	919284	0.201935	38378.7	803.243	6026	372.432	243.291	9.72146	8.69192	108.757	3	2	4	3	-0.387462	0.0265498	0.827599	7.22617	341.939	18.8072	0.0716322	1297	1184.28	273695	0.289476	4739.88	342.819	3701
	1	57	A - 1	A9H1	50.5324	G1	2	1	Pure	85	48	290.152	0.695703	0.698203	1.42159	0.30802	8.10233	0.0369957	28.0631	72.3945	3318.32	962817	0.227537	43428.2	755.043	5192	360.713	579.179	13.2851	9.27573	-15.0344	4	1	1	1	-0.229707	-0.289538	0.743042	7.33783	408.594	13.9696	0.0988354	1413	879.803	255277	0.136897	4455.22	120.442	1684
	6	58	A - 1	A8H2	62.1891	G1	2	1	Pure	83	44	299.447	0.780243	0.537896	1.24765	0.409134	7.7111	0.00223301	26.6995	69.4464	3425.64	1.0258e+06	0.194216	48435.6	665.315	5164	147.61	213.705	13.5823	7.30587	-5.27329	3	1	2	2	-0.583384	0.249205	0.79194	7.28347	405.791	14.9868	0.0889436	1366	1186.04	355155	0.218235	5635.24	258.835	2639
	8	58	A - 1	A9H1	49.6499	G1	2	1	Pure	83	28	183.893	0.5609	0.379852	1.86689	0.175333	7.39183	1.45469	27.2167	64.1867	2666.76	490399	0.207587	22641.8	553.585	4145	359.842	3.58116	13.8196	5.24941	-6.25711	3	1	2	2	-0.0976599	-0.449589	1.07981	6.95774	193.623	9.61261	0.135905	555	989.044	181878	0.102062	3423.71	100.944	1482
	2	59	A - 1	A8H6	50.2731	G1	2	1	Pure	39	73	237.128	0.810132	0.548916	1.20901	0.44449	6.75485	0.0262619	23.6246	60.6483	2046.04	485174	0.197075	25063.7	403.224	3226	137.092	560.669	11.8428	6.50068	86.2849	3	1	3	2	-0.395257	0.433769	1.17281	6.91055	348.324	5.92822	0.246279	808	967.081	229322	0.0944737	3814.64	91.3637	2047
	5	59	A - 1	A9H5	34.369	G1	2	1	Pure	77	30	182.203	0.6043	0.370379	1.8155	0.181748	7.25581	0.587628	25.0587	61.554	1556.79	283653	0.373659	12752	581.711	3730	400.292	371.2	13.61	5.04087	5.49398	3	2	4	3	0.425657	-0.266098	1.08918	6.9481	216.599	4.18442	0.487193	629	1428.23	260228	0.252152	4353.62	360.13	3849
	6	59	A - 1	A9H5	35.5226	G1	2	1	Pure	75	30	162.346	0.564624	0.402904	1.8308	0.188034	6.87783	0.612878	24.6057	60.1098	1089.9	176941	0.37665	8134.86	410.511	2157	351.07	370.093	12.7584	5.14041	-6.85209	3	2	5	3	0.270734	-0.958511	1.32113	6.75089	186.725	2.24242	0.713881	363	1454.58	236144	0.390262	4780.87	567.665	9234
	8	59	A - 1	A8H5	57.9683	G1	2	1	Pure	64	52	233.114	0.764149	0.670403	1.193	0.493062	6.65297	0.0431872	22.4132	61.9156	4197.14	978414	0.312205	46479.1	1310.37	7934	144.425	319.581	11.0498	7.40784	-34.6155	5	1	4	3	0.586536	-0.200471	0.683043	7.3885	270.481	22.5648	0.0695846	1404	1637.17	381647	0.237538	5965.86	388.89	4254
	10	59	A - 1	A9H5	82.0611	G1	2	1	Pure	55	49	203.645	0.843902	0.671099	1.11814	0.561494	6.01999	0.0296961	20.6087	55.0675	4345.11	884860	0.204831	38014	890.012	6339	402.619	260.444	9.99587	6.70821	-37.4392	5	1	5	2	-0.631716	0.2899	0.858177	7.17633	307.627	21.6132	0.0625618	1215	1452.95	295886	0.190032	4639.38	276.107	3493
	12	59	A - 1	A8H4	79.3376	G1	2	1	Pure	50	51	197.519	0.879715	0.711061	1.06772	0.66967	5.79352	0.337269	18.7854	53.1175	2625.51	518588	0.241747	25673.9	634.71	4797	209.326	99.2268	9.44093	6.71308	-43.4631	1	1	2	2	0.0518595	-0.196921	0.975149	7.057	227.653	9.50073	0.142277	689	1267.81	250417	0.116893	4944.66	148.198	1855
	13	59	A - 1	A8H4	68.4715	G1	2	1	Pure	69	31	183.576	0.733392	0.465465	1.39079	0.309311	6.37454	0.345665	22.6313	56.0848	2492.38	457541	0.266622	23667.4	664.523	3936	154.598	100.074	11.5583	5.37996	-5.31242	2	1	3	2	-0.49744	-0.4045	0.966019	7.04933	203.824	8.36298	0.227323	697	1276.18	234276	0.215276	4697.55	274.73	2997
	7	60	A - 1	A9H6	33.3772	G1	2	1	Pure	34	61	155.48	0.707982	0.664141	1.40394	0.316856	5.89415	1.13875	20.3586	52.5329	951.748	147978	0.332321	7134.63	316.286	1874	362.397	16.0118	9.82125	6.5227	103.853	6	1	2	1	0.412524	-0.61946	1.60976	6.56961	179.133	2.06949	0.732628	331	972.482	151202	0.33087	3999.99	321.766	3579
	5	61	A - 1	B2H8	59.9715	G1	2	1	Pure	53	60	164.881	0.614608	0.38552	1.63044	0.237185	6.54105	0.0516264	22.8195	58.0618	2233.24	368218	0.353014	16654	788.366	4527	545.768	443.066	12.2092	4.70687	131.63	1	1	3	3	0.207273	-0.328748	0.997652	7.01191	182.073	7.10699	0.33124	701	1236.22	203829	0.294902	4234.52	364.564	3892
	6	61	A - 1	B1H8	71.4367	G1	2	1	Pure	78	52	296.067	0.751124	0.703882	1.1745	0.515809	7.43928	0.573825	25.1597	70.3792	2441.3	722787	0.209251	33453.2	510.842	4335	269.468	431.86	12.1669	8.56407	-11.4552	2	1	4	3	0.179688	0.1918	0.923403	7.14454	458.103	8.33119	0.159742	1244	1086.22	321594	0.145909	4900.16	158.49	3704
	7	61	A - 1	B2H8	64.6288	G1	2	1	Pure	57	61	280.962	0.878208	0.797128	1.06059	0.692389	6.88666	0.0199624	22.3211	63.406	4927.04	1.38431e+06	0.204472	58016.3	1007.44	8952	469.057	418.504	10.7724	8.587	55.879	1	1	5	3	-0.104602	0.285284	0.656905	7.44616	437.963	29.1538	0.0438455	1892	1464.88	411577	0.261072	6320.73	382.44	3811
	8	61	A - 1	B1H8	62.3763	G1	2	1	Pure	59	78	349.302	0.769374	0.882162	1.15481	0.514992	8.01247	0.770522	27.2555	75.533	3885.06	1.35706e+06	0.201636	52812.8	783.366	6499	241.685	396.487	12.0173	10.6012	63.775	2	2	2	2	0.149741	0.0467376	0.661379	7.45932	567.262	18.9474	0.0659481	1938	1165.25	407025	0.169736	5644.94	197.785	3040
	9	61	A - 1	B1H8	66.3538	G1	2	1	Pure	31	30	72.1419	0.902909	0.934407	1.01973	0.905241	3.42173	3.38792	10.0119	31.6867	3279.09	236560	0.417402	10932.3	1368.7	7290	245.634	377.72	4.99808	4.67024	-33.8469	2	1	2	2	0.50148	-0.035839	1.70422	6.41662	90.2058	15.0353	0.166451	481	2165.21	156202	0.0988549	2496.36	214.041	3119
	11	61	A - 1	B2H7	38.5889	G1	2	1	Pure	36	33	93.9006	0.894733	0.992678	1.01956	0.884886	3.90346	0.00515662	11.8302	36.3155	578.291	54301.9	0.280705	2506.27	162.329	994	571.689	237.24	5.54047	5.4999	21.5956	2	1	5	3	0.349127	-0.991161	2.93678	5.96072	69	1	1	69	908.033	85264.8	0.225298	2054.41	204.578	1665
	12	61	A - 1	B1H7	51.9333	G1	2	1	Pure	65	50	240.825	0.819379	0.904132	1.15766	0.525661	6.66119	0.0435325	22.4062	60.7734	2504.07	603042	0.219254	27952	549.026	4331	230.926	186.439	9.88112	8.93384	25.5578	2	1	2	2	0.224324	0.101893	0.971068	7.08472	326.879	8.70021	0.160429	944	1028.38	247660	0.088581	4459.07	91.0949	1651
	13	61	A - 1	B1H7	61.0208	G1	2	1	Pure	46	55	176.816	0.828564	0.739046	1.16031	0.505253	5.71425	0.0160104	19.481	51.7849	1136.38	200931	0.21755	8877.68	247.22	1875	342.946	111.695	9.18885	6.79099	58.4082	2	2	4	2	-0.156541	-0.388185	1.72645	6.5083	189.115	2.0659	0.733524	349	737.278	130363	0.140404	2833.63	103.517	1622
	2	62	A - 1	B2H6	65.6438	G1	2	1	Pure	54	51	228.044	0.881479	0.940775	1.0093	0.935061	6.05243	0.144161	17.8986	57.0175	2959.84	674975	0.266277	31281.3	788.138	5247	469.381	541.842	8.81476	8.2927	-4.81987	1	1	3	2	0.354002	-0.314717	0.8296	7.21876	271.405	11.6933	0.121465	952	1053.48	240240	0.108171	3456.72	113.956	2902
	4	62	A - 1	B1H5	67.3792	G1	2	1	Pure	68	37	202.483	0.776588	0.564844	1.26018	0.403311	6.37266	0.032921	22.1811	57.2406	2954.49	598234	0.232993	28308.6	688.374	4930	245.688	314.691	11.0958	6.26742	-7.5441	4	1	5	2	-0.300198	0.262674	0.963022	7.07806	287.962	11.3292	0.133257	963	1195.06	241979	0.202871	4311.03	242.443	2631
	6	62	A - 1	B2H5	59.7992	G1	2	1	Pure	64	57	210.616	0.707389	0.437536	1.45144	0.293566	6.97517	0.0158052	23.9201	61.1676	3741.19	787954	0.278489	34345.8	1041.88	6844	463.132	273.172	12.7789	5.59121	-40.9381	3	1	3	3	-0.222873	-0.61331	0.765084	7.27992	306.111	17.4003	0.0863544	1329	1201.71	253100	0.17047	3967.62	204.856	3181
	7	62	A - 1	B2H5	85.2653	G1	2	1	Pure	64	46	207.447	0.784779	0.937883	1.21596	0.461941	6.33612	0.0272494	21.2943	57.6349	2818.18	584624	0.261417	26845.9	736.719	5818	539.059	262.973	9.24512	8.67084	-20.7935	2	2	2	2	0.439258	0.607222	0.921371	7.11364	282.798	11.448	0.133849	1000	1065.96	221131	0.146722	3899.13	156.4	2071
	9	62	A - 1	B0H4	74.8923	G1	2	1	Pure	36	30	91.9994	0.957586	0.886451	1.02142	0.802788	3.86727	0.197641	11.9501	34.7463	1366.54	125721	0.500892	7233.62	684.487	2983	72.8149	25.8534	5.787	5.12989	13.1446	3	1	2	1	0.421378	-1.01045	1.58309	6.5221	100.531	3.35	0.58344	260	10367.6	953816	0.617238	18712	6399.3	30836
	5	63	A - 1	B1H3	78.4225	G1	2	1	Pure	63	44	198.786	0.800124	0.965913	1.1824	0.495269	6.11624	0.0313048	21.4254	55.8753	2304.3	458063	0.248968	21264.2	573.697	4734	323.548	455.803	8.79864	8.49872	21.5155	4	1	5	2	0.098071	0.291941	1.02938	7.01373	232.092	7.92837	0.201126	698	1099.73	218612	0.231087	4259.45	254.134	3828
	6	63	A - 1	B2H3	57.7978	G1	2	1	Pure	56	45	205.863	0.866478	0.950255	1.0878	0.620387	5.96998	1.00455	19.4702	54.6406	3021.09	621931	0.250081	24850.5	755.519	4801	460.521	450.734	8.6539	8.22341	24.4307	3	1	3	2	0.0308169	-0.608125	0.882693	7.15073	240.688	12.4692	0.115119	878	1472.87	303210	0.198291	3694.44	292.057	2120
	7	63	A - 1	B0H3	97.453	G1	2	1	Pure	44	69	219.383	0.736373	0.815216	1.31143	0.375057	6.76681	0.0434436	23.3571	61.1868	2034.49	446332	0.246155	23369	500.798	3405	57.2934	437.023	10.4892	8.55096	72.2027	5	1	4	2	-0.147826	-0.334109	1.05032	6.99596	233.754	5.70644	0.304378	637	1091.1	239369	0.12546	4183.25	136.889	2075
	8	63	A - 1	B2H2	75.2718	G1	2	1	Pure	63	54	243.149	0.711897	0.696629	1.14613	0.525181	6.65983	1.85289	23.0819	65.5137	4290.54	1.04324e+06	0.173224	28262.8	743.224	7293	477.655	223.848	10.9336	7.61663	-34.226	2	2	4	4	-0.0720095	0.104127	0.813707	7.24368	403.142	22.752	0.0526774	1379	1345.34	327118	0.255055	3306.21	343.135	2654
	11	63	A - 1	B2H2	79.1932	G1	2	1	Pure	51	36	146.607	0.788706	0.655448	1.12701	0.599557	5.12805	2.38768	16.7903	48.331	4082.06	598460	0.2311	19111.8	943.364	6890	481.549	205.628	8.58266	5.62549	1.2915	2	1	2	1	0.054797	-0.173991	1.0101	6.98161	223.205	20.5106	0.0668647	899	1310.97	192198	0.188652	2126.47	247.317	3312
	2	64	A - 1	B1H1	73.2793	G1	2	1	Pure	68	59	279.801	0.773283	0.984876	1.09316	0.760343	6.97712	0.068925	21.9706	67.4311	3738.71	1.04609e+06	0.217621	47995.3	813.623	6103	265.093	509.408	9.94234	9.79197	23.4112	4	2	2	2	-0.0920383	-0.438232	0.732628	7.34484	352.626	17.4632	0.076102	1306	1255.1	351178	0.302298	5584.73	379.414	5011
	3	64	A - 1	B1H0	71.2777	G1	2	1	Pure	38	63	195.089	0.796444	0.594299	1.20876	0.453835	6.12627	0.0175398	20.5882	55.481	3356.1	654739	0.239032	29597.6	802.216	5823	301.44	280.188	10.5355	6.26121	97.2328	4	3	3	3	0.0593092	-0.037621	0.892593	7.13168	310.09	14.7422	0.0932605	1117	1099.59	214519	0.131018	3657.57	144.067	2438
	5	64	A - 1	B0G9	68.2385	G1	2	1	Pure	73	51	233.748	0.690725	0.782778	1.43099	0.318172	7.2963	0.795306	25.4457	65.2118	1993.69	466020	0.263036	23536.1	524.41	3839	19.4408	136.645	11.4913	8.99517	27.6561	3	1	1	1	0.218988	-0.110202	0.968479	7.07508	250.98	6.12587	0.287247	715	1107.54	258885	0.121362	4205.85	134.413	2529
	1	65	A - 1	B1G8	76.6733	G1	2	1	Pure	48	69	239.769	0.774422	0.942768	1.23071	0.433296	6.85306	0.0360625	23.3299	62.3753	2513.27	602604	0.21125	28893	530.93	4128	295.343	488.558	9.97242	9.40168	111.01	5	1	3	1	-0.271149	0.0686265	0.961012	7.08643	335.106	9.24438	0.149199	978	1048.83	251476	0.138908	4562.83	145.69	2225
	3	65	A - 1	B1G7	63.5858	G1	2	1	Pure	66	48	217.059	0.733914	0.777039	1.17015	0.529788	6.35801	0.0494004	21.482	60.9637	3149.94	683723	0.251341	31222.1	791.707	5595	239.193	266.371	10.0415	7.80261	14.5814	4	3	3	3	0.17486	-0.423936	0.832815	7.20727	294.578	13.3074	0.10772	1080	1420.24	308276	0.225596	5420.54	320.4	2931
	4	65	A - 1	B0G7	78.5566	G1	2	1	Pure	36	74	212.518	0.72527	0.536314	1.39533	0.310251	6.86984	0.0275409	24.2207	60.681	2563.21	544727	0.237722	26936.6	609.332	4370	90.9724	259.683	12.1092	6.49431	80.8301	3	1	2	2	-0.110748	0.312378	1.00293	7.05073	253.132	9.14388	0.181438	834	1091.47	231957	0.137147	4009.4	149.693	2159
	5	65	A - 1	B2G7	60.3198	G1	2	1	Pure	54	67	260.366	0.754268	0.901366	1.04642	0.826351	6.585	0.0916555	22.1501	65.8618	4408.66	1.14786e+06	0.234207	46635.2	1032.54	7118	461.006	261.15	9.78069	8.81598	103.35	6	2	4	2	0.0672924	-0.514676	0.678546	7.40838	368.303	24.1319	0.0537914	1592	1315.53	342519	0.344771	5218.47	453.556	5515
	6	65	A - 1	B1G7	99.8527	G1	2	1	Pure	43	36	120.518	0.876748	0.799395	1.0722	0.660566	4.53497	0.0319355	14.8508	41.5617	3364.45	405478	0.316334	19606.9	1064.29	7396	298.271	210.714	7.08758	5.66577	-32.6923	4	2	4	3	0.154019	0.500522	1.15602	6.83155	157.493	15.1047	0.115599	726	1283.24	154653	0.306049	3528.4	392.733	3251
	8	65	A - 1	B2G6	78.181	G1	2	1	Pure	60	71	319.093	0.840297	0.834432	1.0896	0.628589	7.43878	0.569058	24.1574	69.0792	2752.07	878167	0.199011	39166.1	547.692	4378	478.508	22.3889	11.4243	9.53282	60.2925	2	1	1	1	-0.108514	-0.24948	0.838991	7.23654	380.879	10.0669	0.13092	1121	1151.83	367542	0.0710434	5311.6	81.8303	1658
	5	66	A - 1	B1G6	44.2224	G1	2	1	Pure	45	73	178.189	0.584722	0.793599	1.71495	0.194982	6.97391	1.41909	26.4591	61.883	1656.64	295196	0.255196	12747.9	422.768	2728	355.979	522.313	10.9243	8.66954	116.596	1	1	4	3	-0.101	-0.728573	1.20135	6.84859	218.983	4.77951	0.369551	576	1008.12	179636	0.142761	2865.05	143.92	1724
	6	66	A - 1	B1G6	41.9486	G1	2	1	Pure	41	45	101.823	0.630517	0.457153	1.48493	0.302653	4.90551	2.22336	18.2724	45.0483	1228.93	125132	0.194755	5057.16	239.34	1808	358.235	510.35	8.9232	4.07927	129.952	1	1	4	2	-0.38074	-0.460766	2.22964	6.24559	105.555	2.34928	0.662679	209	1312.61	133653	0.217398	2368.12	285.359	2792
	8	66	A - 1	B2G5	95.5049	G1	2	1	Pure	63	54	241.459	0.773191	0.786359	1.14573	0.545406	6.63547	0.0307005	22.4462	62.6445	3462.62	836079	0.248324	37439.9	859.852	6160	495.474	367.574	10.433	8.20412	30.3067	1	1	3	2	0.308488	-0.356563	0.764668	7.29261	357.772	16.1869	0.0863292	1386	1130.81	273045	0.125265	4314.87	141.651	2309
	10	66	A - 1	B2G5	55.7686	G1	2	1	Pure	63	49	212.095	0.782445	0.73549	1.23408	0.423376	6.45426	0.0231921	22.2548	58.3637	1518.01	321962	0.220506	14122.2	334.73	2470	569.188	301.313	10.392	7.64321	30.2782	4	1	3	2	-0.26264	-0.393737	1.36506	6.75436	182.95	3.55741	0.532301	479	904.984	191943	0.127158	3579.32	115.076	1680
	13	66	A - 1	B2G4	45.6639	G1	2	1	Pure	52	47	176.499	0.850862	0.670852	1.12489	0.557959	5.62129	0.0259226	18.505	51.056	1125.43	198637	0.247488	8959.94	278.53	1929	579.112	180.897	9.3377	6.26422	-37.2727	4	3	4	4	-0.0109086	-0.733522	1.58188	6.59146	196.853	2.09537	0.726158	367	1058.96	186906	0.194361	3466.83	205.821	2029
	14	66	A - 1	B2G4	77.7899	G1	2	1	Pure	32	33	85.1338	0.951853	0.920818	1.01046	0.891757	3.70016	0.0142334	10.9973	33.5252	4951.46	421536	0.420542	19083.7	2082.3	10644	479.147	161.933	5.44662	5.01535	55.6253	5	2	2	2	-0.33429	-0.639343	1.43157	6.5908	119.796	31.9894	0.0780209	849	1838.69	156535	0.169224	3202.7	311.151	2992
	16	66	A - 1	B1G4	40.894	G1	2	1	Pure	77	38	212.412	0.646025	0.452979	1.44669	0.340503	6.99339	0.0837952	25.006	64.2791	1093.84	232345	0.260012	11398.4	284.412	1929	259.499	53.6391	12.7393	5.77066	-0.49218	2	1	2	2	0.245089	-0.48945	1.53977	6.63849	255.664	2.15052	0.712371	485	1302.56	276678	0.29067	4710.23	378.614	3741
	3	67	A - 1	B2G3	63.5201	G1	2	1	Pure	59	67	321.522	0.828331	0.890259	1.01447	0.879439	7.20502	0.0122408	21.5703	69.8407	3893.88	1.25197e+06	0.219724	54009.6	855.58	6877	489.75	532.409	10.7607	9.57983	94.2334	4	1	4	3	0.112186	-0.505907	0.657894	7.45285	453.616	19.2973	0.066454	1695	1278.16	410956	0.284318	6387.69	363.403	3068
	4	67	A - 1	B1G3	76.2267	G1	2	1	Pure	59	58	239.135	0.842869	0.606433	1.13903	0.533483	6.58414	0.53002	21.7264	59.7099	2591.24	619657	0.225126	29918	583.355	4579	250.449	511.007	11.2594	6.82807	43.0765	4	2	3	3	0.105993	-0.0876036	0.930605	7.12102	301.664	9.56637	0.141391	904	1102.9	263742	0.0926813	4371.71	102.218	1944
	5	67	A - 1	B0G3	84.4711	G1	2	1	Pure	37	53	141.009	0.738589	0.74735	1.16422	0.567501	5.11155	2.7773	17.1513	48.981	2573.4	362874	0.208071	12665	535.451	4145	38.5494	511.881	8.18861	6.11976	77.7295	2	2	2	2	-0.226109	-0.147456	1.30455	6.76217	205.697	10.0274	0.125982	548	1337.75	188636	0.231765	2161.56	310.044	2876
	6	67	A - 1	B0G3	74.7431	G1	2	1	Pure	40	78	224.031	0.584837	0.414908	1.57917	0.286287	7.50374	1.26982	25.1597	69.3811	2766.06	619683	0.207288	23149.6	573.372	4196	23.8698	505.128	13.8618	5.75138	92.0713	2	1	2	1	-0.338822	-0.107034	0.974739	7.07693	316.524	10.6353	0.124908	883	1520.77	340699	0.254776	2897.08	387.455	4420
	7	67	A - 1	B0G3	92.6587	G1	2	1	Pure	56	34	137.629	0.734607	0.557826	1.23604	0.474566	5.20333	2.41573	18.0631	48.5214	2251.47	309869	0.215324	12788.4	484.796	3508	41.7699	494.803	9.08801	5.06953	0.362077	2	1	4	3	-0.135003	-0.242575	1.40122	6.6961	165.935	7.63478	0.199623	460	2143.95	295071	0.185782	2562.79	398.308	4981
	8	67	A - 1	B1G3	94.1435	G1	2	1	Pure	31	34	85.9788	0.929365	0.970682	1.01474	0.859797	3.72635	2.34444	11.1167	34.0963	5288.89	454732	0.33317	20790.7	1762.1	9202	268.306	471.5	5.3478	5.19101	64.4435	2	2	3	2	-0.609457	-0.406637	1.43074	6.59422	134.617	32.2694	0.0558653	824	1642.93	141257	0.403068	2389.2	662.215	4878
	9	67	A - 1	B1G3	96.553	G1	2	1	Pure	29	37	83.8662	0.872931	0.77859	1.13959	0.522745	3.90012	2.66956	13.3843	34.7463	5820.96	488182	0.370134	22382.1	2154.54	11101	278.546	465.496	6.15519	4.79237	59.7739	2	1	4	3	-0.366632	-0.790492	1.39269	6.60484	111.415	39.765	0.0533638	902	1719.55	144212	0.498705	2515.56	857.547	5558
	10	67	A - 1	B2G2	50.5362	G1	2	1	Pure	61	54	268.816	0.894408	0.879508	1.01648	0.848825	6.59458	0.555248	20.1814	61.456	2478.08	666146	0.1918	28582.3	475.295	4467	476.236	318.221	9.90249	8.70932	8.14618	4	1	4	2	0.0707648	0.166329	0.988571	7.07138	384.112	8.64589	0.15094	1059	1292.77	347516	0.102779	4448.86	132.869	2395
	11	67	A - 1	B0G2	71.6839	G1	2	1	Pure	62	73	304.2	0.706643	0.95272	1.13752	0.742448	7.42112	0.0533113	24.8045	73.5503	2937.53	893597	0.208965	43330.7	613.841	5750	45.2827	297.478	10.7462	10.2382	115.208	3	1	4	3	-0.0798701	0.500641	0.827064	7.25107	448.462	11.5352	0.116846	1349	1303.76	396605	0.147608	4810.35	192.446	2835
	12	67	A - 1	B2G2	83.8253	G1	2	1	Pure	78	43	274.836	0.712876	0.558109	1.28	0.409019	7.48258	0.905798	25.5596	69.6041	3338.93	917659	0.213062	30544.3	711.398	5985	507.868	284.903	13.0653	7.29184	-6.81552	4	2	3	2	0.0611164	-0.0187775	0.798475	7.27447	489.138	14.5643	0.0867262	1508	1220.92	335552	0.141207	3543.56	172.402	2265
	13	67	A - 1	B2G2	78.5973	G1	2	1	Pure	61	45	195.406	0.725942	0.969149	1.2261	0.463442	6.17509	1.82491	20.9543	58.1598	3107.54	607234	0.257733	22876.4	800.917	5797	545.431	266.937	8.8685	8.5949	21.6638	3	1	1	1	0.17088	-0.308059	0.884149	7.14291	307.153	13.6486	0.100312	1070	1190.6	232650	0.158065	3141.08	188.192	2970
	17	67	A - 1	B0G2	58.6611	G1	2	1	Pure	45	44	151.044	0.858114	0.959005	1.03389	0.949347	4.98539	2.93214	15.0064	47.031	1715.04	259047	0.221278	11683	379.501	3189	7.33727	205.192	7.19713	6.90208	8.49368	2	2	2	2	0.37235	0.30278	1.45044	6.67254	177.763	5.43218	0.294652	435	1135.81	171557	0.194754	2137.52	221.203	2306
	18	67	A - 1	B0G2	48.6275	G1	2	1	Pure	45	35	116.188	0.837553	0.998785	1.12866	0.553806	4.56847	2.82427	15.1081	41.7521	1221.4	141911	0.258173	6776.43	315.333	2025	10.1441	190.638	6.46104	6.45318	-22.5389	2	1	2	2	-0.122327	-0.553957	1.72893	6.48252	117.857	2.28571	0.678571	231	1501.4	174444	0.261441	2779.83	392.527	3266
	23	67	A - 1	B1G1	96.6652	G1	2	1	Pure	83	62	310.749	0.635057	0.747447	1.50632	0.298828	8.63124	0.273709	29.3887	78.4157	3334.67	1.03624e+06	0.235501	48086.6	785.318	5464	274.749	45.0973	13.8239	10.3326	28.4522	3	2	3	2	-0.076716	-0.335875	0.69506	7.40744	337.671	13.7235	0.101653	1219	1178.19	366122	0.152079	5414.68	179.179	2089
	6	68	A - 1	B2G1	43.739	G1	2	1	Pure	73	34	219.594	0.707778	0.446345	1.3964	0.331457	6.98596	0.0408533	23.5821	62.4406	1122.61	246520	0.219081	11185.8	245.943	1762	561.151	541.549	12.7634	5.6969	-0.787582	2	1	4	2	-0.368555	-0.516719	1.63596	6.56578	232.768	2.13864	0.715341	440	1191.02	261542	0.373104	4757.87	444.375	3495
	10	68	A - 1	B1F9	60.9604	G1	2	1	Pure	38	43	126.222	0.890181	0.885296	1.03069	0.877564	4.55031	1.71268	14.0316	42.2117	4050.43	511252	0.329496	21431.8	1334.6	7590	336.958	169.295	6.81574	6.03395	91.4985	2	1	3	3	0.0740856	-0.853803	1.0399	6.92419	204.149	21.5679	0.076777	1090	1429.32	180411	0.456891	3058.19	653.043	6306
	11	68	A - 1	B0F9	108.758	G1	2	1	Pure	76	54	330.712	0.781989	0.667239	1.12601	0.616226	7.69851	0.0520115	24.5133	72.9003	3772.33	1.24755e+06	0.210663	58131.8	794.688	6016	64.0565	157.596	12.806	8.54466	0.539955	2	1	2	1	-0.249566	-0.292102	0.687635	7.42402	435.106	17.7879	0.0748229	1570	1518.9	502318	0.355467	6474.56	539.919	5316
	12	68	A - 1	B1F9	80.2548	G1	2	1	Pure	45	39	142.171	0.863189	0.902981	1.06918	0.706759	4.9186	1.7534	15.9912	45.4944	4517.01	642190	0.314361	28147.2	1419.97	9592	317.648	158.96	7.30441	6.59574	-27.5916	2	1	2	2	0.330613	0.0258261	0.95048	7.02166	213.821	26.7202	0.0604093	1208	1484.27	211020	0.462992	2977.32	687.205	4093
	13	68	A - 1	B2F9	58.6942	G1	2	1	Pure	36	42	125.377	0.902383	0.94449	1.04451	0.748787	4.56535	1.87621	14.436	41.7848	2230.45	279646	0.326064	12392	727.268	4665	473.518	102.218	6.63252	6.26435	115.807	1	1	2	1	0.491412	-0.0738439	1.21436	6.79474	164.576	7.8349	0.228133	533	2022.5	253575	0.449983	4030.61	910.092	5554
	14	68	A - 1	B2F9	47.6459	G1	2	1	Pure	48	27	106.259	0.833506	0.632105	1.19764	0.452399	4.50045	2.14958	15.6878	40.0252	1218.82	129510	0.313443	5646.88	382.029	2266	458.883	91.1835	7.60082	4.80452	-9.70116	1	1	2	2	0.162504	-0.736824	1.73907	6.46842	129.155	2.51292	0.662772	271	1584.14	168329	0.513763	3270.3	813.875	6321
	1	69	A - 1	B1F8	84.7735	G1	2	1	Pure	77	40	190.125	0.592191	0.804424	1.75029	0.188138	7.27754	0.0262688	26.2124	63.5175	3538.27	672714	0.318037	32657.2	1125.3	6061	257.252	517.42	11.3416	9.12348	-18.6746	4	2	2	2	-0.349714	-0.712323	0.790741	7.22909	238.021	15.9364	0.113361	1101	1454.56	276549	0.182877	4605.62	266.005	3221
	2	69	A - 1	B1F8	46.0623	G1	2	1	Pure	49	43	166.042	0.853615	0.957765	1.04005	0.770132	5.24261	0.0138361	16.344	49.4406	2642.98	438847	0.342636	19126.3	905.579	5479	351.489	507.748	7.57153	7.25175	-19.7974	3	2	3	2	0.416437	-0.442071	0.932347	7.06745	203.136	10.7446	0.147851	736	1562.53	259446	0.234283	4514.95	366.073	3366
	3	69	A - 1	B2F8	42.5414	G1	2	1	Pure	51	50	146.924	0.709195	0.415724	1.44786	0.294171	5.81863	0.060274	20.6087	51.0234	1598.74	234893	0.324597	10755.1	518.945	3159	580.05	476.794	10.742	4.46569	44.2796	3	1	1	1	0.0942301	-0.766265	1.27915	6.78241	164.492	3.60449	0.553777	445	1149.49	168888	0.105258	3478.82	120.993	1718
	4	69	A - 1	B1F7	68.4976	G1	2	1	Pure	50	71	253.923	0.764751	0.914519	1.26145	0.405317	7.13995	0.0314224	24.8811	64.5945	3078.38	781670	0.211294	35530.9	650.445	5066	248.25	331.454	10.5376	9.63682	65.3453	5	2	4	3	-0.036838	-0.0691755	0.877628	7.18471	370.474	12.5468	0.105457	1176	1233.51	313215	0.259648	4461.98	320.278	4082
	5	69	A - 1	B0F7	82.4948	G1	2	1	Pure	70	49	256.035	0.791576	0.943882	1.18688	0.492646	6.95444	0.0426205	23.6	63.7541	2745.68	702989	0.208666	35226.7	572.931	4620	38.4291	317.653	10.1145	9.54693	20.8679	4	1	2	2	-0.291595	0.39958	0.944216	7.11416	335.189	10.1866	0.136778	997	1192.96	305440	0.1804	4666.4	215.21	2929
	6	69	A - 1	B0F6	67.9819	G1	2	1	Pure	55	39	162.662	0.739387	0.882583	1.19266	0.495672	5.55664	1.90325	18.9087	52.5791	2002.62	325751	0.18256	15058.5	365.598	2979	32.5485	104.988	8.33273	7.35433	18.9328	3	1	2	2	-0.532289	0.625113	1.5264	6.64385	294.794	5.90015	0.240587	661	1220.48	198526	0.179755	2400.98	219.387	2879
	7	69	A - 1	B1F6	73.0981	G1	2	1	Pure	47	67	263.112	0.861572	0.760914	1.08618	0.630686	6.74421	0.00888042	22.4132	61.9483	2214.21	582586	0.184832	27545.5	409.258	3668	244.944	96.3062	10.7327	8.16669	100.943	4	1	2	2	-0.0543157	0.250732	1.12408	6.94849	407.96	6.93497	0.183643	938	1145.48	301390	0.0862953	3888.01	98.8499	2131
	8	69	A - 1	B0F6	81.7776	G1	2	1	Pure	64	34	175.232	0.711327	0.496614	1.29614	0.385276	6.01233	1.51223	20.6829	55.6387	2532.57	443788	0.224882	20865.8	569.529	3973	38.778	91.1861	10.7723	5.34965	2.54153	2	2	2	2	-0.418934	-0.200605	1.13688	6.9092	235.929	8.95714	0.164236	700	1432.66	251047	0.210175	3075.8	301.109	2976
	4	70	A - 1	B2F5	81.9668	G1	2	1	Pure	82	42	219.911	0.595075	0.706054	1.766	0.194466	7.86193	0.0550567	27.5503	68.1464	4213.04	926495	0.286564	40882.2	1207.31	8312	478.519	426.467	12.8435	9.06823	16.3624	4	1	2	1	-0.107441	0.105136	0.745607	7.30361	298.996	22.5127	0.0740485	1533	1345.44	295878	0.174204	4068.73	234.381	3753
	5	70	A - 1	B0F4	82.8269	G1	2	1	Pure	48	74	273.252	0.705565	0.579298	1.19617	0.494979	7.21254	0.012026	23.9466	69.7618	4128.39	1.12809e+06	0.236685	47745.2	977.129	8063	43.6942	219.264	12.4816	7.23058	92.4761	4	1	4	2	0.0761342	-0.20215	0.685387	7.40384	384.403	21.47	0.0623155	1585	1502.49	410559	0.255135	5140.84	383.339	4155
	6	70	A - 1	B1F4	86.9522	G1	2	1	Pure	59	71	336.099	0.752928	0.953412	1.05761	0.726114	7.52151	1.17686	24.3251	74.8965	3671.68	1.23405e+06	0.19012	48969.7	698.06	5572	258.054	184.395	10.8878	10.3806	70.0066	3	2	3	2	-0.0434189	-0.423279	0.709127	7.39624	531.246	17.0514	0.0723757	1694	1182.8	397539	0.127077	4647.21	150.308	2372
	7	70	A - 1	B1F4	72.5725	G1	2	1	Pure	40	73	194.244	0.584424	0.679159	1.53292	0.27398	6.88406	1.16864	24.468	64.6272	2163.24	420196	0.250124	14090.2	541.078	4440	243.651	168.49	11.3931	7.73774	75.1276	3	2	3	2	0.618457	0.44118	1.08311	6.95762	317.981	7.90511	0.167766	822	1182.96	229783	0.220776	2056.43	261.169	3614
	8	70	A - 1	B1F4	66.2914	G1	2	1	Pure	47	68	202.589	0.605955	0.809359	1.40777	0.393196	6.73726	0.689522	22.5752	64.8175	1602.38	324624	0.256792	13460	411.477	3032	237.336	145.864	10.4786	8.48095	107.477	3	2	3	2	0.358802	-0.0375214	1.22869	6.86042	244.822	4.81746	0.359568	630	1156.81	234356	0.203517	2490.07	235.43	3839
	9	70	A - 1	B1F4	46.3692	G1	2	1	Pure	65	36	134.355	0.57583	0.964505	1.75291	0.209654	6.12234	1.20427	22.2761	54.1483	663.592	89156.9	0.264931	4204.9	175.806	1083	236.451	121.095	8.81104	8.49829	23.1548	1	1	2	2	-0.0141882	-0.986375	2.35231	6.19089	106.674	1.42553	0.893617	141	1095.37	147169	0.288309	2871.89	315.806	2941
	4	71	A - 1	B1F3	87.5076	G1	2	1	Pure	47	40	121.152	0.705318	0.593992	1.31583	0.394458	5.03704	2.86668	17.5018	46.4598	4246.42	514462	0.221361	16301.1	939.993	7064	262.41	570.594	8.66014	5.14406	35.5479	2	2	2	2	-0.0926512	-0.260572	1.17588	6.81704	210	22.6201	0.0564809	816	1271.12	153998	0.26378	1905.14	335.295	3757
	5	71	A - 1	B2F3	89.1968	G1	2	1	Pure	63	42	185.372	0.7262	0.756335	1.23324	0.472935	6.03193	1.49072	20.3612	56.6368	3727.2	690918	0.258898	30005.1	964.965	6768	487.962	568.693	9.62125	7.27689	14.725	1	1	2	2	0.201299	-0.0983089	0.869149	7.14491	274.945	18.4271	0.0768864	1131	1160.73	215167	0.247831	3350.64	287.666	2656
	6	71	A - 1	B1F3	78.8474	G1	2	1	Pure	60	56	268.604	0.779228	0.929902	1.04133	0.914368	6.67206	1.72772	20.1526	65.8156	3589.01	964023	0.204324	33655	733.32	5720	249.635	558.289	9.77177	9.08679	53	2	1	4	2	-0.0930407	-0.325971	0.795287	7.27095	347.926	17.3203	0.0750192	1155	1035.12	278038	0.149501	3745.25	154.752	2171
	7	71	A - 1	B1F3	99.2301	G1	2	1	Pure	61	48	162.24	0.626105	0.603957	1.495	0.302676	6.21313	2.12492	21.3735	57.0637	3967.52	643690	0.240445	25198.6	953.971	6694	271.857	558.863	10.637	6.42429	-32.9701	2	1	5	3	-0.296538	0.232155	0.96639	7.03834	249.64	19.4843	0.0796766	1022	1410.01	228761	0.233648	2888.19	329.447	3131
	9	71	A - 1	B2F3	96.5088	G1	2	1	Pure	50	54	185.794	0.775281	0.710982	1.13366	0.630675	5.78986	1.6736	18.3991	54.8772	3932.54	730644	0.288714	30882.5	1135.38	8657	492.372	551.318	9.43466	6.70788	128.173	1	1	2	2	0.65028	0.909986	0.844516	7.17733	274.93	21.0922	0.0703799	1258	1163.74	216216	0.258269	3249.21	300.557	2711
	12	71	A - 1	B0F2	57.2941	G1	2	1	Pure	72	34	199.103	0.71796	0.490022	1.42487	0.299889	6.7195	0.94468	23.5193	59.0329	2042.21	406610	0.245501	19987.8	501.365	3663	21.1726	373.85	12.0686	5.91387	-7.22605	1	1	2	2	-0.201105	-0.02261	1.11532	6.93878	259.112	6.0273	0.277977	696	1411.21	280976	0.152258	3585.36	214.868	3055
	13	71	A - 1	B0F2	78.5529	G1	2	1	Pure	77	69	353.527	0.767422	0.600284	1.24618	0.426008	8.3736	0.704072	28.9323	76.085	3173.89	1.12206e+06	0.217754	52736.6	691.127	5531	42.8021	352.571	14.3594	8.61972	-36.2547	2	1	4	2	0.198175	-0.194659	0.711365	7.39712	449.488	13.6351	0.0979968	1499	1387.67	490580	0.228848	5458.26	317.566	3753
	14	71	A - 1	B2F2	58.2813	G1	2	1	Pure	63	74	306.946	0.769362	0.562144	1.25457	0.408141	7.82869	0.0403219	27.3174	70.8061	3710.96	1.13907e+06	0.223282	46512.6	828.591	6082	453.831	342.147	13.6517	7.6742	52.1244	2	1	3	2	-0.345943	-0.267704	0.688705	7.4117	502.145	17.2762	0.0762257	1774	1501.44	460861	0.325388	6568.54	488.551	5030
	15	71	A - 1	B1F2	31.14	G1	2	1	Pure	49	43	147.452	0.809662	0.641996	1.17968	0.496021	5.26161	0.0388783	18.028	47.8387	2050.68	302378	0.282247	13220	578.798	3983	364.353	304.494	8.85998	5.68808	-36.4427	3	1	5	3	-0.0628334	-0.388684	1.19457	6.84155	159.37	5.66004	0.355271	503	1203.04	177391	0.158728	2875.74	190.956	2871
	16	71	A - 1	B0F1	80.4135	G1	2	1	Pure	58	69	253.606	0.632259	0.805888	1.32732	0.506395	7.31942	0.421412	24.5284	70.9965	1831.03	464360	0.254249	24232.8	465.538	3219	25.4262	100.062	11.3999	9.18703	61.1247	3	1	2	2	-0.110664	-0.543985	0.980953	7.06235	265.78	5.10216	0.339169	695	1161.86	294654	0.159301	4359.38	185.085	2312
	17	71	A - 1	B1F1	82.0771	G1	2	1	Pure	54	80	319.938	0.737138	0.626646	1.18091	0.535341	7.75447	0.0441743	26.0203	73.8522	3281.66	1.04993e+06	0.211342	48182.1	693.553	5375	252.168	94.469	13.1406	8.23449	84.9627	3	2	4	3	-0.0991584	-0.294234	0.721647	7.3766	413.42	13.8455	0.0960528	1372	1393.65	445882	0.25567	6324.07	356.314	3448
	18	71	A - 1	B2F1	53.22	G1	2	1	Pure	80	38	239.769	0.675883	0.478449	1.42262	0.311424	7.36802	0.0393356	25.9695	66.7675	1425.07	341687	0.218073	15125.3	310.769	2403	448.327	47.3455	13.2917	6.35941	-6.07777	4	1	2	1	-0.28203	-0.265284	1.34216	6.76382	195.399	2.96674	0.592079	451	1086.78	260576	0.145238	3824.37	157.842	2503
	3	72	A - 1	B2F0	35.7323	G1	2	1	Pure	35	69	180.619	0.59358	0.4529	1.62003	0.281812	6.82421	0.0789996	22.9465	61.8368	1668.6	301380	0.378583	13619.1	631.703	3389	430.618	483.912	12.4342	5.63145	84.2008	3	2	3	2	0.36874	-0.808602	1.06699	6.97203	169.791	4.50294	0.461364	511	1211.98	218906	0.284458	3305.33	344.757	3704
	6	72	A - 1	B2E9	96.1954	G1	2	1	Pure	31	33	84.2887	0.957727	0.957861	1.00325	0.933735	3.6686	0.00276162	10.8035	33.2559	4608.2	388420	0.40903	18404.4	1884.89	10633	499.952	201.554	5.29251	5.06948	77.6721	3	2	2	2	-0.253143	-0.565888	1.40703	6.59807	109.935	26.8903	0.0979267	766	1717.9	144800	0.18976	2669.14	325.989	2870
	7	72	A - 1	B1E8	69.0815	G1	2	1	Pure	64	53	239.874	0.814031	0.714381	1.17078	0.489806	6.68558	0.023871	22.8565	60.8522	1915.81	459555	0.225353	23646.3	431.734	2966	244.113	36.5169	10.8803	7.77271	32.3628	1	1	2	2	-0.281303	-0.41317	1.07088	6.97854	246.045	5.27303	0.303974	597	992.803	238148	0.112149	3919.97	111.342	1583
	2	73	A - 1	B2E8	97.2106	G1	2	1	Pure	57	53	251.071	0.854619	0.780055	1.05573	0.720442	6.49509	0.0106233	21.6485	60.7598	5133.31	1.28882e+06	0.22448	55839.7	1152.33	9057	491.557	558.893	10.2444	7.99115	37.6224	2	2	2	2	0.0254117	-0.106622	0.659985	7.42661	313.524	30.5581	0.0432371	1523	1272.88	319583	0.224998	4164.34	286.395	3944
	3	73	A - 1	B2E7	87.6014	G1	2	1	Pure	55	64	278.956	0.896451	0.871944	1.0546	0.687647	6.8426	0.00635871	21.9778	62.533	4039.52	1.12685e+06	0.193876	44071.2	783.164	6453	482.088	374.09	10.3166	8.99552	61.0301	3	1	4	2	-0.0745204	-0.188088	0.735353	7.34258	488.693	20.0392	0.0618197	1709	1384.33	386166	0.24362	3212.88	337.249	4569
	4	73	A - 1	B0E7	96.4225	G1	2	1	Pure	67	66	316.558	0.850346	0.916662	1.03972	0.909843	7.23761	0.0469316	22.4509	68.3965	3177.73	1.00594e+06	0.221726	49094.3	704.586	5836	47.6198	331.337	10.671	9.78174	48.9448	3	1	4	2	0.195104	-0.214167	0.730015	7.36226	451.379	13.637	0.09883	1529	1324.81	419380	0.244609	5732.04	324.06	3717
	5	73	A - 1	B0E6	70.7289	G1	2	1	Pure	47	64	238.607	0.852225	0.901255	1.10168	0.587601	6.46814	0.531675	21.5507	59.3156	1984.02	473401	0.195972	23888.3	388.812	3156	20.7672	164.211	9.61112	8.66206	108.864	2	1	2	2	0.0193211	0.173918	1.18379	6.89114	334.484	5.92112	0.237216	748	1070.6	255454	0.0887359	3888.2	95.001	1765
	7	73	A - 1	B1E6	33.5356	G1	2	1	Pure	40	32	104.146	0.884967	0.884378	1.05043	0.709482	4.17267	0.0123613	13.4669	38.4559	908.173	94582.9	0.329133	4245.43	298.91	1686	359.847	66.2344	6.25678	5.53336	16.2183	2	1	2	2	0.164953	-0.917849	1.96257	6.35744	122.676	2.01351	0.746622	222	901.572	93895.3	0.243843	1946.95	219.842	1746
	2	74	A - 1	B2E5	45.0138	G1	2	1	Pure	67	50	248.536	0.822704	0.831361	1.16111	0.50233	6.77704	0.0229731	23.1321	61.6137	2962.23	736219	0.209867	33516.3	621.672	4437	551.369	545.644	10.422	8.66447	27.8821	2	1	2	1	-0.224278	-0.331757	0.875446	7.17238	321.741	11.1179	0.121336	1018	1141.87	283796	0.0924114	4196.54	105.522	1824
	3	74	A - 1	B2E5	97.2026	G1	2	1	Pure	46	37	129.813	0.77247	0.931667	1.13741	0.56602	4.84761	0.0649127	16.0538	45.954	5677.55	737020	0.361504	23960.9	2052.46	12469	491.925	493.511	7.09447	6.60968	-24.8432	3	2	4	3	0.576442	-0.0402948	0.938137	7.01144	141.297	42.8978	0.0413988	1125	1517.08	196937	0.453011	2834.66	687.255	4378
	4	74	A - 1	B1E4	53.8724	G1	2	1	Pure	67	36	199.314	0.782096	0.532962	1.24314	0.413589	6.27971	0.0157785	21.5703	56.5906	3391.6	675994	0.240462	30714.1	815.55	6432	317.799	309.821	11.0821	5.90635	-4.5322	5	2	4	2	0.0341998	0.439304	0.90458	7.124	320.311	15.0865	0.0958962	1179	1105.63	220367	0.137784	3412.95	152.337	2311
	5	74	A - 1	B0E4	84.7837	G1	2	1	Pure	52	61	254.451	0.878033	0.913064	1.06638	0.661575	6.57157	0.185268	21.4056	60.3464	2351.33	598297	0.205527	30090	483.262	4013	27.4139	264.219	9.7053	8.86156	63.6135	1	1	1	1	-0.0878437	0.0398475	1.01856	7.03638	314.756	7.88523	0.164895	819	1136.24	289117	0.12999	4200.6	147.7	1999
	6	74	A - 1	B2E4	108.94	G1	2	1	Pure	46	73	242.409	0.774285	0.84676	1.25318	0.411082	6.95331	0.0348052	24.201	62.7234	4212.93	1.02125e+06	0.225421	43631.7	949.683	7185	508.934	253.756	10.6116	8.98552	108.438	2	1	3	2	-0.0509341	0.0720088	0.730773	7.33184	359.969	21.6315	0.064122	1536	1320.61	320128	0.0824192	4219.28	108.844	1872
	8	74	A - 1	B2E3	57.0333	G1	2	1	Pure	59	62	272.512	0.855683	0.673054	1.09187	0.61192	6.8816	0.524048	22.3873	63.2618	3170.11	863896	0.189691	37456.2	601.342	4742	462.966	79.3394	11.4199	7.6862	48.6236	2	2	2	2	-0.236384	-0.0502159	0.881558	7.18742	387.153	12.3748	0.106439	1206	1317.88	359139	0.179196	4474.96	236.159	4152
	9	74	A - 1	B2E3	91.6276	G1	2	1	Pure	46	68	249.064	0.839054	0.738603	1.11628	0.577158	6.65199	0.554167	22.3873	61.0753	2558.8	637305	0.238246	28827.1	609.626	4306	484.088	35.9942	10.7024	7.90483	101.472	2	1	1	1	-0.0806806	-0.53158	0.870838	7.184	246.585	9.34066	0.14281	728	1167.65	290818	0.083238	3829.52	97.1925	1684
	3	75	A - 1	B0E2	33.4196	G1	2	1	Pure	62	68	274.836	0.708717	0.918206	1.07768	0.762002	6.86581	0.12714	22.0665	69.808	2738.5	752638	0.239465	34885.9	655.774	4385	51.5384	459.655	10.1147	9.28741	62.2606	1	1	2	2	0.00176964	-0.614651	0.800838	7.25919	329.975	10.4857	0.130359	1052	1765.2	485142	0.331501	6895.41	585.166	4952
	4	75	A - 1	B0E2	92.8693	G1	2	1	Pure	57	63	276.104	0.823836	0.766396	1.08033	0.715258	6.8901	0.221477	22.1	64.8964	3395.78	937587	0.231506	45988.8	786.144	5918	38.4533	400.218	10.9371	8.38211	51.0228	1	1	2	2	0.0539877	-0.555946	0.724133	7.35119	352.693	15.2863	0.0904857	1296	1227.02	338784	0.313682	4686.38	384.893	5247
	5	75	A - 1	B1E1	40.1178	G1	2	1	Pure	36	68	171.007	0.615682	0.502628	1.63964	0.258318	6.68022	0.577522	22.1215	59.0791	1353.68	231489	0.314664	10458.3	425.956	2529	206.866	203.084	11.9384	6.00058	99.1109	3	1	2	2	0.134183	-0.708125	1.22198	6.83177	196.194	3.05485	0.608181	474	1485.56	254041	0.379926	4530.76	564.404	4723
	6	75	A - 1	B0E1	69.9626	G1	2	1	Pure	52	38	154.001	0.772304	0.700627	1.11294	0.645332	5.22286	0.51002	16.7777	50.0579	3232.88	497868	0.266453	25034.4	861.412	5945	60.2137	195.92	8.55472	5.99367	3.92166	1	1	3	3	-0.324209	-0.0172419	1.04903	6.95663	217.692	12.7745	0.123071	838	2051.41	315920	0.257228	5332.98	527.68	4469
	7	75	A - 1	B1E1	75.6719	G1	2	1	Pure	59	55	195.406	0.6793	0.447889	1.40545	0.324727	6.6113	1.75136	23.0956	60.1234	3449.61	674075	0.255787	26734.6	882.366	6737	259.829	190.023	12.0684	5.40529	42.6011	3	2	3	2	0.096834	-0.0408368	0.874799	7.1494	297.18	15.4961	0.0921347	1157	1269.14	247997	0.227353	2708.55	288.542	4137
	8	75	A - 1	B1E1	75.7309	G1	2	1	Pure	53	53	209.243	0.862155	0.707049	1.06993	0.666664	5.96915	1.46791	18.7854	55.2253	2865.99	599689	0.221156	21911	633.831	5549	242.451	184.355	9.74756	6.892	45.4297	4	2	3	2	0.418486	0.359112	0.99048	7.05478	304.358	11.7429	0.113912	957	1330.86	278473	0.266866	2800.19	355.161	4605
	10	75	A - 1	B1E1	101.504	G1	2	1	Pure	59	65	266.914	0.817106	0.581089	1.18506	0.466034	7.09524	1.32203	24.375	64.0696	2709.21	723128	0.209894	32225.1	568.649	4707	268.186	159.209	12.2703	7.13016	50.4741	4	2	5	2	0.000958439	-0.0535373	0.911251	7.14558	388.033	10.2159	0.1297	1158	1053.35	281155	0.0972962	3813.41	102.487	2171
	11	75	A - 1	B0E1	88.2636	G1	2	1	Pure	36	63	197.096	0.810188	0.576237	1.1777	0.48785	6.07808	0.475761	20.6573	55.2906	2661.26	524524	0.250498	26272.8	666.639	5493	29.8592	158.98	10.5331	6.06954	92.9384	1	1	2	1	0.187771	0.214951	0.95521	7.07154	257.242	10.2723	0.146578	852	1169.79	230561	0.108546	3542.49	126.976	1833
	7	76	A - 1	B4E1	36.1978	G1	2	1	Pure	42	72	179.14	0.59757	0.875281	1.76738	0.192414	7.09857	1.24229	24.5735	61.3772	2091.71	374708	0.240979	15371.1	504.056	3661	313.916	228.899	10.6816	9.34936	69.8597	3	2	2	2	0.0441704	-0.258644	1.13475	6.90383	252.997	6.43175	0.231459	630	1152.6	206477	0.159539	2559.31	183.884	2685
	8	76	A - 1	B4E1	38.2848	G1	2	1	Pure	32	49	115.131	0.737021	0.729517	1.25103	0.475313	4.78785	2.62541	16.6005	44.3059	1614.06	185829	0.202153	7569.03	326.288	2459	304.035	226.821	7.73992	5.6464	76.3808	3	1	4	1	-0.337703	-0.60644	1.77089	6.46642	123.316	4.70253	0.369726	316	1097.51	126358	0.288916	2148.13	317.088	4178
	9	76	A - 1	B3E1	58.7753	G1	2	1	Pure	64	47	232.375	0.859582	0.858366	1.09739	0.604193	6.37067	0.0127877	20.9745	58.2849	3463.84	804910	0.228723	37022.7	792.261	6761	140.662	206.484	9.66979	8.30022	16.8646	2	1	4	2	0.159807	0.482154	0.834298	7.21361	335.747	16.0463	0.0872487	1274	1141.41	265235	0.107844	3536.06	123.094	2317
	10	76	A - 1	B4E1	66.7686	G1	2	1	Pure	76	65	412.783	0.879438	0.86531	1.02324	0.812286	8.19896	0.616437	25.1849	76.8003	3553.1	1.46666e+06	0.201747	60820	716.826	6283	350.525	198.294	12.402	10.7315	9.98643	4	3	3	3	0.103928	-0.182627	0.652809	7.4812	718.094	16.5837	0.0764089	2354	1258.84	519629	0.150393	5625.97	189.321	2858
	11	76	A - 1	B4E1	46.2637	G1	2	1	Pure	40	69	211.989	0.655402	0.484261	1.39226	0.378621	6.85375	0.421503	22.3377	63.7541	1885.32	399668	0.258611	17066.6	487.565	3604	304.816	165.763	12.3383	5.97495	90.8555	5	1	3	2	0.0177575	-0.199698	1.08564	6.96934	273.638	5.66851	0.298841	724	1379.02	292338	0.440233	4577.12	607.09	4108
	12	76	A - 1	B3E1	40.2027	G1	2	1	Pure	55	72	295.539	0.599847	0.67108	1.20275	0.585135	7.5215	0.0290707	23.4901	78.685	2335.38	690195	0.231643	30038.1	540.975	4121	218.295	129.912	12.4913	8.38266	83.9943	3	1	3	2	0.189961	-0.181076	0.880083	7.18422	420.954	8.27265	0.1592	1137	1438.65	425176	0.475804	6686.3	684.514	4949
	13	76	A - 1	B3E1	69.7216	G1	2	1	Pure	44	47	162.979	0.857566	0.807265	1.04512	0.777649	5.20667	0.0151255	15.9912	48.8694	1725.45	281213	0.309743	13439.5	534.446	4158	149.784	107.789	8.09845	6.5376	49.5994	2	2	2	2	0.783136	1.01484	1.22435	6.82683	189.168	5.25514	0.385899	584	1017.69	165863	0.138246	2572.04	140.692	1771
	1	77	A - 1	B3E5	100.75	G1	2	1	Pure	56	73	306.629	0.835994	0.938441	1.08859	0.644989	7.28867	0.0384982	23.973	67.8907	3372.7	1.03417e+06	0.201442	48683.1	679.404	5138	135.561	477.725	10.6295	9.97518	109.926	2	1	2	1	-0.195044	-0.316743	0.755036	7.33058	447.645	14.4425	0.0909114	1469	1596.63	489574	0.277856	5244.39	443.634	4282
	4	77	A - 1	B3E3	90.3061	G1	2	1	Pure	73	53	269.766	0.788716	0.785229	1.24321	0.408203	7.30595	1.09808	25.607	65.5599	2549.74	687833	0.18759	32902.7	478.306	3821	159.639	45.8037	11.4882	9.02089	-28.3951	2	2	3	3	-0.606785	0.284014	1.05045	7.03369	260.274	8.68286	0.154502	741	1395.07	376343	0.143611	4064.72	200.347	2397
	5	77	A - 1	B3E3	99.2486	G1	2	1	Pure	78	53	243.571	0.646448	0.7685	1.57534	0.237585	7.81466	0.972435	27.7642	68.8099	2219.63	540639	0.259355	26940.3	575.674	3853	133.381	26.2786	12.3928	9.52384	-27.4328	2	1	1	1	-0.0530225	-0.33397	0.945909	7.11641	270.709	6.85844	0.240296	770	1386.44	337697	0.122885	4070.83	170.372	2272
	8	78	A - 1	B3E6	56.2025	G1	2	1	Pure	69	45	227.411	0.761354	0.814672	1.24444	0.42313	6.71123	0.48657	22.9465	61.2656	3296.88	749745	0.232197	34485.2	765.525	6034	162.544	178.057	10.4084	8.47944	17.3681	1	1	4	2	0.0208691	0.078111	0.816109	7.22371	364.422	14.2447	0.09519	1263	1348.82	306735	0.217121	3983.26	292.857	4254
	9	78	A - 1	B3E6	82.9897	G1	2	1	Pure	60	49	214.313	0.823839	0.798476	1.14122	0.533933	6.23905	0.66013	20.7415	57.1753	2932.67	628509	0.219898	30063.6	644.887	5279	126.152	151.304	9.75084	7.78581	-29.5874	1	1	1	1	-0.054104	0.139952	0.948057	7.09847	290.496	11.484	0.119787	940	1447.41	310198	0.162926	3680.17	235.82	3876
	1	79	A - 1	B4F0	84.9205	G1	2	1	Pure	49	72	253.077	0.764845	0.981787	1.24219	0.420489	7.07344	1.04723	24.6251	64.483	3125.49	790990	0.216565	33439	676.871	5018	346.552	465.171	10.0945	9.91065	112.046	2	1	2	1	-0.184216	-0.472269	0.832983	7.2198	337.246	12.6634	0.107238	1132	1200.53	303828	0.150041	3838.93	180.129	2462
	3	79	A - 1	B4F0	101.558	G1	2	1	Pure	59	43	203.751	0.855117	0.955764	1.12288	0.556673	6.0343	1.40256	20.2285	54.7194	4008.46	816726	0.235068	34859.4	942.259	7072	385.138	451.413	8.72277	8.33691	-21.0367	2	1	3	2	-0.116281	-0.00390107	0.830144	7.20046	343.349	20.2112	0.0678199	1397	1183.11	241059	0.249308	3046.71	294.958	4248
	5	79	A - 1	B4F0	95.314	G1	2	1	Pure	46	71	249.909	0.782755	0.669717	1.15147	0.540668	6.76749	1.6648	23.0819	63.3407	3001.81	750179	0.229404	31023.8	688.629	5227	356.899	434.798	11.2491	7.53371	98.4733	2	2	3	3	0.0317801	-0.313495	0.83066	7.23304	407.745	12.1337	0.111082	1324	1200.76	300080	0.182601	3925.44	219.259	2472
	6	79	A - 1	B3E9	101.59	G1	2	1	Pure	50	45	165.197	0.843878	0.747003	1.09074	0.629736	5.35515	0.46362	17.6161	49.5983	3906.9	645410	0.202531	14382.8	791.269	6185	142.466	230.741	8.58248	6.41114	35.0054	3	1	1	1	-0.471293	0.632993	1.05474	6.96918	282.774	18.9859	0.0696347	992	1286.33	212499	0.143827	2379.62	185.01	2216
	7	79	A - 1	B3E9	70.7995	G1	2	1	Pure	49	50	185.689	0.875465	0.79984	1.04628	0.779565	5.56067	1.48038	17.4927	51.6272	3924.58	728751	0.229608	31954.4	901.116	7730	190.461	218.294	8.68693	6.94815	134.499	3	2	3	3	-0.104698	0.232418	0.901454	7.11502	292.197	18.9566	0.0737168	1176	1256.02	233229	0.13885	2816.43	174.398	2201
	9	79	A - 1	B3E9	66.6031	G1	2	1	Pure	62	59	264.168	0.725974	0.643602	1.11973	0.582367	6.8613	1.07892	23.0819	67.6215	2376.42	627773	0.209957	28198	498.944	4330	194.619	193.037	11.5358	7.42446	132.99	3	2	3	2	0.352185	0.308053	0.954276	7.09585	386.054	8.23598	0.159612	1034	1123.97	296917	0.0818679	4087.06	92.0172	1731
	10	79	A - 1	B4E8	90.8555	G1	2	1	Pure	72	73	410.564	0.761422	0.855685	1.06282	0.836974	8.33356	0.99874	27.3077	82.3157	2566.29	1.05363e+06	0.194527	30656.6	499.213	3950	358.825	14.0877	12.6614	10.8341	130.247	4	1	3	2	-0.5767	0.107369	0.880217	7.21249	379.03	9.30556	0.140432	1080	1164.62	478153	0.084932	5547.99	98.9139	1782
	11	79	A - 1	B5E8	37.1457	G1	2	1	Pure	34	68	162.346	0.614446	0.558003	1.64157	0.268835	6.51268	1.36141	22.465	57.6214	1005.79	163286	0.288416	8052.51	290.087	1970	523.188	15.3534	11.37	6.34447	101.046	3	2	2	2	0.0174725	-0.49256	1.55141	6.59502	225.211	2.14085	0.714789	426	1174.79	190723	0.2674	2780.36	314.14	3131
	12	79	A - 1	B3E8	93.3302	G1	2	1	Pure	64	68	289.413	0.766355	0.660258	1.15446	0.606855	7.29218	1.24104	23.9928	68.8888	2932.29	848642	0.268515	39011.6	787.364	5054	136.921	11.8213	12.174	8.03797	45.1878	4	1	2	2	0.287034	-0.497128	0.708082	7.37958	279.758	11.518	0.124738	998	1511.99	437590	0.434811	5016.61	657.432	4906
	1	80	A - 1	B3F2	73.5341	G1	2	1	Pure	33	65	183.787	0.752442	0.497133	1.32657	0.367267	6.2292	0.0411174	21.1625	55.4021	3936.96	723564	0.270279	34403.5	1064.08	6843	144.909	356.946	11.1558	5.54592	94.3611	4	1	2	2	-0.169086	-0.371538	0.856784	7.15102	228.704	19.1407	0.0800357	1066	1406.5	258498	0.237623	3383.03	334.218	3838
	2	80	A - 1	B4F2	40.9032	G1	2	1	Pure	50	49	149.459	0.644313	0.777689	1.25466	0.71246	5.46305	0.897578	17.0555	53.9906	1451.71	216971	0.333148	10046.9	483.633	2634	303.205	328.046	8.62693	6.70907	-37.2545	4	2	3	2	0.115508	-0.942154	1.29905	6.77131	188.825	3.66082	0.536225	513	1225.24	183124	0.254957	2902.04	312.385	3158
	3	80	A - 1	B4F2	83.2272	G1	2	1	Pure	85	54	330.501	0.64865	0.630399	1.32283	0.424402	8.34158	0.562184	27.4235	80.0176	3893.56	1.28682e+06	0.275747	52449.2	1073.64	7407	345.523	324.562	14.1141	8.89754	-10.3676	3	2	3	3	0.200064	-0.351318	0.589236	7.56553	473.727	20.7451	0.0675726	2060	1242.7	410714	0.248581	4941.38	308.912	3269
	5	80	A - 1	B4F1	83.7299	G1	2	1	Pure	32	27	73.7262	0.943351	0.892612	1.02607	0.789672	3.46984	0.0108045	10.6905	31.3386	4433.44	326861	0.561233	15996.4	2488.19	9751	366.531	119.358	5.17751	4.62151	-14.353	6	2	4	3	0.10424	-1.22594	1.56813	6.48391	84.1087	26.8102	0.183454	727	1588.82	117137	0.120383	2092.31	191.267	2141
	6	80	A - 1	B3F1	88.6807	G1	2	1	Pure	30	30	77.8456	0.967473	0.99072	1.00255	0.961349	3.52436	0.00431728	10.2	31.7982	6551.54	510008	0.665638	25676.5	4360.95	16841	135.409	114.624	5.00865	4.96217	115.943	3	1	3	2	0.450844	-1.01331	1.43786	6.56121	70.1238	70.2048	0.0655467	913	13665.9	1.06383e+06	0.534831	13243	7308.92	42549
	3	81	A - 1	B4F5	34.4465	G1	2	1	Pure	45	60	201.321	0.763691	0.942272	1.10169	0.663021	5.94133	0.105234	20.5805	57.556	1652.8	332745	0.25326	14769.9	418.588	3037	453.788	493.896	8.64933	8.15002	64.9618	5	1	4	1	0.297805	-0.533135	1.1853	6.88058	214.359	4.75087	0.377807	574	1265.89	254851	0.0854602	3396.23	108.183	2134
	4	81	A - 1	B4F5	72.1392	G1	2	1	Pure	59	77	272.407	0.626288	0.786167	1.43849	0.356363	7.89718	0.721726	26.0365	73.9311	3886.89	1.05882e+06	0.245487	37783.5	954.183	8105	356.943	456.294	12.4166	9.76154	117.877	3	2	3	3	0.113543	-0.0936952	0.674611	7.41992	337.014	19.873	0.069909	1386	1212.51	330295	0.127389	3534.22	154.459	1894
	5	81	A - 1	B3F5	76.5271	G1	2	1	Pure	55	43	186.217	0.893799	0.969777	1.05618	0.693341	5.59486	1.73244	18.3042	51.1675	3215.84	598844	0.203745	27603.4	655.211	5166	148.619	452.102	8.03306	7.79028	-21.0639	2	2	2	2	-0.200714	-0.309593	0.970668	7.053	223.953	13.1309	0.10188	741	1342.5	249997	0.146419	3033.97	196.568	2374
	6	81	A - 1	B3F5	78.0971	G1	2	1	Pure	43	48	147.241	0.756959	0.978358	1.17856	0.596254	5.25533	1.91301	17.04	49.4406	2809.79	413717	0.247228	19506.1	694.66	4440	165.09	450.516	7.51357	7.35096	111.724	2	1	4	2	-0.38863	-0.361927	1.08067	6.92379	189.708	10.1846	0.13855	585	1497.42	220482	0.180049	2896.3	269.609	2646
	7	81	A - 1	B4F5	82.8069	G1	2	1	Pure	38	30	84.7113	0.873776	0.900112	1.10667	0.58386	3.86268	2.1147	12.675	34.904	14189.9	1.20204e+06	0.531087	38529.7	7536.05	32660	370.868	445.613	5.74302	5.16936	26.1507	4	1	3	2	0.0872917	-1.11765	1.29352	6.66118	55.6687	252.552	0.0167645	1325	1444.82	122392	0.107303	1271.39	155.033	2047
	8	81	A - 1	B4F5	84.3585	G1	2	1	Pure	55	57	232.903	0.882078	0.687661	1.07475	0.637698	6.31177	0.430338	20.2154	57.6022	3944.91	918782	0.220274	38602.9	868.961	6941	404.041	418.123	10.3992	7.15114	132.692	3	2	3	3	-0.0671369	-0.0380509	0.794114	7.25539	321.523	19.089	0.0710094	1269	1163.91	271077	0.0730302	3271.34	85.0002	1594
	9	81	A - 1	B4F5	54.3233	G1	2	1	Pure	75	40	227.199	0.728604	0.563892	1.33243	0.349915	6.94123	0.949763	24.4183	62.5983	2790.19	633928	0.238554	27567.2	665.61	4913	434.049	399.787	12.0929	6.81911	9.31483	2	1	4	3	0.0262614	0.206845	0.907538	7.13219	336.567	10.8734	0.135866	1082	1399.15	317886	0.149429	3588.48	209.073	2821
	12	81	A - 1	B4F4	93.1871	G1	2	1	Pure	44	65	231.741	0.850714	0.808461	1.11331	0.566219	6.40796	1.40763	21.4401	58.5079	3472.35	804686	0.191295	33028.1	664.242	5365	356.172	199.778	9.96946	8.05992	105.278	2	1	3	2	-0.436735	-0.0340335	0.919887	7.12863	278.835	15.3246	0.0845407	921	1200.16	278127	0.217563	3281.52	261.11	2475
	13	81	A - 1	B4F4	98.9887	G1	2	1	Pure	49	62	226.671	0.855161	0.774897	1.10886	0.573217	6.32478	1.13668	21.5188	57.7137	3261.92	739384	0.189227	29441.9	617.243	4800	361.942	178.98	9.99923	7.74837	58.5597	2	2	2	2	-0.3781	0.191532	0.941521	7.10815	306.21	13.2645	0.0981786	964	1307.14	296292	0.128799	3223.91	168.358	2195
	3	82	A - 1	B2F8	30.1792	G1	2	1	Pure	51	51	147.03	0.691962	0.410052	1.47551	0.287818	5.87604	1.59871	20.7288	51.6734	1618	237894	0.333591	11669.3	539.75	3258	9.02552	485.999	10.8737	4.45877	45.127	1	1	2	2	0.130297	-0.623135	1.21899	6.81678	181.411	4.07048	0.503677	525	1237.59	181963	0.128663	3646.92	159.233	1998
	6	82	A - 1	B4F6	73.0346	G1	2	1	Pure	37	45	133.51	0.913239	0.845548	1.02093	0.826629	4.65763	0.135233	14.4323	42.8617	3448.53	460413	0.268717	21830.1	926.678	5675	358.964	99.081	7.11963	6.01999	94.0366	2	1	3	2	-0.509765	-0.329249	1.15166	6.86352	171.672	13.5339	0.113284	693	1453.04	193995	0.172964	3430.04	251.323	2331
	8	82	A - 1	B4F6	80.1581	G1	2	1	Pure	38	31	93.795	0.912766	0.90642	1.03237	0.771884	3.92571	0.185133	12.3756	35.9348	3549.91	332964	0.560887	16590.2	1991.1	8602	343.787	44.9796	5.82169	5.2769	16.1282	2	2	2	2	0.471708	-0.809297	1.28591	6.69256	97.8239	19.3565	0.204436	704	12509.7	1.17334e+06	0.402798	18633.2	5038.87	25623
	5	83	A - 1	B4G0	74.7799	G1	2	1	Pure	55	52	176.922	0.752587	0.47812	1.33376	0.341313	6.1283	0.0137531	21.5801	54.3522	3740.62	661797	0.228067	30495.7	853.111	5973	350.188	422.68	11.0577	5.28693	-40.588	5	2	5	3	-0.810702	0.682371	1.00192	7.01692	291.873	16.5694	0.089221	1145	1235.61	218607	0.157868	3646.58	195.063	2605
	6	83	A - 1	B3G0	77.6947	G1	2	1	Pure	61	46	190.97	0.751086	0.718533	1.24937	0.410617	6.16223	0.0404817	21.9946	56.5253	3051.37	582720	0.245192	28721.3	748.17	4982	117.638	394.323	10.0096	7.19227	-30.6949	5	2	3	2	-0.413936	-0.367897	0.935493	7.09112	278.43	12.153	0.115372	954	1183.44	226001	0.0933847	3492.46	110.515	1948
	7	83	A - 1	B4G0	74.2253	G1	2	1	Pure	42	54	186.956	0.909683	0.771109	1.04117	0.745246	5.56597	0.0153683	17.4716	50.8194	4370.07	817011	0.24805	35958.1	1083.99	8389	415.885	389.879	8.81371	6.79634	88.9457	4	2	4	3	0.148289	0.00845213	0.840755	7.17507	271.166	24.5143	0.0573653	1262	1246.61	233061	0.23891	3509.76	297.828	4103
	8	83	A - 1	B4F9	36.4874	G1	2	1	Pure	37	63	168.789	0.706349	0.69434	1.33727	0.381284	5.99365	0.0734088	20.4647	54.7983	1529.53	258167	0.272948	11824.1	417.481	2748	301.188	175.138	9.84855	6.83825	76.0938	4	1	4	1	0.0448129	-0.392721	1.30326	6.77462	183.098	3.6102	0.535658	490	1181.2	199374	0.241615	3039.41	285.396	2875
	2	84	A - 1	B4G3	60.4213	G1	2	1	Pure	55	57	175.338	0.681971	0.38856	1.5087	0.261786	6.48856	0.451097	22.8912	56.8407	2869.82	503187	0.308909	22883.6	886.513	5308	334.075	535.106	12.0973	4.70052	44.5542	3	1	2	2	-0.0319095	-0.416264	0.942807	7.07179	233.555	11.0961	0.159677	905	1111.7	194923	0.288668	3656.46	320.913	3027
	3	84	A - 1	B3G3	75.1157	G1	2	1	Pure	44	52	170.69	0.855997	0.759317	1.10936	0.574786	5.48972	1.72228	17.9458	50.0579	3600.74	614609	0.236572	28081	851.833	6379	133.884	520.6	8.7444	6.63977	122.292	3	2	3	3	-0.181671	-0.189073	0.952725	7.04936	245.619	16.2382	0.0905569	995	1175.35	200620	0.12282	3023.25	144.356	2391
	4	84	A - 1	B3G3	89.1849	G1	2	1	Pure	70	56	294.694	0.837111	0.791161	1.14232	0.522921	7.31962	0.898493	24.7021	66.5118	3355.67	988895	0.210484	44765.1	706.315	5882	130.157	495.803	11.481	9.08331	29.7075	3	2	2	2	0.0496215	-0.152503	0.746136	7.33507	354.698	14.4819	0.091149	1187	1269.58	374137	0.173423	4790.39	220.175	4038
	6	84	A - 1	B4G3	87.2405	G1	2	1	Pure	36	67	168.789	0.696634	0.759872	1.44382	0.285306	6.22786	0.482359	22.3211	55.1791	3696.61	623946	0.293602	27984.7	1085.33	6729	353.286	486.808	9.91586	7.53478	73.0017	3	3	3	3	-0.216365	-0.538368	0.893639	7.10936	260.684	17.2912	0.0925774	1178	1057.15	178434	0.28321	3513.84	299.394	4846
	7	84	A - 1	B4G3	82.0105	G1	2	1	Pure	46	60	214.841	0.816288	0.765979	1.11317	0.652278	6.16948	0.0862866	19.4485	57.5098	3645.06	783109	0.224161	34508.1	817.08	5772	409.121	486.577	9.7941	7.50208	79.6083	3	1	2	2	-0.267723	-0.330797	0.813119	7.23049	325.375	16.4816	0.0827347	1194	1207.4	259399	0.155624	4259.75	187.9	2469
	8	84	A - 1	B5G3	75.0864	G1	2	1	Pure	40	72	230.474	0.751987	0.53773	1.2671	0.412942	6.81751	1.30686	23.7272	62.0598	2479.86	571542	0.219187	25009.7	543.553	4304	566.175	457.96	12.0076	6.45686	95.0421	2	2	2	2	0.00498724	0.00715367	0.966999	7.0801	285.658	8.80981	0.16047	836	1165.17	268541	0.224123	4368.67	261.142	3675
	9	84	A - 1	B3G3	48.8333	G1	2	1	Pure	36	32	96.6469	0.934709	0.930552	1.01275	0.857439	3.94689	0.00745107	11.9191	36.0463	1753.45	169465	0.495756	8265.55	869.284	3786	89.7181	437.538	5.77943	5.37806	-14.9148	3	1	2	2	0.328667	-1.17567	1.47989	6.59295	103.731	5.05429	0.483155	350	10105.5	976664	0.381822	18823.7	3858.49	20236
	11	84	A - 1	B3G2	42.8335	G1	2	1	Pure	34	81	208.715	0.636342	0.392084	1.57769	0.242529	7.23931	0.0381302	26.0993	64.2002	2599.73	542604	0.270849	25249	704.137	5143	179.412	325.655	13.4811	5.28572	86.3805	4	1	3	3	-0.125414	0.133203	0.924556	7.11204	303.903	9.54294	0.187979	1048	1221.84	255017	0.2857	4558.23	349.08	3482
	13	84	A - 1	B3G2	100.649	G1	2	1	Pure	58	76	236.811	0.638207	0.569566	1.56762	0.25252	7.68655	0.370077	27.4947	68.285	2840.84	672742	0.247501	31900.9	703.111	5291	165.043	251.965	13.3586	7.60859	56.7411	3	2	2	2	-0.0134018	0.214639	0.886888	7.16515	371.867	11.1739	0.138149	1259	1079.41	255616	0.224783	4191.35	242.633	3249
	14	84	A - 1	B3G2	56.2258	G1	2	1	Pure	42	59	181.464	0.774538	0.791283	1.17817	0.521086	5.83323	0.447722	19.1557	54.2598	1082.37	196410	0.225601	9361.01	244.183	1831	174.569	197.535	9.14935	7.23973	105.333	3	2	3	2	-0.268731	-0.463011	1.75638	6.49475	244.422	2.17559	0.706103	467	1127.2	204545	0.194622	3500.58	219.378	3030
	18	84	A - 1	B3G1	83.5768	G1	2	1	Pure	30	37	92.5275	0.918133	0.896251	1.04473	0.722497	3.92236	0.0114706	12.143	35.5867	4209.36	389482	0.545958	19785.8	2298.14	9956	136.51	57.768	5.83712	5.23152	73.3093	2	1	2	2	0.4895	-0.652441	1.23799	6.71681	106.307	26.8639	0.113207	823	9528.66	881663	0.552406	7539.59	5263.68	20216
	4	85	A - 1	B4G6	43.1884	G1	2	1	Pure	44	51	172.274	0.828373	0.781269	1.08689	0.758662	5.45899	0.0392238	17.2709	51.1214	2361	406740	0.279595	18580.9	660.124	4155	448.946	570.961	8.60125	6.71989	89.7114	3	2	3	3	0.113822	-0.737327	1.02212	6.98858	202.524	8.44521	0.166429	584	1269.67	218732	0.199964	4187.55	253.888	2722
	5	85	A - 1	B3G5	35.6092	G1	2	1	Pure	42	35	114.181	0.914439	0.802087	1.03159	0.782634	4.32972	0.0159591	13.7156	39.6117	1475.62	168488	0.386417	8043.81	570.206	2685	231.218	423.648	6.75595	5.41886	0.139882	3	1	3	2	0.136327	-1.19218	1.43852	6.63929	125.605	3.73487	0.534022	347	9665.43	1.10361e+06	0.52207	23118.8	5046.03	21756
	6	85	A - 1	B4G5	95.1102	G1	2	1	Pure	44	68	231.424	0.716526	0.660563	1.22338	0.488264	6.71268	0.0357753	22.9188	63.7079	4380.29	1.01371e+06	0.222365	43459.6	974.026	7607	396.692	349.802	11.2031	7.40037	80.0225	4	1	3	2	-0.272584	0.163317	0.770548	7.28499	367.87	23.3877	0.0590314	1581	1218.31	281946	0.334104	4495.46	407.041	5997
	7	85	A - 1	B4G5	32.2312	G1	2	1	Pure	37	33	90.3094	0.884326	0.934894	1.03968	0.788731	3.86569	2.33782	12.143	35.8233	1304.95	117849	0.27384	5204.3	357.348	2256	298.929	337.936	5.64687	5.27923	-17.8457	3	2	3	2	-0.0181917	-0.567922	1.93564	6.36274	90.6274	2.78431	0.630174	204	1175.67	106174	0.287167	2147.11	337.614	3306
	8	85	A - 1	B4G5	45.5766	G1	2	1	Pure	53	49	171.429	0.727474	0.709824	1.13545	0.67003	5.56593	1.61307	18.1215	54.4175	2077.95	356222	0.254719	14200.8	529.294	4001	312.254	323.857	9.07674	6.44289	44.926	3	2	3	3	0.349626	0.133189	1.16433	6.87701	260.637	7.03368	0.209869	683	1206.96	206908	0.29112	3114.3	351.37	3240
	9	85	A - 1	B2G5	37.9106	G1	2	1	Pure	28	41	84.0775	0.76073	0.976874	1.15481	0.62224	3.93101	2.67448	14.1254	37.2674	1411.09	118641	0.226133	5605.91	319.094	2291	3.65298	306.084	5.62526	5.49516	66.6127	3	1	3	1	0.197858	-0.158974	2.12747	6.26805	90.9289	3.38667	0.536667	225	885.496	74450.3	0.114824	1650.06	101.676	2079
	15	85	A - 1	B2G4	32.5938	G1	2	1	Pure	52	48	179.457	0.843505	0.661384	1.13495	0.544423	5.69349	1.6518	19.0201	51.706	1281.24	229927	0.237398	11256.8	304.163	2360	8.79279	188.247	9.49972	6.28297	-37.3191	3	2	3	2	0.0133159	-0.267052	1.54403	6.6332	186.832	2.41099	0.685064	382	1122.2	201386	0.210483	4206.19	236.203	2297
	23	85	A - 1	B4G4	71.7196	G1	2	1	Pure	59	43	200.688	0.780044	0.682919	1.1162	0.606655	5.97093	1.87469	19.0285	56.8598	2894.61	580911	0.217436	22204	629.393	5348	338.131	147.304	9.85932	6.73311	-5.63913	3	2	4	2	0.105481	0.630085	0.983934	7.04764	306.762	11.5866	0.117114	924	948.325	190317	0.152433	2508.36	144.556	1903
	24	85	A - 1	B4G4	96.7793	G1	2	1	Pure	73	66	334.197	0.778685	0.577912	1.20487	0.45131	8.00539	1.06911	28.1308	73.4388	4122.82	1.37784e+06	0.210578	55968	868.173	6523	374.177	142.495	13.8583	8.00886	38.8909	3	1	4	2	-0.161122	-0.0982513	0.662278	7.46044	427.089	20.215	0.0657814	1670	1137.44	380129	0.209263	4631.58	238.024	3804
	27	85	A - 1	B4G4	81.137	G1	2	1	Pure	64	44	225.192	0.786114	0.717203	1.1457	0.553879	6.40799	1.85123	21.8017	59.9983	2820.32	635116	0.226411	22937.9	638.553	4960	347.521	128.637	10.4143	7.46918	11.0081	3	2	2	2	0.128065	-0.0559603	0.931046	7.12116	326.805	11.6408	0.11345	1005	996.143	224324	0.146614	2747.1	146.048	2073
	1	86	A - 1	B3G8	36.8846	G1	2	1	Pure	39	57	182.309	0.839772	0.676863	1.10078	0.600803	5.6515	0.69676	18.4335	52.231	1226.05	223519	0.226553	10876.4	277.764	1995	79.606	493.404	9.36101	6.33612	95.3621	2	1	1	1	0.071439	-0.489256	1.55082	6.6087	210.81	2.14286	0.714286	399	1084.93	197792	0.149094	3422.98	161.757	1918
	2	86	A - 1	B3G8	77.0206	G1	2	1	Pure	63	69	296.173	0.769662	0.678082	1.15107	0.534951	7.36601	0.569343	25.0819	69.5388	2457.5	727845	0.251417	34300	617.857	4352	119.716	476.084	12.193	8.26785	54.3176	2	2	2	2	0.348506	-0.3259	0.800263	7.26628	410.211	8.50831	0.158473	1143	1327.07	393043	0.142537	4197.12	189.157	2997
	3	86	A - 1	B3G8	72.8948	G1	2	1	Pure	56	76	284.448	0.717094	0.930824	1.29167	0.403733	7.64692	0.0616692	25.8063	70.6022	4098.31	1.16576e+06	0.222605	51296.1	912.304	6616	194.848	449.815	11.1941	10.4198	65.7767	3	1	2	2	-0.242031	-0.17936	0.692061	7.39772	410.575	20.8805	0.0653529	1665	1385.59	394127	0.294084	6218.14	407.479	3925
	4	86	A - 1	B5G8	38.9989	G1	2	1	Pure	50	49	206.497	0.892805	0.87879	1.03305	0.843341	5.82676	0.0115778	18.0719	53.9117	2107.78	435250	0.216852	19285.3	457.077	4059	531.832	452.761	8.75677	7.69537	36.1795	4	1	3	1	-0.078333	0.328712	1.17137	6.90229	255.402	6.21273	0.229399	597	966.585	199597	0.150455	3639.15	145.427	2669
	6	86	A - 1	B4G7	34.1613	G1	2	1	Pure	37	39	107.209	0.845668	0.678325	1.10133	0.597774	4.33497	2.44117	14.625	39.9136	676.817	72561.1	0.193827	3403.24	131.185	987	301.674	296.653	7.17046	4.8639	129.134	2	1	2	1	-0.048012	-0.84752	3.00226	5.95315	76	1	1	76	1223.45	131165	0.192541	3170.04	235.564	1944
	7	86	A - 1	B4G7	80.9277	G1	2	1	Pure	60	42	204.701	0.824331	0.926255	1.12792	0.547158	6.06191	0.0151903	20.6471	55.8617	3590.69	735019	0.252118	32308.6	905.279	6223	362.753	256.509	8.89423	8.23832	-20.0688	4	3	5	4	-0.0255836	-0.501512	0.831238	7.20082	296.222	17.0009	0.0826927	1149	1112.56	227742	0.193643	4399.29	215.439	2476
	9	86	A - 1	B4G6	77.1943	G1	2	1	Pure	43	67	232.164	0.744525	0.599736	1.20404	0.496647	6.67002	1.138	21.6485	62.5983	2550.1	592041	0.247695	27464.8	631.649	4538	349.611	33.0709	11.4427	6.8626	95.1615	1	1	2	2	0.196884	-0.284301	0.931031	7.1257	284.381	9.30023	0.156077	876	1182.74	274590	0.1541	4519.74	182.26	2657
	10	86	A - 1	B4G6	87.3543	G1	2	1	Pure	43	58	203.645	0.900534	0.734211	1.05275	0.695883	5.84131	1.56173	18.8079	53.3079	3231.04	657984	0.228134	28620.8	737.111	5283	369.952	22.8918	9.41825	6.91498	92.4817	1	1	2	1	-0.276008	-0.299118	0.929736	7.11218	238.774	12.6997	0.111361	859	1273.09	259257	0.184694	2718.5	235.131	3064
	3	87	A - 1	B3H1	87.6069	G1	2	1	Pure	50	62	219.806	0.805627	0.819599	1.18738	0.479534	6.44503	0.038284	21.8501	58.5541	3547.75	779816	0.240546	37044.7	853.397	6660	141.478	575.274	9.96946	8.17096	118.042	3	1	1	1	-0.0285938	-0.18798	0.834303	7.20901	285.266	15.9381	0.0900306	1114	1139.74	250521	0.158568	4157.45	180.726	2245
	4	87	A - 1	B4H1	88.3183	G1	2	1	Pure	49	64	231.319	0.818745	0.804955	1.16023	0.499139	6.53562	0.580996	22.2548	59.5849	3451.56	798411	0.222015	35308.7	766.298	5402	357.116	569.064	10.183	8.19685	61.1873	4	2	2	2	-0.322979	-0.319071	0.829007	7.21298	344.809	14.6498	0.0940809	1228	946.5	218943	0.0872897	3656.17	82.6197	1736
	5	87	A - 1	B4H1	42.2277	G1	2	1	Pure	49	58	176.816	0.731497	0.657214	1.34308	0.347604	6.14784	0.0285047	21.0649	55.1137	1870.11	330666	0.271251	15316.4	507.27	3118	310.942	513.521	10.2745	6.75255	121.858	4	2	3	3	-0.241836	-0.702081	1.17119	6.87677	212.368	4.78209	0.388678	592	1143.99	202276	0.164163	4448.09	187.8	2368
	8	87	A - 1	B4H0	73.2447	G1	2	1	Pure	53	60	253.606	0.880665	0.910077	1.01972	0.839234	6.41549	0.0105254	19.4485	60.156	2960.38	750768	0.197617	33812.4	585.021	4587	341.718	352.546	9.48823	8.63502	103.576	2	1	4	3	-0.20624	-0.168624	0.921628	7.1284	415.644	11.4648	0.113282	1220	887.8	225151	0.154362	4135.1	137.042	2441
	11	87	A - 1	B5G9	83.5288	G1	2	1	Pure	48	73	270.928	0.775106	0.721622	1.18902	0.490203	7.16029	1.12108	24.201	66.2753	2611.38	707497	0.198494	30897.8	518.343	4388	577.033	124.575	11.614	8.3809	102.946	2	1	3	1	-0.129429	0.308634	0.936736	7.11499	349.523	9.66965	0.136486	1005	1074.99	291245	0.109658	3746.52	117.881	1884
	12	87	A - 1	B3G9	82.3712	G1	2	1	Pure	37	63	194.456	0.835846	0.590586	1.14441	0.515994	5.95129	0.00356874	20.278	54.0694	3481.84	677063	0.228367	32378	795.137	5921	129.217	126.153	10.2484	6.05256	88.9628	1	1	3	2	-0.299382	0.162256	0.89429	7.1295	289.699	14.9766	0.0946759	1067	1033.99	201065	0.127795	3437.13	132.139	2355
	1	88	A - 1	B3H3	39.4296	G1	2	1	Pure	39	55	166.465	0.818629	0.935484	1.13785	0.544695	5.49052	0.35404	18.715	50.5502	1429.08	237891	0.247607	11639.4	353.85	2205	112.173	494.447	8.0195	7.50211	69.6026	1	1	1	1	-0.490556	-0.6041	1.50416	6.64994	152.032	2.7942	0.644847	345	1391.97	231714	0.234703	4218.53	326.699	3675
	3	88	A - 1	B3H3	61.8877	G1	2	1	Pure	54	63	223.608	0.78314	0.531342	1.28968	0.373807	6.77478	1.59519	23.8028	59.9003	2465.34	551269	0.243031	24997.7	599.152	4545	106.231	406.249	11.965	6.35752	128.335	2	1	2	1	0.487066	0.131284	0.960129	7.08104	308.01	8.84309	0.15785	905	1165.97	260720	0.116451	3042.24	135.778	2798
	4	88	A - 1	B3H3	83.0394	G1	2	1	Pure	52	57	236.494	0.860228	0.895055	1.04307	0.745104	6.2658	1.82051	19.4403	58.7772	2952.87	698337	0.231944	29997.5	684.901	5215	127.377	402.204	9.33769	8.35775	118.919	2	2	4	3	0.419397	0.0815811	0.878694	7.16683	355.589	12.2866	0.109179	1148	1341.48	317253	0.103864	3182.7	139.332	2852
	7	88	A - 1	B4H1	30.7147	G1	2	1	Pure	54	28	119.356	0.692914	0.542831	1.39502	0.328584	5.14781	0.198257	17.8158	46.5252	595.223	71043.6	0.350076	3497.93	208.373	1187	442.821	48.4834	9.05724	4.91655	8.9015	3	2	3	2	0.584376	-0.818608	2.59065	6.115	96.7162	1.66892	0.83277	148	1235.06	147412	0.269843	2945.47	333.272	3471
	8	88	A - 1	B4H1	73.499	G1	2	1	Pure	78	41	206.18	0.605115	0.945666	1.51836	0.271152	7.05863	1.36124	26.6757	65.4349	2415.61	498050	0.247626	22609.9	598.169	4276	399.902	5.73928	10.2563	9.699	-21.4018	3	1	3	1	-0.0885909	-0.512974	0.960553	7.06689	232.48	8.7658	0.171072	696	1151.34	237383	0.153294	4500.59	176.493	2498
	9	88	A - 1	B3H1	76.4686	G1	2	1	Pure	40	23	76.5781	0.781941	0.618545	1.19773	0.531242	3.82069	2.76127	13.085	35.0809	2481.58	190035	0.24939	9904.53	618.882	4015	140.319	3.01331	6.50307	4.02244	-4.22874	3	1	2	1	-0.0180492	-0.581903	1.78644	6.39229	96.1418	8.76727	0.154773	275	1168.75	89500.5	0.136807	1477.38	159.893	1780
	4	89	A - 1	B5H6	31.0438	G1	2	1	Pure	37	43	114.92	0.799004	0.967495	1.11802	0.689323	4.52202	2.28835	14.8258	42.5136	1266.19	145510	0.27654	6548.88	350.152	2612	533.188	435.393	6.50191	6.29057	65.9737	1	1	2	2	0.361381	0.278638	1.71997	6.49112	137.446	2.71148	0.648634	305	1150.21	132183	0.311539	2285.97	358.336	3495
	6	89	A - 1	B3H5	86.5564	G1	2	1	Pure	50	50	192.449	0.872163	0.837727	1.03334	0.823327	5.62588	1.07756	17.3989	52.6579	4017.79	773219	0.22552	35396.7	906.093	7233	137.061	318.165	8.62572	7.22599	46.9273	2	1	1	1	-0.355656	0.328309	0.886229	7.13839	244.589	18.4131	0.0795886	1036	3083.04	593327	0.124586	2475.73	384.104	4168
	7	89	A - 1	B3H5	93.6158	G1	2	1	Pure	27	39	70.0294	0.674327	0.847715	1.19697	0.56701	3.65251	3.57717	12.5578	36.1252	471.848	33043.2	0.122819	1454.78	57.9521	642	166.914	311.077	5.57314	4.72444	73.0551	2	2	3	3	0.240921	-0.432533	6.4404	5.19994	66	1	1	66	6417.71	449428	0.10284	818.059	660.001	8090
	10	89	A - 1	B4H5	35.1244	G1	2	1	Pure	53	33	148.192	0.843568	0.641913	1.14851	0.523	5.20462	0.0355117	17.5018	46.9848	1321.78	195877	0.264689	8422.21	349.86	2452	427.272	212.389	8.75842	5.62214	-7.23882	3	1	4	2	0.0438927	-0.407099	1.58554	6.58674	166.006	2.64917	0.652164	362	1047.44	155223	0.128372	3215.62	134.463	1474
	12	89	A - 1	B3H4	71.5348	G1	2	1	Pure	50	60	246.634	0.914803	0.883514	1.02699	0.776662	6.34922	0.283813	19.9551	58.206	1798.32	443527	0.185581	22658.3	333.734	3019	116.29	96.9747	9.51471	8.40638	75.8845	1	1	3	2	-0.0785072	0.395637	1.32882	6.79215	255.67	5.37745	0.292347	612	1195.33	294810	0.110811	3316.79	132.456	2050
	6	90	A - 1	B5H8	40.5099	G1	2	1	Pure	76	44	269.555	0.718701	0.544201	1.27509	0.421507	7.39612	0.0330121	24.4809	68.6522	1660.6	447623	0.231977	20068.2	385.22	2833	545.972	461.98	12.9938	7.07125	5.045	4	2	5	2	-0.100367	-0.426904	1.15221	6.926	265.491	4.92197	0.353484	692	917.833	247407	0.162359	4584.63	149.019	2000
	9	90	A - 1	B3H7	31.405	G1	2	1	Pure	44	43	145.551	0.889339	0.697826	1.07233	0.64353	4.98405	0.00903589	16.25	45.3502	925.192	134663	0.228835	6618.11	211.716	1417	91.3116	244.327	8.17318	5.70346	41.3659	5	1	3	1	-0.107014	-0.721999	2.06332	6.34346	205.179	2.16624	0.70844	391	979.34	142544	0.117954	2978.04	115.517	1609
	11	90	A - 1	B4H7	91.8213	G1	2	1	Pure	68	62	338.739	0.78548	0.836728	1.05921	0.77499	7.55674	0.6172	24.0588	73.6156	3871.45	1.31141e+06	0.20238	53327.9	783.505	5953	364.316	183.655	11.591	9.69855	35.3827	4	1	4	2	-0.187001	-0.358143	0.671181	7.44828	529.764	18.555	0.0687138	1836	916.885	310585	0.239072	5332.02	219.201	2107
	12	90	A - 1	B4H7	101.406	G1	2	1	Pure	68	59	292.793	0.839312	0.66829	1.13807	0.525593	7.2824	0.887632	24.5219	66.2099	2717.03	795525	0.168963	32366.8	459.076	4395	394.48	151.065	12.1085	8.09197	35.9443	5	2	2	2	-0.0446251	0.797256	1.01926	7.05515	418.944	10.4167	0.123451	1176	1165.83	341346	0.0912755	4744.87	106.412	3147
	13	90	A - 1	B4H7	76.423	G1	2	1	Pure	47	65	240.508	0.800222	0.845991	1.09263	0.628677	6.46712	1.4615	21.3637	61.456	3074.1	739345	0.208362	29978.2	640.525	4921	391.591	124.69	9.87039	8.35026	105.871	4	2	4	3	-0.114388	-0.211848	0.893586	7.15684	322.473	11.9477	0.112221	1032	1104.15	265558	0.248017	4508.89	273.849	2918
	14	90	A - 1	B4H7	49.2669	G1	2	1	Pure	32	60	158.86	0.760549	0.504357	1.27081	0.400045	5.66836	0.106884	19.219	51.2329	674.765	107193	0.2171	4969.47	146.491	1100	446.548	103.806	10.1169	5.10253	92.1196	5	2	3	2	0.243038	-0.482245	2.51988	6.11626	99.1176	1.48529	0.878676	136	935.243	148573	0.272859	3421	255.189	2548
	5	91	A - 1	B6H9	45.745	G1	2	1	Pure	41	44	132.243	0.856416	0.665637	1.11148	0.597115	4.83667	1.98399	16.4053	44.0502	1926.42	254754	0.255579	11322.6	492.352	3218	317.452	576.103	8.05212	5.35979	130.826	2	2	3	3	0.0114337	-0.353685	1.34354	6.72324	158.647	5.47765	0.316944	425	965.287	127652	0.233021	2099.75	224.932	2260
	9	91	A - 1	B6H9	37.2859	G1	2	1	Pure	74	32	202.483	0.723533	0.419753	1.41357	0.299185	6.74936	0.0754638	23.8338	59.3021	1922.76	389326	0.269901	17926.5	518.954	3429	175.343	540.216	12.4467	5.22454	0.51851	4	2	4	2	0.140263	-0.117866	1.08003	6.97107	190.945	5.85615	0.324487	577	934.714	189264	0.0683939	3666.65	63.9287	1212
	10	91	A - 1	B6H9	35.2653	G1	2	1	Pure	65	48	232.903	0.824353	0.965097	1.14098	0.531588	6.50334	0.109533	21.6583	59.5849	2158.17	502645	0.231194	23467.7	498.957	4007	241.867	537.493	9.3593	9.03263	-21.413	3	1	3	3	0.144906	0.21281	1.01254	7.03626	286.051	6.91569	0.223943	771	1025.61	238868	0.0994748	3377.74	102.022	2460
	11	91	A - 1	B7H8	31.2549	G1	2	1	Pure	61	39	176.077	0.75906	0.761724	1.26569	0.4514	5.9556	0.0724324	19.8862	53.9906	1487.54	261922	0.285422	12241.1	424.577	2440	493.027	470.737	9.47595	7.21806	-15.2559	3	1	4	3	-0.269746	-0.944868	1.29296	6.79168	174.266	3.54428	0.546316	463	1071.27	188626	0.211031	3673.95	226.071	2409
	12	91	A - 1	B6H8	40.0137	G1	2	1	Pure	45	73	254.768	0.786851	0.729862	1.23901	0.421939	7.08792	0.696375	24.1202	63.7868	2328.62	593256	0.253373	26982.9	590.009	4092	233.613	462.222	11.4503	8.35715	104.544	4	1	4	2	-0.324279	-0.305219	0.9141	7.14746	237.942	8.03528	0.20431	737	1076.1	274156	0.213488	4873.52	229.735	4741
	13	91	A - 1	B6H8	81.4544	G1	2	1	Pure	57	64	263.534	0.837543	0.655854	1.13464	0.534525	6.89855	0.609329	23.0108	62.8811	3272.71	862472	0.200328	38221.1	655.615	5591	219.636	420.794	11.5364	7.5662	52.7803	2	2	3	3	-0.14761	-0.113168	0.815579	7.24164	406.091	14.1037	0.0936866	1340	1130.94	298043	0.108476	3444.57	122.681	2335
	15	91	A - 1	B5H8	72.0984	G1	2	1	Pure	61	60	274.308	0.817315	0.771144	1.0671	0.745748	6.82546	0.0478884	21.0147	64.9426	3832.85	1.05138e+06	0.246297	48594.3	944.017	6345	65.7441	397.53	10.8097	8.33583	44.6727	5	2	5	2	0.135682	-0.725248	0.675967	7.41641	374.946	18.6367	0.070991	1445	1540.38	422538	0.284705	6617.9	438.553	3830
	16	91	A - 1	B7H8	74.195	G1	2	1	Pure	44	64	211.673	0.805163	0.845327	1.17081	0.529433	6.28038	0.0491238	20.9745	57.4772	4542.57	961537	0.24649	41210.6	1119.7	8508	437.124	397.291	9.59276	8.10902	72.6853	2	1	5	2	0.224093	0.263005	0.778383	7.26502	335.537	25.9039	0.0543066	1571	1356.45	287124	0.24778	4595.63	336.102	4144
	17	91	A - 1	B5H7	74.5181	G1	2	1	Pure	44	52	157.381	0.727142	0.605331	1.16487	0.535842	5.40164	1.87463	19.6967	52.1521	3682.88	579616	0.233586	25671.4	860.268	6538	6.51745	200.746	9.24147	5.59415	45.679	2	1	2	2	0.145041	-0.217166	0.989145	7.01012	222.496	17.1538	0.0792923	845	1118.57	176042	0.223053	2553.91	249.501	3035
	18	91	A - 1	B6H7	76.1754	G1	2	1	Pure	57	49	203.962	0.794596	0.77479	1.10726	0.641525	5.99527	2.18687	19.3259	56.7945	2835.05	578242	0.237005	21219.5	671.921	5127	269.614	198.842	9.47702	7.3427	-33.5142	2	2	3	3	0.223221	-0.249583	0.953936	7.08317	297.385	11.7293	0.113514	931	1007.35	205462	0.117042	2924.31	117.903	1856
	19	91	A - 1	B6H7	45.9207	G1	2	1	Pure	31	74	170.901	0.605174	0.442118	1.6759	0.223714	6.75159	1.84232	24.2882	59.5714	1093.04	186802	0.268569	7855.18	293.556	1819	316.695	188.649	12.3518	5.46094	97.4781	3	1	4	3	-0.170928	-0.820746	1.59516	6.59205	185.769	2.09249	0.726879	346	765.667	130853	0.143674	2748.86	110.006	1365
	20	91	A - 1	B6H7	85.7207	G1	2	1	Pure	47	61	221.707	0.841022	0.937687	1.09953	0.597484	6.22878	1.29103	20.6573	57.556	3420.84	758424	0.215134	33199.6	735.937	5693	246.9	189.318	9.08969	8.52328	65.2062	3	1	4	2	0.0148565	-0.188059	0.853193	7.18226	360.74	15.0424	0.0878837	1225	898.193	199136	0.166798	3356.09	149.817	2805
	21	91	A - 1	B6H7	79.6787	G1	2	1	Pure	47	63	216.214	0.770197	0.710405	1.11374	0.659371	6.19077	1.17193	20.317	59.3945	2480.96	536418	0.21884	17566.4	542.932	4613	282.93	183.989	10.0916	7.16909	93.6111	5	1	3	2	0.17365	0.190974	1.02262	7.02928	281.836	9.29902	0.145062	816	965.281	208708	0.125914	2694.15	121.543	2578
	25	91	A - 1	B6H6	41.1597	G1	2	1	Pure	58	46	217.693	0.763113	0.833306	1.10443	0.615425	6.18589	1.6709	21.9946	59.8733	1394.81	303641	0.204231	14288.6	284.864	2292	251.172	6.69096	9.49997	7.91638	29.4763	5	1	2	1	-0.0457271	-0.23369	1.47962	6.67509	137.827	3.03846	0.565171	312	810.211	176377	0.119449	3303.73	96.7786	1739
	2	92	A - 1	B6H6	61.0345	G1	2	1	Pure	59	55	253.077	0.84947	0.659543	1.10483	0.585134	6.67091	0.908702	22.75	61.1868	1534.05	388233	0.215781	20115.7	331.018	2547	255.156	570.212	11.1383	7.34618	40.4107	2	2	2	2	0.0266824	-0.24	1.27194	6.82728	225.74	4.00965	0.478028	622	823.49	208407	0.160435	3576.56	132.116	2187
	3	92	A - 1	B6H6	86.0397	G1	2	1	Pure	64	65	287.617	0.78234	0.98474	1.07999	0.977857	7.03117	0.84342	21.4401	67.9696	1616.49	464930	0.212235	23667.8	343.075	2671	232.556	545.228	10.0194	9.86651	123.452	2	1	2	2	-0.15334	-0.310675	1.18966	6.89022	261.525	4.82319	0.366264	690	846.197	243381	0.13162	4806.61	111.376	1568
	8	92	A - 1	B7H6	44.1337	G1	2	1	Pure	41	43	145.234	0.927792	0.853523	1.01842	0.840249	4.85186	0.00727298	14.8827	44.3521	2130.11	309365	0.382561	13685.5	814.897	4683	539.312	447.93	7.38142	6.30021	132.26	5	1	4	3	0.827101	-0.066784	1.10598	6.9033	122.455	7.94091	0.258013	440	2073.03	301075	0.387967	6924.5	804.265	4909
	9	92	A - 1	B7H5	58.6243	G1	2	1	Pure	29	27	70.0294	0.968083	0.933989	1.00864	0.927703	3.35288	0.0135494	9.90051	30.1501	488.611	34217.1	0.387627	1613.91	189.399	1060	489.999	345.218	4.90082	4.57731	4.69277	3	2	5	2	0.972124	0.0106775	3.7241	5.75893	56.5	1.1875	0.953125	64	18822.2	1.31811e+06	0.30114	20676.4	5668.13	34567
	12	92	A - 1	B7H5	59.0529	G1	2	1	Pure	36	33	100.766	0.950164	0.943677	1.0081	0.887135	4.02087	0.00516152	11.9324	36.5059	2593.4	261328	0.472734	11397.5	1225.99	5169	526.436	235.677	5.84747	5.51812	14.7694	3	2	3	2	0.240866	-1.2261	1.3295	6.6839	102.099	8.73573	0.335351	473	8455.73	852052	0.586807	17137.8	4961.89	25733
	13	92	A - 1	B5H4	48.6478	G1	2	1	Pure	62	36	189.491	0.827525	0.64387	1.18564	0.463851	5.97972	0.00445657	20.4156	53.6425	1814.29	343792	0.239877	16883.7	435.206	2967	87.8969	116.919	10.0537	6.47327	-9.88585	1	1	3	1	-0.289092	-0.427975	1.1838	6.87599	249.382	5.27014	0.316877	633	1091.16	206766	0.280356	3578.21	305.914	3393
	3	93	A - 1	B6H3	61.5171	G1	2	1	Pure	47	65	233.114	0.809507	0.879387	1.15296	0.520933	6.54036	0.0223363	21.8911	60.156	2556.39	595932	0.238142	28826.5	608.785	4716	197.689	452.28	9.82231	8.63761	108.632	4	2	2	2	0.0793432	-0.0279194	0.913804	7.1333	291.548	9.59131	0.14754	898	1061.16	247371	0.125721	3960.45	133.41	2245
	4	93	A - 1	B6H3	37.5069	G1	2	1	Pure	34	70	183.787	0.598768	0.439702	1.62255	0.274739	6.88918	0.0666775	22.8195	62.106	1501.99	276046	0.290108	12964.6	435.739	2946	323.672	398.957	12.6126	5.5458	84.6844	2	1	4	2	0.134265	-0.115603	1.20954	6.86019	184.104	3.89391	0.499181	509	1319.54	242516	0.309582	4671.87	408.507	3671
	5	93	A - 1	B5H3	79.792	G1	2	1	Pure	56	69	297.546	0.783861	0.768937	1.15304	0.51547	7.3894	1.34175	25.939	69.0656	3054.37	908815	0.17682	41326.1	540.075	4918	8.62121	386.034	11.7158	9.00872	59.4965	4	1	1	1	-0.17909	0.0807539	0.875182	7.19579	384.2	11.9726	0.104671	1057	951.516	283119	0.111159	4553.18	105.77	1460
	9	93	A - 1	B7H2	64.2551	G1	2	1	Pure	74	45	277.266	0.810976	0.647382	1.14392	0.532298	7.10486	0.970497	24.2207	65.5464	2519.01	698434	0.21261	29374.7	535.565	4449	425.181	230.707	11.9294	7.72291	-7.19707	2	1	4	3	0.00155253	0.0328048	0.921397	7.13837	391.34	9.23714	0.149094	1147	1157.84	321028	0.0898013	4141.52	103.975	2223
	10	93	A - 1	B7H2	85.9972	G1	2	1	Pure	50	58	241.881	0.914006	0.852586	1.01933	0.839582	6.26424	0.672075	19.241	57.6675	3551.22	858974	0.195578	37376.3	694.541	5389	479.692	219.803	9.52722	8.12278	92.7599	3	1	3	2	-0.306911	-0.109059	0.841708	7.20867	317.429	15.2217	0.0893814	1123	1138.23	275316	0.0669548	3991.47	76.2099	1599
	11	93	A - 1	B7H2	76.1987	G1	2	1	Pure	73	58	340.957	0.890078	0.877715	1.0428	0.730503	7.52248	1.11074	24.0632	69.3811	4632.26	1.5794e+06	0.202603	62369.1	938.512	9139	437.08	201.122	11.31	9.92694	15.3032	2	2	3	2	0.241104	0.7974	0.613245	7.53116	489.8	25.8131	0.0485939	1980	1126.67	384146	0.148934	4646.9	167.799	1926
	12	93	A - 1	B6H2	76.3028	G1	2	1	Pure	66	63	338.739	0.793376	0.969857	1.06281	0.859168	7.56957	0.0645842	23.5373	73.2484	3978.14	1.34755e+06	0.182306	61399.8	725.239	6364	212.06	176.142	10.8697	10.5421	25.6444	4	1	3	3	-0.505906	0.299392	0.723102	7.37982	481.622	18.9111	0.0679931	1665	1325.49	448997	0.230843	6665.06	305.982	2743
	14	93	A - 1	B6H1	37.6327	G1	2	1	Pure	80	61	331.029	0.652034	0.78968	1.22416	0.690702	8.03086	0.590861	25.9695	79.8735	1558.01	515747	0.240796	24863.5	375.163	2652	245.378	41.203	12.6049	9.95384	-10.3546	2	2	3	2	-0.0365129	-0.302347	1.06639	6.99711	258.781	4.51895	0.39885	686	818.682	271007	0.163417	3866.61	133.786	1810
	15	93	A - 1	B6H1	74.1033	G1	2	1	Pure	30	32	79.8525	0.837169	0.829183	1.08961	0.655657	3.72126	1.78259	12.943	34.6212	1617.86	129190	0.377913	6470.89	611.408	3158	255.58	4.72282	5.72966	4.75093	120.588	2	1	1	1	0.531756	-0.539028	1.76717	6.41024	85.8692	4.33462	0.503285	260	925.714	73920.6	0.0726107	1099.78	67.2168	1181
	4	94	A - 1	B6H1	86.7081	G1	2	1	Pure	61	52	238.924	0.799899	0.889543	1.06995	0.780328	6.37853	1.59	20.1448	61.2656	2917.18	696984	0.255713	29883.4	745.962	4942	222.184	572.299	9.53143	8.47862	14.4918	3	2	3	2	0.0934305	-0.599726	0.823587	7.23079	299.115	11.6279	0.119859	1024	1134.42	271041	0.253454	3425.17	287.525	2148
	5	94	A - 1	B7H1	84.9697	G1	2	1	Pure	63	42	187.484	0.791012	0.754715	1.15724	0.528535	5.8763	0.94883	20.4647	54.5753	3889.47	729215	0.259078	33791	1007.68	6253	445.511	558.111	9.38319	7.08164	-13.6115	2	1	2	2	-0.434159	-0.424774	0.84269	7.1762	260.925	18.4366	0.0810249	1127	856.982	160671	0.108632	2944.09	93.0957	1427
	6	94	A - 1	B6H1	80.0142	G1	2	1	Pure	57	50	222.763	0.876129	0.909663	1.03314	0.771738	6.05217	1.50949	18.9115	56.5253	3281.85	731075	0.234803	32753.1	770.588	6336	215.456	549.477	8.95475	8.1458	28.6032	2	1	3	2	0.0933912	-0.203303	0.830733	7.20721	309.684	14.0114	0.100756	1140	1071.16	238614	0.165114	3444.45	176.863	2625
	7	94	A - 1	B7H1	55.4324	G1	2	1	Pure	59	48	204.173	0.856466	0.88535	1.06433	0.703206	5.88094	0.686232	19.2492	54.733	3254.56	664493	0.238351	27574.9	775.728	6166	415.943	537.886	8.80641	7.79676	-16.4772	2	2	3	2	0.179643	-0.0942163	0.877562	7.1513	283.209	13.8028	0.103689	1060	1025.28	209335	0.162312	2802.08	166.416	2035
	8	94	A - 1	B7H1	30.5403	G1	2	1	Pure	55	33	156.642	0.82202	0.582667	1.1648	0.505664	5.38877	1.62616	17.7415	48.9348	2012.11	315181	0.30514	13872.8	613.977	3622	391.042	531.656	9.31234	5.42599	0.988338	2	1	4	3	-0.0361005	-0.800075	1.09172	6.92048	151.683	6.09847	0.305632	457	1023.17	160272	0.372725	3013.77	381.362	4114
	12	94	A - 1	B7H0	82.3592	G1	2	1	Pure	46	44	155.269	0.808066	0.794655	1.04807	0.746439	5.08917	2.84794	16.2792	49.1387	3967.38	616011	0.167911	15683.3	666.167	6218	442.58	344.977	7.9674	6.33133	-38.2051	2	2	4	3	0.00265805	0.322109	1.14027	6.89554	313.781	19.8546	0.0581403	901	1339.58	207994	0.215559	1906.5	288.757	3958
	13	94	A - 1	B7H0	97.9816	G1	2	1	Pure	35	62	182.837	0.799438	0.656893	1.19236	0.469588	5.8904	1.79498	20.4956	53.6098	4744.45	867461	0.262391	32730.2	1244.9	8903	458.189	335.88	9.84374	6.46628	79.591	2	1	3	2	0.312085	0.214103	0.832009	7.17943	256.368	28.1656	0.0513517	1298	1718.69	314239	0.204586	3983.31	351.619	3476
	14	94	A - 1	B7H0	71.5217	G1	2	1	Pure	63	47	214.63	0.736767	0.967159	1.13757	0.547637	6.23369	1.78057	20.6599	60.5041	3812.1	818191	0.197701	30432.7	753.654	8026	431.726	333.427	8.96069	8.66641	21.4423	2	1	3	1	0.292426	1.52293	0.907721	7.14296	390.42	18.439	0.0697691	1337	1214.42	260651	0.280047	3284.09	340.095	3401
	15	94	A - 1	B6H0	103.651	G1	2	1	Pure	55	42	154.846	0.718499	0.792476	1.34767	0.350898	5.76306	1.82853	19.8436	52.0406	4710.71	729435	0.255009	32193.7	1201.27	9038	238.739	313.429	9.03249	7.15804	-27.6535	1	1	4	2	0.437727	0.224409	0.909194	7.07369	224.099	28.0884	0.0501066	1108	1506.56	233285	0.355064	3505.53	534.925	5188
	16	94	A - 1	B6H0	95.5146	G1	2	1	Pure	55	40	158.015	0.718261	0.789825	1.24611	0.498946	5.59807	1.89945	19.0451	52.5791	4899.29	774162	0.245266	33333.9	1201.63	9469	242.563	303.385	8.78327	6.93725	-15.6304	1	1	3	2	0.353438	0.451366	0.928501	7.06273	249.583	29.7329	0.0457416	1187	1382.38	218436	0.386063	3662.37	533.684	4663
	17	94	A - 1	B7H0	37.2163	G1	2	1	Pure	47	49	164.986	0.840125	0.708627	1.10681	0.614821	5.39102	0.0342469	17.7683	49.6772	1895.63	312753	0.261437	13541.6	495.587	3464	458.435	244.884	8.79873	6.23502	52.6572	3	2	4	3	-0.106285	-0.566535	1.17303	6.86032	188.074	5.15891	0.34955	516	1026.73	169397	0.198133	3077.44	203.429	3918
	18	94	A - 1	B7H0	31.6976	G1	2	1	Pure	49	38	122.208	0.746709	0.679702	1.32461	0.352133	5.07579	0.00699302	17.7802	45.3502	681.666	83305.1	0.264106	3706.19	180.032	1152	391.765	242.544	8.39722	5.70761	31.1503	3	2	4	2	0.16036	-1.07222	2.39271	6.16305	99.8993	1.62416	0.84396	149	942.402	115169	0.144987	2784.57	136.636	1659
	20	94	A - 1	B5G9	76.678	G1	2	1	Pure	44	72	234.804	0.749213	0.649864	1.23838	0.454955	6.80283	1.30877	23.805	62.756	2467.86	579463	0.20127	27928.9	496.705	4008	21.7681	131.399	11.4104	7.41519	100.461	1	1	4	3	-0.655649	0.866646	1.07634	6.99025	256.515	8.29744	0.190376	780	1120.39	263072	0.161125	3312.06	180.523	2905
	21	94	A - 1	B7G9	82.1158	G1	2	1	Pure	53	66	251.176	0.768143	0.978181	1.10029	0.687565	6.63213	0.0243563	21.3265	64.1022	3074.14	772151	0.244792	33663.5	752.525	5780	442.006	124.795	9.48295	9.27604	111.486	4	1	3	1	0.146013	-0.306738	0.778088	7.27771	388.814	13.003	0.106038	1345	1320.7	331729	0.140623	5087.29	185.722	2658
	22	94	A - 1	B5G9	88.8583	G1	2	1	Pure	25	69	150.199	0.636168	0.360095	1.63961	0.22944	6.26057	1.98082	22.3377	54.4693	2441.74	366746	0.179834	15721.6	439.107	3775	3.35102	119.236	11.7806	4.24215	90.2622	1	1	1	1	0.0564118	-0.139152	1.38174	6.71877	175.702	8.16667	0.156646	456	1133.13	170194	0.0695731	2054.19	78.8352	1728
	2	95	A - 1	B6G8	85.0444	G1	2	1	Pure	33	28	79.5356	0.960509	0.861313	1.01513	0.830612	3.58469	0.00275932	10.9973	32.2578	7964.59	633469	0.579563	31129	4615.98	23744	219.47	456.154	5.43288	4.67941	7.20797	2	2	3	3	0.586507	0.190491	1.39857	6.58724	76.5032	94.6374	0.0477044	1103	13675.7	1.0877e+06	0.511016	16459.3	6988.48	35531
	3	95	A - 1	B7G8	33.2932	G1	2	1	Pure	56	79	246.212	0.557417	0.455557	1.58241	0.26959	7.87452	0.051579	29.7655	74.5022	1743.23	429204	0.290385	18191.1	506.208	3620	392.705	389.951	14.3305	6.52834	51.5158	3	1	4	2	0.231507	-0.330488	0.960512	7.08253	260.667	5.12605	0.351891	714	1301.24	320381	0.236855	5177.48	308.205	2901
	5	95	A - 1	B6G7	77.2277	G1	2	1	Pure	58	59	277.16	0.90392	0.901764	1.0105	0.894153	6.67642	1.39911	19.8436	62.0734	2723.63	754882	0.204303	33736.9	556.446	4769	211.338	246.383	9.91776	8.94348	131.706	2	1	3	2	0.117632	0.0378872	0.886226	7.17132	360.798	10.1623	0.130171	1072	1165.68	323080	0.131603	3959.7	153.407	2346
	6	95	A - 1	B6G7	79.8292	G1	2	1	Pure	49	49	187.273	0.892217	0.925863	1.02011	0.922579	5.51406	2.54293	16.2435	51.3579	3605.85	675278	0.1961	26564.1	707.105	5402	213.903	222.205	8.09207	7.49215	43.272	2	2	3	3	-0.340427	-0.159753	0.987107	7.03797	258.554	15.7308	0.0837428	884	1228.36	230040	0.132723	2820.18	163.032	1910
	7	95	A - 1	B6G7	64.6307	G1	2	1	Pure	50	48	184.738	0.786227	0.7097	1.07744	0.668351	5.6284	1.95008	18.3301	54.3387	3104.1	573446	0.201491	23686.4	625.448	5195	198.698	217.684	9.18067	6.51553	43.8551	2	1	2	2	0.0632677	-0.00104406	1.01765	7.01485	271.178	12.8254	0.10184	842	1162.45	214748	0.10365	2624.59	120.487	2163
	8	95	A - 1	B5G7	72.7418	G1	2	1	Pure	40	70	225.721	0.780088	0.541572	1.23949	0.432868	6.67293	0.0459139	22.7082	60.3002	2352.58	531027	0.228046	27056.3	536.496	4413	36.4943	182.753	11.7357	6.35572	93.8834	1	1	1	1	-0.120472	0.367282	1.01188	7.03841	232.603	8.21969	0.188405	701	1071.22	241797	0.156467	3936.09	167.611	2908
	13	95	A - 1	B6G6	62.6088	G1	2	1	Pure	59	46	184.844	0.7381	0.797825	1.26956	0.436521	6.11138	1.40372	21.0147	56.0983	1984.97	366910	0.319918	18584.3	635.03	3713	296.245	18.5896	9.554	7.62242	28.3071	1	1	3	2	0.217104	-0.530127	1.02727	7.00463	202.441	6.26421	0.315242	651	1040.24	192281	0.171685	3371.24	178.593	2541
	15	95	A - 1	B6G6	36.4046	G1	2	1	Pure	53	30	125.271	0.72033	0.734759	1.32288	0.369475	5.13565	2.52893	18.4793	46.7482	1436.26	179922	0.295961	8321.66	425.078	2627	322.429	4.83527	8.27072	6.07699	15.4527	1	1	2	2	-0.0136695	-0.723513	1.55695	6.59382	140.753	3.66579	0.529459	380	1296.52	162417	0.305036	2601.13	395.486	4546
	7	96	A - 1	B5G6	90.9481	G1	2	1	Pure	50	58	214.841	0.817216	0.694294	1.13122	0.543032	6.21931	0.0190573	21.1874	57.4772	3280.97	704889	0.221512	36151.2	726.774	5239	42.7725	570.598	10.2176	7.09399	124.973	2	1	3	2	-0.308772	-0.00770228	0.902069	7.14787	321.147	13.7567	0.100043	1126	1178.29	253145	0.0737695	3656.4	86.9217	2126
	8	96	A - 1	B7G5	99.855	G1	2	1	Pure	68	38	221.39	0.8035	0.585873	1.22081	0.434687	6.55864	0.010789	22.314	58.8425	5092.7	1.12747e+06	0.208171	49877.2	1060.15	9187	483.724	360.854	11.3179	6.63085	-7.52384	4	1	4	2	-0.39732	0.541309	0.76436	7.2901	328.798	30.4875	0.0446503	1483	1327.36	293865	0.187768	4102.62	249.236	2961
	14	96	A - 1	B7G4	66.1184	G1	2	1	Pure	59	50	237.023	0.881538	0.910206	1.06348	0.68591	6.33389	1.45456	20.291	58.1272	2342.35	555190	0.214164	23932.9	501.648	4380	517.075	104.045	9.37045	8.52905	26.8537	2	1	3	1	0.144333	0.222401	1.03028	7.02447	287.152	8.20328	0.166187	792	1194.68	283165	0.183977	3419.11	219.793	3232
	15	96	A - 1	B7G4	86.0267	G1	2	1	Pure	66	35	202.694	0.808438	0.542766	1.21175	0.442039	6.25228	1.40114	21.3735	56.131	3410.04	691195	0.224111	29229.4	764.228	6078	461.575	97.487	10.9869	5.9633	3.195	2	1	3	2	0.0142482	0.0617425	0.89693	7.13746	322.469	15.2225	0.0889878	1146	1232.66	249854	0.0864149	3150.34	106.52	1919
	16	96	A - 1	B6G4	59.5218	G1	2	1	Pure	64	60	260.788	0.812778	0.545343	1.20318	0.450078	7.06675	0.0114665	24.375	63.4984	2488.58	648993	0.205787	29725.5	512.117	4163	298.567	92.3083	12.4077	6.76647	42.4901	2	1	3	2	-0.182528	-0.103242	0.932913	7.11188	370.933	8.68744	0.154406	1043	1297.85	338465	0.248231	5432.73	322.168	3527
	17	96	A - 1	B7G4	79.631	G1	2	1	Pure	69	43	226.354	0.786033	0.810037	1.19462	0.459513	6.56023	0.477014	22.7035	60.156	2712.81	614057	0.210923	21002.4	572.196	4781	487.259	91.0672	10.1959	8.25906	16.863	3	2	3	2	0.420367	0.0649832	0.990104	7.05511	357.916	10.3664	0.127127	1059	1307.17	295885	0.175312	2959.65	229.164	2771
	18	96	A - 1	B7G4	68.6547	G1	2	1	Pure	62	54	250.014	0.84534	0.82791	1.0669	0.703587	6.5156	1.87252	21.1874	60.9637	1839.69	459948	0.173491	18406.2	319.169	2941	507.805	80.0717	10.0354	8.30842	-32.2554	3	2	2	2	0.0252138	0.284486	1.3174	6.79188	370.201	5.90967	0.224943	786	1187.69	296941	0.161858	3396.4	192.238	3246
	2	97	A - 1	B7G3	37.2065	G1	2	1	Pure	55	52	178.506	0.674529	0.614536	1.30261	0.496935	6.08336	0.107164	20.0581	57.6675	1851.48	330501	0.353179	14953.2	653.906	3901	395.093	541.064	10.3657	6.37012	-38.4622	2	1	3	2	0.535936	-0.340329	0.990862	7.02137	161.961	5.50654	0.389071	535	1086.35	193920	0.230358	3189.64	250.249	3804
	3	97	A - 1	B7G3	87.1946	G1	2	1	Pure	45	60	206.708	0.860076	0.860944	1.13113	0.537572	6.10021	0.114948	20.6573	54.956	3390.27	700796	0.234204	32591.2	794.014	6568	446.154	507.68	9.24489	7.95933	62.8177	2	2	3	2	-0.0312662	0.173139	0.892202	7.14633	293.789	15.0195	0.0925367	1077	1270.05	262530	0.195479	3290.9	248.268	2599
	4	97	A - 1	B6G3	80.2455	G1	2	1	Pure	51	53	204.701	0.79656	0.900234	1.08039	0.804485	5.9328	0.275788	18.6642	56.8272	2783.02	569689	0.266432	27855.2	741.487	5446	276.185	448.096	8.81795	7.93823	120.587	3	1	2	2	0.331503	-0.243207	0.887683	7.14439	250.306	11.223	0.12802	879	1070.75	219184	0.172929	3460.99	185.164	2759
	5	97	A - 1	B6G3	42.9308	G1	2	1	Pure	62	36	179.668	0.776809	0.674523	1.25157	0.425441	5.98238	1.26158	20.6701	53.9117	1395.65	250754	0.23338	11859.2	325.717	2375	210.748	410.842	9.91938	6.69085	-12.3304	4	1	3	1	-0.148307	0.0225295	1.51344	6.64514	155.556	3.03476	0.610146	374	1225.53	220189	0.203041	3209.58	248.833	4723
	6	97	A - 1	B6G3	39.3248	G1	2	1	Pure	67	32	157.593	0.620109	0.483658	1.67016	0.237578	6.47227	1.23156	21.997	56.5117	1262.18	198911	0.340046	9684.46	429.201	2582	240.81	407.208	11.6527	5.6359	8.87865	3	3	3	3	0.0218565	-0.643091	1.3288	6.74866	188.45	2.64477	0.659097	411	1565.65	246734	0.314859	3755.5	492.958	6276
	8	97	A - 1	B5G2	80.0702	G1	2	1	Pure	50	60	228.044	0.849101	0.904265	1.0767	0.65385	6.25124	0.662931	20.4001	58.0945	2741.84	625260	0.241356	31280.9	661.759	4568	19.444	288.021	9.27301	8.38526	116.711	4	1	4	2	-0.139674	-0.59412	0.894389	7.14407	250.345	9.68782	0.140636	772	1146.37	261424	0.108017	3887.21	123.828	1774
	10	97	A - 1	B7G1	71.9112	G1	2	1	Pure	65	58	270.083	0.823936	0.662681	1.13907	0.571258	6.99737	1.02802	23.02	64.1811	2303.42	622115	0.206252	28345.5	475.085	3973	495.573	68.5489	11.665	7.73019	-38.7668	2	1	2	1	-0.25846	0.29103	1.03805	7.03433	253.904	7.03454	0.197693	637	1262.48	340974	0.0863425	4241.59	109.006	1770
	11	97	A - 1	B6G1	46.6124	G1	2	1	Pure	69	35	207.342	0.692687	0.506225	1.29157	0.379837	6.52848	0.0130898	22.5635	61.331	1516.75	314487	0.214931	15812.5	325.998	2660	178.701	67.7321	11.6478	5.89641	-4.35186	4	1	5	3	-0.357674	0.243426	1.41253	6.72379	136.273	3.31378	0.558407	341	1011.88	209805	0.109127	3134.59	110.423	2580
	14	97	A - 1	B7G1	90.6501	G1	2	1	Pure	70	42	201.321	0.705403	0.854823	1.41313	0.305099	6.72892	1.11652	23.348	59.8868	2668.97	537320	0.279728	24254.8	746.584	4686	447.78	37.1156	10.2336	8.74792	19.2623	2	1	2	2	-0.00417697	-0.10719	0.928751	7.1081	199.964	9.97991	0.169831	697	1827.44	367903	0.225602	4293.06	412.275	3925
	7	98	A - 1	B7G0	90.4555	G1	2	1	Pure	65	64	319.832	0.794868	0.736087	1.07174	0.696726	7.38613	1.0633	23.9201	71.108	4155.02	1.32891e+06	0.195634	54992.8	812.863	6842	457.835	406.356	11.8975	8.75763	47.8075	2	1	2	2	-0.186079	-0.000778632	0.682533	7.42445	532.327	21.1957	0.0593943	1932	1238.24	396028	0.133415	4253.24	165.2	2658
	8	98	A - 1	B7G0	104.314	G1	2	1	Pure	60	72	342.859	0.878504	0.951295	1.05546	0.724059	7.58908	1.00319	24.1486	70.0311	5292.87	1.81471e+06	0.185378	74326.1	981.183	8878	477.542	380.564	10.9962	10.4606	64.8936	2	2	2	2	-0.0232719	0.170751	0.604374	7.54592	574.694	33.1234	0.036755	2415	1245.91	427170	0.183599	4920.35	228.747	3175
	9	98	A - 1	B6F9	70.8655	G1	2	1	Pure	30	41	83.7606	0.774962	0.736144	1.27741	0.402819	4.12663	2.28757	14.1254	36.854	5956.72	498939	0.369544	21753.8	2201.27	10646	224.298	198.981	6.64197	4.88945	119.952	1	1	4	2	-0.320669	-0.857236	1.37553	6.61289	121.392	42.1011	0.0493233	979	1891.69	158449	0.479105	2021.33	906.317	6781
	10	98	A - 1	B6F9	72.7506	G1	2	1	Pure	31	36	87.5631	0.917289	0.842928	1.04876	0.714373	3.82304	2.69779	12.1343	34.6348	5865.69	513618	0.391564	22996.4	2296.79	12601	235.412	197.086	5.84757	4.92908	121.596	1	1	2	2	0.297337	-0.577025	1.37215	6.62594	113.513	43.9662	0.0464231	975	2635.45	230768	0.563866	3219.45	1486.04	8443
	11	98	A - 1	B7F9	81.402	G1	2	1	Pure	48	54	198.786	0.793774	0.956032	1.04981	0.944805	5.76312	0.0580474	17.9016	56.0983	4271.57	849129	0.259873	36552.5	1110.07	8525	442.57	188.24	8.33207	7.96573	98.8251	2	1	3	3	0.0548931	-0.198937	0.763992	7.26029	273.8	23.1918	0.0622417	1293	1378.75	274077	0.18079	3216.57	249.264	4617
	12	98	A - 1	B5F9	107.079	G1	2	1	Pure	65	71	317.192	0.678565	0.939782	1.08542	0.821872	7.40235	0.871733	24.0807	76.6426	3669.65	1.16398e+06	0.237492	51749.8	871.513	6090	16.1633	162.963	10.7874	10.1378	107.402	1	1	2	2	-0.142519	-0.557525	0.651918	7.46697	388.779	17.3873	0.0783371	1469	1844.36	585015	0.291397	6601.16	537.44	5054
	13	98	A - 1	B6F9	42.1674	G1	2	1	Pure	43	44	128.968	0.768534	0.570242	1.22394	0.48952	5.01224	1.89126	17.105	45.9214	1018.04	131295	0.289052	6259.47	294.268	1864	173.439	106.84	8.70465	4.96376	46.2605	1	1	3	3	0.299989	-0.700211	1.79295	6.46048	145.639	2.03759	0.740601	266	1188.27	153249	0.50947	2553.66	605.388	5366
	14	98	A - 1	B6F9	50.916	G1	2	1	Pure	36	39	107.737	0.895489	0.731256	1.06491	0.680604	4.27316	2.34686	13.7156	38.8829	1018.92	109776	0.258228	5216.78	263.114	1630	184.546	93.6159	6.90237	5.0474	49.6461	1	1	1	1	-0.0300927	-0.74414	2.03576	6.33278	156.099	2.11604	0.72099	293	1336.47	143988	0.47853	2766.18	639.541	4263
	15	98	A - 1	B5F9	47.1053	G1	2	1	Pure	65	44	185.9	0.705193	0.905234	1.385	0.347224	6.40139	0.0883403	22.4062	57.556	908.107	168817	0.251579	8644.22	228.461	1577	45.379	89.9358	9.49497	8.59517	-24.6894	1	1	2	2	0.196293	-0.499362	1.77621	6.48404	249.059	2.15433	0.711416	473	1242.1	230906	0.183423	3333.88	227.829	2379
	3	99	A - 1	B5F8	77.1977	G1	2	1	Pure	69	56	300.292	0.629082	0.844343	1.08179	0.745456	7.1904	1.30926	23.5462	77.4503	3453.53	1.03707e+06	0.196494	40406	678.597	6470	11.4857	549.065	10.9878	9.2775	-12.2057	4	1	2	1	0.130167	0.0615885	0.763487	7.30832	447.167	15.807	0.0796401	1425	1287.09	386502	0.306451	4316.53	394.43	4767
	4	99	A - 1	B7F8	38.7229	G1	2	1	Pure	42	38	124.321	0.872158	0.802767	1.06315	0.681638	4.58648	2.12585	14.6069	42.3233	1553.48	193129	0.282347	7951.42	438.62	2683	394.849	535.781	7.15294	5.74215	33.2031	3	1	2	2	-0.0472739	-0.970342	1.53249	6.60159	139.6	4.14737	0.452924	380	1557.99	193691	0.385086	2364.76	599.962	4606
	5	99	A - 1	B7F8	39.781	G1	2	1	Pure	46	48	188.752	0.878484	0.923936	1.0135	0.884838	5.51783	1.63327	16.9655	51.9617	2127.58	401585	0.20759	15931.2	441.665	3201	395.881	518.247	8.10622	7.48963	123.378	3	2	3	3	-0.258986	-0.576221	1.17337	6.87957	215.644	6.20602	0.19176	432	1832.26	345843	0.197902	3597.7	362.608	2979
	6	99	A - 1	B6F8	82.67	G1	2	1	Pure	76	52	326.592	0.847122	0.686988	1.091	0.625855	7.53055	0.0270333	24.4809	69.6041	3494.06	1.14113e+06	0.19243	51689.5	672.36	5821	213.649	495.883	12.4137	8.5281	4.13185	6	2	4	3	-0.316302	-0.0277602	0.749127	7.34323	453.628	15.7711	0.0831619	1507	1169.14	381831	0.128903	4760.29	150.705	3174
	7	99	A - 1	B5F7	61.9985	G1	2	1	Pure	37	36	107.632	0.889501	0.843653	1.03121	0.829495	4.20296	0.0207978	13.081	38.9944	3115.28	335303	0.521525	16586.3	1624.7	7675	65.7068	337.029	6.42527	5.4207	42.8492	4	2	4	2	0.635697	-0.661311	1.18167	6.79307	116.479	15.7554	0.185622	691	1274.38	137164	0.128245	2403.85	163.433	1967
	8	99	A - 1	B6F7	81.1602	G1	2	1	Pure	51	68	266.492	0.830909	0.973341	1.14008	0.531246	6.95377	0.0234465	23.3005	63.4849	3019.16	804582	0.211135	36474.4	637.45	5202	224.754	317.718	9.9669	9.70119	66.6743	5	2	4	4	0.177082	0.128055	0.865443	7.19717	457.575	12.338	0.104905	1370	1431.15	381390	0.116063	4202.68	166.103	3965
	9	99	A - 1	B7F7	84.2403	G1	2	1	Pure	51	63	231.636	0.822944	0.713769	1.13996	0.539092	6.48272	0.0289172	21.8501	59.4734	3546.45	821484	0.219809	35864.2	779.54	6049	444.06	314.432	10.553	7.53239	123.69	7	1	3	3	0.0244488	0.173979	0.83485	7.21468	399.777	15.7248	0.0857338	1421	1228.2	284494	0.101221	3503.9	124.32	2104
	10	99	A - 1	B5F7	90.9833	G1	2	1	Pure	40	70	206.074	0.749578	0.732246	1.30279	0.37098	6.53671	0.0377043	23.02	58.7772	3234.13	666471	0.245205	32459.4	793.025	6090	39.6585	271.248	10.5504	7.72551	74.6699	3	1	2	1	-0.0913266	0.248904	0.906105	7.12501	334.422	14.0488	0.107888	1229	1049.65	216306	0.121594	2916.38	127.631	1884
	11	99	A - 1	B7F6	66.7871	G1	2	1	Pure	57	44	178.612	0.812895	0.979815	1.12659	0.55961	5.6591	1.76761	18.6132	52.5464	3047.95	544400	0.228588	20605.5	696.724	5285	441.345	104.704	8.0867	7.92346	-21.8348	3	1	3	3	0.0610139	-0.291954	1.00403	7.01688	279.192	12.6471	0.107577	938	1252.68	223744	0.219798	2671.81	275.338	3113
	13	99	A - 1	B7F6	81.3831	G1	2	1	Pure	67	43	213.996	0.70327	0.713331	1.29187	0.431738	6.63318	0.44726	22.1024	61.8368	2896.41	619821	0.221488	20612.3	641.519	5051	449.86	90.0996	10.7994	7.70354	-13.7694	3	2	2	2	0.20437	0.183925	0.927722	7.11146	309.786	11.604	0.113576	947	1300.02	278199	0.188434	2509.71	244.967	2992
	14	99	A - 1	B6F6	89.1029	G1	2	1	Pure	57	50	217.693	0.842433	0.742381	1.09655	0.621362	6.16378	1.21264	20.739	56.9849	2923.53	636433	0.220544	25931.6	644.769	4838	231.929	82.5844	9.89466	7.34561	-34.931	1	1	3	2	-0.120547	-0.151183	0.955571	7.08756	316.379	11.9617	0.110991	992	1314.66	286192	0.42397	2245.29	557.375	6922
	15	99	A - 1	B7F6	106.791	G1	2	1	Pure	79	76	402.854	0.558145	0.634034	1.21817	0.569325	8.83766	0.695223	28.7565	95.2369	3717.3	1.49753e+06	0.218244	57493.5	811.28	6707	473.711	62.7717	14.9282	9.46502	46.8921	3	2	2	2	0.112019	0.14234	0.630113	7.5244	559.563	17.9842	0.0723531	1968	1396.41	562549	0.144861	5586.68	202.285	2511
	16	99	A - 1	B6F6	106.82	G1	2	1	Pure	38	41	108.266	0.794879	0.60775	1.16712	0.520557	4.48448	2.36244	14.9959	41.3714	1743.64	188777	0.368728	8103.88	642.93	3104	237.151	64.4064	7.66658	4.65937	49.0872	1	1	2	2	0.233508	-1.16995	1.44581	6.63416	114.987	3.99048	0.481878	315	6865.27	743273	0.823909	6953.71	5656.36	25061
	5	100	A - 1	B7F5	74.2864	G1	2	1	Pure	59	73	325.431	0.557956	0.98228	1.10863	0.698641	7.57761	0.0543947	25.0503	85.6119	3739.13	1.21683e+06	0.203137	51026.4	759.554	6721	454.262	453.508	10.8117	10.6202	113.35	4	1	4	3	-0.0878927	-0.106396	0.69939	7.40355	521.274	17.308	0.0728471	1750	1121.8	365068	0.123591	4208.66	138.645	3033
	6	100	A - 1	B6F5	103.081	G1	2	1	Pure	53	53	223.291	0.8689	0.91421	1.02608	0.909082	6.0386	1.36666	18.3503	56.8272	3340.81	745974	0.250653	32890.7	837.385	5624	235.711	424.919	8.91233	8.14774	-42.043	1	1	3	3	0.182857	-0.711898	0.797495	7.24463	288.135	14.2085	0.0975221	1041	1409.59	314749	0.110948	3412.85	156.391	2927
	7	100	A - 1	B6F5	97.5503	G1	2	1	Pure	62	70	308.002	0.820107	0.700759	1.14324	0.530697	7.48611	0.904656	25.0587	68.6984	3056.45	941394	0.195984	41850.9	599.015	4933	257.51	410.01	12.2612	8.59216	124.157	2	1	3	2	0.0630846	0.0221423	0.823469	7.24979	508.423	12.7173	0.100392	1500	1252.42	385748	0.197576	4350.26	247.447	4166
	11	100	A - 1	B7F4	69.326	G1	2	1	Pure	59	44	211.567	0.827865	0.743402	1.07844	0.675418	6.02603	2.24886	19.186	56.6694	3427.64	725175	0.211164	25710	723.795	5596	445.034	231.293	9.67512	7.1925	6.86259	3	3	3	3	0.212936	-0.588245	0.895063	7.14102	343.486	15.4279	0.0806506	1061	1371.74	290215	0.196981	2730.85	270.207	3769
	12	100	A - 1	B7F4	69.4646	G1	2	1	Pure	57	52	230.791	0.881301	0.774162	1.05629	0.706708	6.22889	1.85118	19.849	57.3656	2535.44	585156	0.185328	23071.3	469.889	4637	424.255	229.996	9.85479	7.6292	37.1138	3	1	3	1	0.287609	0.600434	1.09945	6.97885	336.462	9.20933	0.14024	922	1202.72	277576	0.112511	3272.12	135.319	2230
	13	100	A - 1	B7F4	90.822	G1	2	1	Pure	79	58	348.034	0.802582	0.851587	1.11369	0.594316	7.85423	1.26398	25.8309	73.8196	4485.96	1.56127e+06	0.192658	52666.8	864.257	8376	451.552	209.791	11.9579	10.1832	16.7192	3	1	1	1	0.0940077	0.416245	0.640415	7.49488	585.135	25.0184	0.0494494	2224	1548.45	538915	0.189236	4601.58	293.023	3213
	3	101	A - 1	B6F2	45.4799	G1	2	1	Pure	46	48	143.016	0.738566	0.524525	1.30738	0.412625	5.45512	0.0882523	18.7291	49.3291	1605.48	229610	0.349938	10729	561.82	3036	174.483	347.249	9.66043	5.06713	131.318	5	2	3	3	0.177895	-0.942056	1.24147	6.80348	166.817	3.73638	0.528928	459	1106.01	158178	0.157526	2402.9	174.226	2388
	5	101	A - 1	B7F2	95.9967	G1	2	1	Pure	47	52	172.169	0.817743	0.614498	1.15771	0.548012	5.63233	0.0447846	19.0673	51.4368	4848.21	834710	0.253708	35879.7	1230.03	8962	450.052	323.923	9.59604	5.89675	134.367	8	3	5	4	-0.0159954	0.16419	0.856637	7.14747	270.26	28.4792	0.0513286	1392	1188.27	204583	0.17143	3062.77	203.705	3133
	6	101	A - 1	B6F2	108.542	G1	2	1	Pure	64	52	236.283	0.808987	0.703786	1.19528	0.459323	6.70441	0.0118247	22.808	60.583	3469.91	819880	0.212558	37866.1	737.555	6157	245.5	315.258	10.9663	7.71793	32.1487	6	1	5	3	-0.0852053	0.0890582	0.849092	7.2028	430.151	15.453	0.0854261	1468	1194.38	282212	0.165589	3895.98	197.776	2759
	7	101	A - 1	B5F2	40.8448	G1	2	1	Pure	35	41	116.504	0.901702	0.871149	1.02679	0.816836	4.36337	0.347624	13.6655	40.2944	1199.98	139803	0.315528	6973.21	378.627	2030	23.9634	243.707	6.58147	5.73344	79.5847	3	1	2	2	-0.0123632	-1.07825	1.6398	6.53031	134.887	2.04453	0.738866	247	1123.35	130876	0.244994	2171	275.215	2932
	9	101	A - 1	B6F1	94.1809	G1	2	1	Pure	56	57	215.792	0.773644	0.560675	1.21988	0.477036	6.4727	0.0684483	21.4721	59.2041	5107.41	1.10214e+06	0.253195	49246.5	1293.17	9781	239.345	108.479	11.2932	6.33179	134.136	6	1	3	3	0.062022	0.217445	0.719959	7.32944	298.345	31.2942	0.0462358	1591	1296.55	279784	0.424444	4099.25	550.311	6308
	10	101	A - 1	B5F1	74.6995	G1	2	1	Pure	60	74	310.009	0.679156	0.721335	1.15733	0.684752	7.55658	0.0574257	23.9466	75.7369	3129.01	970022	0.237564	47192.9	743.338	5618	53.929	97.7844	12.2598	8.84339	90.1993	2	2	2	2	0.00442572	-0.263226	0.718695	7.36914	388.643	13.1413	0.107556	1345	1364.39	422975	0.281259	6178.07	383.749	3387
	5	102	A - 1	B7E9	82.0223	G1	2	1	Pure	52	58	192.238	0.783115	0.52268	1.2882	0.375088	6.278	0.018677	21.7264	55.5407	4161.56	800007	0.236083	35026.7	982.473	7147	496.065	205.507	11.1292	5.81704	50.9744	2	1	3	2	-0.206648	0.173173	0.861007	7.16106	312.582	20.7696	0.0692162	1367	1282.02	246451	0.250858	3648.16	321.604	4275
	6	102	A - 1	B5E9	56.5707	G1	2	1	Pure	32	27	75.0994	0.949351	0.861083	1.01403	0.844272	3.48139	0.0025513	10.491	31.529	3340.55	250873	0.627486	12601.6	2096.15	8956	71.3318	197.849	5.2749	4.54213	4.51748	3	1	3	2	0.447	-0.887447	1.56077	6.49306	86.5954	18.0489	0.261245	613	1478.91	111065	0.274586	2060.7	406.088	2998
	1	104	A - 1	B6E5	82.8791	G1	2	1	Pure	39	34	98.1256	0.855572	0.966454	1.04859	0.748846	4.04672	2.27978	12.857	37.9636	10451.7	1.02558e+06	0.547599	42157.9	5723.35	25397	238.808	506.977	5.82133	5.62605	24.4503	3	1	2	1	0.551042	-0.630311	1.11582	6.80967	77.6597	149.873	0.0218416	1425	1262.58	123891	0.100693	1682.71	127.133	1787
	2	104	A - 1	B6E5	85.7739	G1	2	1	Pure	74	59	337.683	0.818255	0.78262	1.05672	0.755727	7.53606	1.54947	23.9466	72.0137	2900.22	979355	0.195569	40676.8	567.193	4855	265.901	490.129	11.8698	9.28951	-2.55336	3	1	3	2	0.00449515	-0.165085	0.802383	7.28122	443.94	11.3129	0.113668	1272	1079.82	364637	0.238197	4612.03	257.21	2885
	3	104	A - 1	B6E5	106.339	G1	2	1	Pure	51	65	250.754	0.84257	0.981939	1.10364	0.599847	6.63662	1.69114	21.3859	61.1541	2222.78	557369	0.186112	23217.9	413.685	3748	245.317	477.707	9.47083	9.29978	68.1527	3	3	4	3	-0.31286	0.309782	1.1551	6.9282	295.959	6.77074	0.185981	663	994.739	249434	0.0917417	3037.28	91.259	1944
	10	104	A - 1	B6E3	96.7211	G1	2	1	Pure	48	77	235.016	0.68083	0.947819	1.48131	0.269724	7.44357	0.03416	26.2527	65.8618	2037.62	478873	0.25582	24453.3	521.264	3054	254.275	37.7933	10.8056	10.2417	66.4492	2	1	3	2	-0.615746	-0.501968	1.08653	6.98062	210.701	4.83942	0.360503	548	987.356	232044	0.133958	3969.8	132.265	1490
	10	105	A - 1	B6E3	50.2905	G1	2	1	Pure	62	32	142.488	0.692421	0.620081	1.38899	0.371312	5.6124	0.121912	20.1448	50.8521	1260.25	179571	0.345643	8549.31	435.597	2203	254.675	542.08	9.53894	5.91491	-11.251	2	2	4	2	-0.124892	-1.06196	1.36553	6.72203	143.683	2.78462	0.652991	325	1601.89	228250	0.329339	4565.61	527.565	4780
	11	105	A - 1	B6E2	73.7575	G1	2	1	Pure	64	60	280.751	0.820015	0.74214	1.08184	0.702973	6.95269	0.0574142	21.6875	65.5926	4265.89	1.19765e+06	0.220453	52677.7	940.428	6834	224.404	418.06	11.1667	8.28724	-41.7936	3	2	3	2	-0.132069	-0.494853	0.664972	7.43442	380.725	22.7401	0.057203	1558	1298.5	364556	0.242658	4770.22	315.091	3222
	6	106	A - 1	B9E1	47.28	G1	2	1	Pure	73	75	353.738	0.706256	0.600614	1.18336	0.530082	8.16223	0.583552	26.6995	79.335	3834.72	1.35649e+06	0.235763	53830.6	904.084	7697	328.22	216.708	13.9958	8.40608	-44.529	2	1	4	3	0.402149	0.483051	0.621356	7.522	553.315	19.4228	0.0661878	2013	1246.92	441082	0.203819	6019.83	254.145	2914
	7	106	A - 1	C0E1	79.3438	G1	2	1	Pure	72	71	361.238	0.821729	0.565264	1.17017	0.484325	8.20221	0.854612	28.1308	74.3254	4133.11	1.49303e+06	0.179284	62249.1	741.001	7085	545.566	184.441	14.2815	8.07283	45	1	1	3	3	-0.293683	0.2477	0.693376	7.42671	566.502	20.2455	0.0617288	1951	1100.02	397367	0.106489	4967.15	117.14	1979
	8	106	A - 1	B9E1	88.9408	G1	2	1	Pure	39	72	233.009	0.793138	0.620421	1.24293	0.408365	6.78922	0.831493	23.4586	60.7598	3063.15	713741	0.236529	31568.1	724.525	5075	313.036	175.062	11.538	7.15842	100.345	2	1	1	1	-0.0596026	-0.406712	0.830998	7.21765	338.195	12.8916	0.110912	1172	932.657	217317	0.116604	3532.83	108.752	2118
	9	106	A - 1	C0E1	94.5794	G1	2	1	Pure	64	48	237.656	0.859833	0.986673	1.10287	0.584433	6.45871	1.12327	21.7968	58.9349	3219.54	765144	0.213228	35208.8	686.498	5328	572.672	161.292	9.19874	9.07614	22.9625	1	1	1	1	0.00721299	0.0911795	0.877037	7.18009	344.395	13.2121	0.101586	1141	1210.17	287604	0.183488	3805.78	222.051	2752
	6	107	A - 1	B8E4	58.2221	G1	2	1	Pure	68	51	223.502	0.745225	0.626079	1.32176	0.354401	6.85689	1.08954	24.6358	61.3907	2670.99	596973	0.265323	28012.7	708.674	5600	78.3046	304.053	11.6247	7.27799	33.1511	4	1	2	1	0.398286	0.355244	0.887558	7.154	344.346	10.4503	0.147684	1166	1242.37	277672	0.141763	3353.17	176.121	2836
	8	107	A - 1	B9E4	44.6466	G1	2	1	Pure	44	40	128.757	0.85152	0.754507	1.09373	0.643135	4.73423	1.4811	15.2785	43.5906	1741.59	224241	0.325235	10276.4	566.426	3225	262.791	287.933	7.55939	5.70361	35.065	2	1	3	3	-0.00676864	-0.812402	1.28065	6.75255	157.709	4.28205	0.483974	468	982.86	126550	0.248413	2382.4	244.155	2204
	9	107	A - 1	B8E4	81.4077	G1	2	1	Pure	68	50	282.124	0.86191	0.876005	1.07063	0.660186	6.93348	1.52447	22.7152	64.1349	2820.18	795642	0.186502	31669.1	525.97	4894	118.807	280.829	10.4302	9.13687	-16.8049	4	2	2	2	0.326506	0.679388	0.940394	7.12038	445.071	11.4363	0.111821	1263	1394.51	393425	0.191163	3756.37	266.579	4201
	10	107	A - 1	B9E4	74.186	G1	2	1	Pure	70	38	197.308	0.716892	0.691417	1.38227	0.31467	6.58838	0.906233	23.5373	58.8098	3062.38	604231	0.262569	26968.3	804.087	5824	292.314	276.497	10.839	7.49426	14.7495	2	2	2	2	-0.00316748	0.109974	0.882094	7.14819	337.076	12.862	0.116726	1210	1292.6	255039	0.28336	4133.71	366.27	3959
	11	107	A - 1	B9E4	94.8822	G1	2	1	Pure	47	66	243.149	0.818252	0.86669	1.15734	0.509082	6.69231	0.227232	22.2144	61.1079	2833.77	689028	0.22221	30099.2	629.694	5663	324.772	229.742	10.1135	8.76529	108.292	2	1	4	3	0.305383	0.452332	0.899758	7.15881	386.646	11.719	0.113432	1203	944.739	229712	0.0806998	3819.95	76.2402	1703
	14	107	A - 1	B8E3	92.08	G1	2	1	Pure	65	45	191.815	0.716147	0.887434	1.38112	0.32737	6.49331	0.0856523	22.8265	58.0156	2426.79	465495	0.26041	24607.7	631.96	4065	84.748	28.1027	9.71422	8.62073	25.0451	2	1	2	1	-0.428448	-0.131657	1.02491	7.00839	225.493	7.98654	0.226942	743	1198.45	229881	0.190326	3845.95	228.097	2482
	2	108	A - 1	B9E8	84.0916	G1	2	1	Pure	59	41	204.384	0.840147	0.84897	1.12144	0.556703	6.03979	1.52235	20.4001	55.2906	3419.14	698819	0.213815	28496.4	731.063	5549	303.549	578.648	9.20842	7.81767	17.1313	2	2	2	2	-0.199685	-0.16838	0.896581	7.13879	262.593	14.6659	0.0897308	874	1071.9	219080	0.209507	3329.47	224.572	2607
	2	109	A - 1	B8F0	81.3186	G1	2	1	Pure	65	51	213.257	0.73476	0.673862	1.32606	0.358014	6.70877	0.0396909	23.2665	60.3926	3303.56	704507	0.26023	34296.5	859.685	5883	110.914	477.13	11.1272	7.4982	-31.4482	5	3	3	3	-0.0513379	-0.556997	0.80881	7.22917	297.816	14.0043	0.105047	1157	1197.24	255320	0.10161	3469.17	121.652	2072
	3	109	A - 1	B9F0	86.8199	G1	2	1	Pure	71	59	278.85	0.640535	0.653341	1.22319	0.578533	7.36787	0.12605	25.2519	73.9637	4776.04	1.3318e+06	0.270271	57239.4	1290.83	8271	317.793	471.435	12.3358	8.05945	40.6046	5	1	2	2	-0.125783	-0.637449	0.586834	7.53741	367.042	28.6076	0.0495451	1868	1260.29	351432	0.227711	5017.31	286.982	3158
	5	109	A - 1	B8F0	46.5035	G1	2	1	Pure	43	47	170.056	0.877045	0.84771	1.03759	0.771981	5.29931	0.0114723	16.9031	49.3617	1449.36	246473	0.219781	12457.3	318.543	2271	41.5695	457.695	8.08449	6.85331	123.973	4	1	3	1	-0.489435	-0.284846	1.60719	6.60261	142.915	2.87613	0.631672	331	1251.08	212753	0.267563	3074.34	334.742	4227
	6	109	A - 1	B8F0	52.9659	G1	2	1	Pure	50	29	124.004	0.842536	0.599126	1.1843	0.484994	4.83458	0.0375251	16.4759	43.0059	3302.05	409467	0.320142	20041.3	1057.13	5687	167.123	415.38	8.29496	4.96973	5.91682	5	3	3	3	-0.35005	-0.543485	1.10718	6.87316	176.667	13.8544	0.132738	769	1417.02	175715	0.153831	2733.7	217.981	3153
	8	109	A - 1	C0E9	70.9881	G1	2	1	Pure	68	71	360.921	0.833035	0.782373	1.05062	0.72738	7.76854	0.929817	24.7513	73.7869	4097.38	1.47883e+06	0.189491	53917.3	776.418	6741	554.417	259.86	12.2384	9.57499	128.027	3	2	3	2	-0.0113368	-0.0419809	0.655111	7.47406	580.808	21.2715	0.057427	1978	1328.83	479604	0.181441	5030.66	241.105	2824
	9	109	A - 1	C0E9	90.7401	G1	2	1	Pure	66	35	195.934	0.712694	0.577348	1.28848	0.392651	6.33877	1.53146	21.9946	58.7772	3753.2	735380	0.210756	27712.1	791.009	6288	543.215	240.119	10.9805	6.33957	-8.6289	3	2	4	3	-0.263168	0.276843	0.920365	7.11434	303.238	17.7207	0.0753611	1085	1234.23	241829	0.207414	2928.25	255.997	3686
	10	109	A - 1	B8E9	97.0119	G1	2	1	Pure	60	43	225.509	0.876523	0.724647	1.06317	0.683665	6.17723	0.0233193	19.3968	56.8598	3272.63	738008	0.226813	35625.1	742.274	6227	100.11	234.263	10.0024	7.24823	2.63351	4	1	4	2	0.126382	0.0102968	0.857132	7.18878	324.612	14.2511	0.0967145	1155	1229.57	277281	0.184472	3837.87	226.822	3477
	12	109	A - 1	B9E8	96.8101	G1	2	1	Pure	51	43	173.542	0.903165	0.879357	1.02639	0.818596	5.32438	2.40694	16.7114	49.1387	3134.59	543983	0.225783	23227.8	707.739	5381	319.274	7.07503	7.99365	7.02928	11.4026	1	1	2	2	0.0110103	-0.0205214	1.03984	6.98973	193.85	12.0749	0.114255	654	1287.83	223493	0.288787	2611.56	371.91	3996
	13	109	A - 1	B9E8	79.9057	G1	2	1	Pure	56	19	90.0981	0.587174	0.348276	1.79968	0.189454	5.08002	3.13058	18.1127	43.9116	2622.68	236298	0.202186	10138.3	530.268	4356	299.375	2.43921	9.58967	3.33985	3.8391	1	1	2	2	0.129596	0.151524	1.76881	6.43092	111.681	9.94118	0.131887	323	1155.54	104112	0.174036	1333.68	201.106	2154
	3	110	A - 1	C0F3	79.8247	G1	2	1	Pure	42	69	208.504	0.621247	0.532469	1.32358	0.438246	6.62738	1.7314	22.3377	64.9426	3140.96	654903	0.221638	19544.9	696.157	5354	562.496	576.353	11.6987	6.22917	88.3362	3	1	3	2	0.206107	-0.579278	0.928484	7.10204	358.51	13.5383	0.0959151	1135	1155.64	240956	0.297876	3101.65	344.238	2742
	4	110	A - 1	C0F3	95.4504	G1	2	1	Pure	43	68	192.871	0.589235	0.633099	1.48643	0.345106	6.75486	1.85875	22.314	64.1349	3472.51	669748	0.274421	20909.2	952.931	6416	543.977	560.744	11.4122	7.22508	102.318	3	1	3	2	0.0639744	-0.422461	0.81217	7.20289	349.339	16.1154	0.0876088	1334	1045.68	201682	0.188878	2482.69	197.507	2912
	5	110	A - 1	C0F3	103.513	G1	2	1	Pure	60	57	224.031	0.784619	0.537434	1.24401	0.427639	6.66003	1.8036	22.1382	59.9003	3806.42	852755	0.185386	34206.9	705.658	6206	560.812	552.666	11.7329	6.30568	-41.1657	2	1	2	2	-0.0316181	0.213101	0.892047	7.1553	345.686	18.0017	0.0693413	1145	1155.1	258777	0.134264	2931.13	155.088	2555
	6	110	A - 1	B9F3	101.458	G1	2	1	Pure	71	39	210.194	0.661935	0.50549	1.408	0.330031	6.86311	1.46425	23.5373	63.1694	3305.4	694775	0.214055	23532.9	707.537	5695	340.289	554.927	12.252	6.19326	-6.93856	2	2	3	3	0.0439057	0.00742048	0.915128	7.12483	319.798	14.201	0.092263	1035	1116.62	234706	0.13827	3288.73	154.394	2114
	8	110	A - 1	B8F2	83.9016	G1	2	1	Pure	57	52	197.73	0.750068	0.757751	1.15001	0.646713	6.01585	2.30487	18.9283	57.556	3393.09	670915	0.214067	25779.5	726.35	6119	118.092	345.509	9.59035	7.2671	34.992	4	1	3	2	0.125353	-0.191962	0.925698	7.10131	348.013	15.3722	0.0829442	1115	1354.19	267765	0.214272	2618.35	290.166	3503
	9	110	A - 1	B8F2	80.7673	G1	2	1	Pure	59	36	178.084	0.813349	0.597528	1.18401	0.483273	5.79294	2.09198	19.4702	52.454	3482.04	620094	0.193079	20530.2	672.31	5663	96.8542	348.663	9.94565	5.9428	5.87663	5	1	4	3	0.328575	-0.172317	0.99979	7.02611	338.773	16.1764	0.0736554	1015	1479.59	263491	0.175684	2241.02	259.942	3352
	10	110	A - 1	B8F2	83.8164	G1	2	1	Pure	42	48	148.192	0.793563	0.938339	1.10599	0.667999	5.10737	2.69917	16.7304	48.4425	3558.32	527314	0.221618	17767	788.587	6468	79.5847	341.754	7.44945	6.99011	115.26	4	2	2	2	0.319986	0.20271	1.09784	6.91783	248.562	16.7683	0.0778075	859	1298.97	192496	0.147021	1891.31	190.975	3764
	11	110	A - 1	B8F2	100.862	G1	2	1	Pure	51	49	175.126	0.710898	0.631231	1.19823	0.563682	5.77903	2.28688	19.4403	55.6387	3860.2	676022	0.250507	27533	967.006	6776	119.969	326.561	9.77159	6.16813	132.516	4	1	2	2	0.0919311	-0.284225	0.899248	7.10847	294.515	19.1806	0.0717337	1196	1341.91	235004	0.186391	2627.16	250.12	2886
	12	110	A - 1	B8F2	97.6748	G1	2	1	Pure	87	48	314.34	0.650219	0.486337	1.35015	0.382147	8.21866	1.5941	28.3179	77.9426	3674.16	1.15494e+06	0.187149	35052.2	687.615	6094	93.4194	325.959	14.7822	7.18915	0.466881	5	2	4	3	-0.064176	0.0189444	0.764855	7.32364	580.8	17.254	0.0712049	1807	1296.48	407536	0.187683	3794.73	243.327	3883
	13	110	A - 1	B8F1	47.0632	G1	2	1	Pure	35	32	94.0062	0.922906	0.982291	1.01551	0.868924	3.89789	0.0103044	11.9501	35.7771	753.326	70817.3	0.394305	3857.18	297.04	1454	42.3734	36.859	5.5598	5.46134	20.5496	3	1	1	1	0.351906	-1.17452	2.30779	6.20558	109.893	1.98985	0.752538	197	1822.53	171330	0.379023	3035.09	690.783	4049
	5	111	A - 1	B9F5	41.8883	G1	2	1	Pure	51	74	286.772	0.78292	0.950904	1.21074	0.443513	7.43367	0.725406	26.2023	67.8445	1987.66	570005	0.22979	25520.7	456.744	3530	284.364	485.518	10.7735	10.2446	66.2039	3	2	2	2	0.0464839	-0.265985	0.967139	7.08464	334.385	6.1054	0.241261	797	1076.51	308714	0.114737	4395.24	123.516	2257
	6	111	A - 1	B9F5	67.3566	G1	2	1	Pure	40	70	197.202	0.684055	0.526846	1.31872	0.409795	6.43343	1.52323	22.5752	60.1887	3224.16	635811	0.241127	27193.7	777.432	5029	317.112	460.019	11.3836	5.99738	94.1641	4	2	3	2	-0.505634	-0.170101	0.920621	7.10885	286.761	13.475	0.113706	1061	1022.29	201597	0.112262	2391.55	114.764	1643
	8	111	A - 1	B9F5	87.461	G1	2	1	Pure	50	64	242.726	0.84068	0.96851	1.12113	0.558753	6.58108	1.30758	21.8501	60.2349	2978.97	723074	0.234809	30710.9	699.489	5846	309.329	432.879	9.45533	9.15758	66.4607	4	2	2	2	0.365075	0.400972	0.830934	7.22739	396.801	12.1857	0.111341	1287	1125.41	273165	0.143605	3212.29	161.613	2351
	9	111	A - 1	B9F5	104.393	G1	2	1	Pure	56	57	240.297	0.855984	0.691712	1.07831	0.646452	6.42179	0.879612	20.7415	59.3945	3145.54	755862	0.228777	33421	719.625	5726	335.526	404.567	10.5612	7.30532	44.1302	3	2	3	3	0.29011	0.0663475	0.858061	7.20531	426.148	13.6657	0.0987194	1439	1104.41	265387	0.103529	3518.76	114.339	1549
	10	111	A - 1	B9F5	56.9238	G1	2	1	Pure	50	30	115.765	0.744822	0.650308	1.23108	0.433546	4.76257	0.22331	16.3213	44.1944	369.976	42830.3	0.117912	2044.25	43.6247	516	308.107	357.124	7.98417	5.19216	11.0756	3	1	3	2	0.328033	-0.0940785	7.48408	5.05765	80	1	1	80	8347.92	966397	1.02113	14488.8	8524.34	33140
	11	111	A - 1	B9F4	59.0443	G1	2	1	Pure	60	46	221.39	0.869723	0.798568	1.06357	0.683137	6.12171	0.0171347	19.5054	56.5579	3111.49	688853	0.220866	29476.7	687.222	5499	387.615	236.324	9.56488	7.63821	11.4446	2	1	4	3	0.117001	-0.101277	0.881359	7.14921	386.681	12.9039	0.103685	1259	1212.31	268394	0.105473	3723.15	127.866	2115
	13	111	A - 1	C0F4	86.4094	G1	2	1	Pure	62	51	235.861	0.840181	0.882935	1.0738	0.707869	6.34891	1.44457	20.3586	59.3945	3788.63	893589	0.201408	37626	763.059	6934	544.02	213.569	9.52017	8.40569	16.2405	1	1	3	3	-0.00702348	0.333683	0.852538	7.1965	373.116	17.8326	0.0731806	1326	1243.58	293311	0.24884	3413.58	309.451	3325
	14	111	A - 1	C0F4	103.333	G1	2	1	Pure	65	57	265.541	0.774818	0.69035	1.19819	0.505147	7.11605	1.05389	23.9906	65.6253	3484.19	925196	0.208086	39896.1	725.01	5685	559.963	196.63	11.7118	8.08521	-33.9173	1	1	2	2	-0.155694	-0.157682	0.786052	7.27406	376.225	15.075	0.0885548	1293	1138.55	302332	0.118577	3574.57	135.006	2338
	15	111	A - 1	B9F4	72.5715	G1	2	1	Pure	54	42	173.014	0.793563	0.911461	1.16305	0.574774	5.65912	0.0529487	18.9506	52.3425	3349.38	579489	0.264244	26217.3	885.053	6756	294.08	193.781	8.36475	7.62415	19.3646	3	1	4	2	0.0523316	0.233139	0.972776	7.05169	250.484	14.9892	0.103593	1020	1260.13	218020	0.26218	2254.44	330.38	4263
	16	111	A - 1	C0F3	44.1756	G1	2	1	Pure	64	47	245.05	0.820409	0.753765	1.09581	0.671775	6.53739	1.20318	20.7313	61.2656	2055.45	503689	0.19141	24256.4	393.435	3196	550.563	28.6129	10.4427	7.87131	-8.20999	1	1	2	2	-0.380874	-0.117866	1.18646	6.90288	316.667	5.92475	0.230604	691	1171.83	287157	0.115737	3299.7	135.624	2822
	17	111	A - 1	B8F3	47.1075	G1	2	1	Pure	63	48	212.095	0.805475	0.858951	1.16153	0.527132	6.26168	0.241933	21.5188	57.5234	2043.13	433338	0.217455	22922.9	444.29	3172	96.6355	26.107	9.50181	8.16159	-27.156	2	1	2	1	-0.647488	-0.0778723	1.21476	6.87079	269.467	5.41212	0.296065	660	1276.68	270777	0.134288	3499.99	171.443	2208
	18	111	A - 1	C0F3	64.0236	G1	2	1	Pure	39	59	181.252	0.644238	0.566741	1.29077	0.472136	6.10207	1.50983	20.2076	59.4598	2326.18	421626	0.189511	13686	440.835	3571	560.195	8.75587	10.6172	6.01719	86.6091	1	1	1	1	-0.214338	-0.340945	1.24633	6.82815	221.325	7.42804	0.172573	542	1358.8	246286	0.315406	2763.78	428.573	2897
	5	112	A - 1	B9F8	101.533	G1	2	1	Pure	44	49	163.296	0.811669	0.74614	1.086	0.703067	5.31267	0.0615952	18.3963	50.281	4341.81	709002	0.280358	33068.2	1217.26	7545	324.413	522.847	8.51685	6.35476	49.0834	5	1	3	2	-0.1275	-0.595576	0.874435	7.11372	214.246	22.943	0.0672589	1088	1180.59	192786	0.16282	3087.81	192.224	2431
	10	112	A - 1	B8F6	62.9894	G1	2	1	Pure	64	43	204.49	0.795738	0.973257	1.22089	0.428559	6.30355	0.011332	22.0282	56.8272	2800.23	572619	0.24448	28501.4	684.601	4693	82.1243	108.291	9.03208	8.79053	23.1787	1	1	2	2	-0.171153	-0.0397498	0.928471	7.11026	308.028	10.6864	0.141721	1014	1358.54	277808	0.186723	3498.88	253.671	3794
	11	112	A - 1	B9F6	93.0452	G1	2	1	Pure	63	66	271.984	0.784944	0.498914	1.26871	0.390881	7.41078	0.0174918	25.6338	65.9869	4136.67	1.12511e+06	0.224401	52098.7	928.274	7313	315.224	55.9993	13.2656	6.61839	47.2466	5	2	3	2	-0.0990154	-0.0362238	0.697521	7.3924	359.962	20.638	0.0667129	1478	1484.4	403733	0.271761	5281.41	403.401	4038
	12	112	A - 1	C0F6	67.454	G1	2	1	Pure	57	44	190.653	0.867696	0.974018	1.0738	0.646426	5.70812	1.34885	18.6132	52.5464	2442.78	465724	0.232733	22179.7	568.517	4415	514.695	39.9896	8.18169	7.96912	21.4291	3	2	2	2	0.133614	0.366926	1.09054	6.95761	218.72	8.25119	0.174056	629	1334.32	254392	0.264478	2923.46	352.898	4993
	13	112	A - 1	C0F6	62.0042	G1	2	1	Pure	47	65	192.66	0.61166	0.908303	1.41808	0.434223	6.59411	0.671486	22.9649	62.9137	1522.33	293292	0.285131	13165.9	434.062	2846	509.212	18.2763	9.76034	8.86535	114.932	3	1	2	1	0.00356001	-0.553074	1.16202	6.89365	201.098	4.28804	0.437651	552	1538.43	296393	0.17764	3593.52	273.286	3162
	1	113	A - 1	B8G0	66.3581	G1	2	1	Pure	57	78	338.739	0.800971	0.846398	1.14571	0.550421	7.85924	0.801893	25.7756	72.9003	3008.29	1.01903e+06	0.222159	48020.3	668.319	5009	93.4581	430.248	11.9979	10.155	72.891	1	1	1	1	0.100742	-0.357417	0.728742	7.36695	357.217	12.3023	0.110195	1181	1562.49	529276	0.299626	6003.69	468.161	3790
	2	113	A - 1	B8G0	91.9525	G1	2	1	Pure	34	31	87.2463	0.953686	0.93971	1.00323	0.937589	3.73235	1.92367	10.9636	33.9059	5119.53	446659	0.635719	23117.9	3254.58	12570	111.629	404.636	5.43923	5.1113	-1.73742	1	1	3	2	0.546527	-0.965761	1.31325	6.65994	82.9011	41.4252	0.0853733	809	13155.2	1.14774e+06	0.517669	14578.5	6810.02	28934
	4	113	A - 1	B9F9	55.8765	G1	2	1	Pure	61	51	228.15	0.83621	0.965518	1.07557	0.695363	6.24942	1.17611	20.8836	58.5541	2459.37	561105	0.213786	25096.7	525.78	3951	293.484	213.358	8.99239	8.68232	24.1555	3	1	2	2	-0.11856	-0.207288	1.00094	7.03951	227.5	8.32051	0.157563	624	1189	271270	0.0582066	2987.62	69.2075	1499
	5	113	A - 1	B9F9	46.3065	G1	2	1	Pure	56	53	217.059	0.874696	0.718788	1.06821	0.670489	6.07473	1.81094	19.6349	55.8426	1811.02	393098	0.176269	17813.6	319.226	3062	269.595	211.465	9.86277	7.08925	41.3911	3	2	3	2	-0.282222	0.387987	1.40965	6.72296	337.104	5.74967	0.247559	751	1057.85	229616	0.0974386	2446.65	103.075	2151
	8	113	A - 1	B9F9	74.6143	G1	2	1	Pure	44	79	261.844	0.738835	0.702508	1.31022	0.361867	7.38932	0.85918	26.1701	66.7349	2680.84	701962	0.22831	31216.1	612.061	4098	352.661	194.564	12.0935	8.49581	104.477	2	2	2	2	-0.716986	0.0699247	0.951437	7.1272	328.083	9.75407	0.152323	984	1030.16	269742	0.0983294	3583.69	101.295	1704
	9	113	A - 1	B9F9	84.6529	G1	2	1	Pure	52	67	265.964	0.834258	0.995449	1.11172	0.589242	6.85993	1.2298	22.5401	63.2945	2641.45	702530	0.217447	30877.3	574.376	3891	324.706	184.552	9.72527	9.68101	112.659	3	1	2	2	-0.509074	-0.433378	0.891122	7.15884	279.363	9.32262	0.142735	809	1069.24	284380	0.0839767	3161.68	89.7916	1699
	1	114	A - 1	B8G3	48.6908	G1	2	1	Pure	62	60	276.843	0.877637	0.711985	1.06396	0.669774	6.84684	0.00560232	21.9946	62.9599	3062.37	847795	0.191262	41757.5	585.714	4717	124.28	545.938	11.1551	7.9423	43.0712	2	1	2	2	-0.228885	0.0088964	0.872389	7.19001	387.908	11.6455	0.112493	1168	1218.65	337376	0.0997597	4004.43	121.573	2182
	2	114	A - 1	C0G3	81.1153	G1	2	1	Pure	49	69	257.091	0.792068	0.872767	1.16205	0.52428	6.89551	1.04365	23.0016	63.8656	4205.09	1.08109e+06	0.209804	48180.8	882.244	6854	530.804	502.363	10.3899	9.06796	108.371	2	1	1	1	-0.405744	-0.0539704	0.743034	7.33049	307.938	20.6881	0.0652409	1260	1013.28	260505	0.160094	3691.85	162.219	2576
	3	114	A - 1	B9G3	95.2446	G1	2	1	Pure	63	47	221.39	0.832018	0.802395	1.1541	0.507561	6.37693	0.0494851	21.9706	57.8253	2957.76	654818	0.233327	31602.7	690.126	5203	335.769	499.186	9.9473	7.98167	-29.0284	2	2	3	2	-0.120967	0.00924	0.896382	7.14592	291.196	11.2232	0.122254	950	992.791	219794	0.0760535	3186.77	75.5052	1467
	4	114	A - 1	C0G3	72.3197	G1	2	1	Pure	56	86	347.717	0.721324	0.826253	1.30566	0.38245	8.50039	0.610902	28.8885	77.8311	3487.83	1.21278e+06	0.229997	51375.1	802.188	6507	521.953	465.889	13.1072	10.8298	108.053	3	2	2	2	0.129256	-0.433317	0.63743	7.48989	495.534	16.0086	0.0828832	1746	1236.67	430012	0.225512	5155.47	278.884	2602
	5	114	A - 1	B9G3	30.5666	G1	2	1	Pure	28	53	128.757	0.814319	0.549531	1.21903	0.441904	4.99808	1.82416	17.2097	44.5752	1420.21	182861	0.322843	8328.92	458.504	2727	419.053	456.921	8.76334	4.81573	86.0242	3	2	2	2	0.0586715	-0.831839	1.50811	6.62582	143.381	3.54047	0.553452	383	1210.31	155836	0.181818	2092.71	220.057	2984
	6	114	A - 1	B9G3	76.7428	G1	2	1	Pure	41	40	99.0763	0.689907	0.643254	1.20944	0.583377	4.36704	0.569525	13.5295	42.481	9971.21	987910	0.622413	40868.2	6206.21	25924	372.871	453.175	7.34449	4.72437	-43.5712	3	2	4	2	0.499378	-0.886582	1.12065	6.80828	81.9027	144.279	0.0288021	1500	1706.75	169099	0.280733	2513.29	479.142	3373
	7	114	A - 1	B9G3	32.0811	G1	2	1	Pure	27	57	130.553	0.727826	0.43799	1.39591	0.322211	5.38557	1.90358	18.4879	47.4771	1064.3	138947	0.340072	6109.24	361.938	1936	417.504	433.664	9.86397	4.32032	89.4424	3	1	4	3	0.126241	-1.04011	1.5579	6.5766	152.6	2.05	0.7375	280	1185.89	154820	0.214968	2789.18	254.928	2909
	8	114	A - 1	C0G3	37.9732	G1	2	1	Pure	37	47	130.236	0.868872	0.895038	1.10135	0.615193	4.77791	0.399037	15.6271	43.4002	1384.71	180339	0.293821	7890.58	406.858	2417	487.541	422.299	7.12132	6.37385	63.3317	5	1	3	3	-0.0654267	-0.864106	1.48853	6.63398	137.629	3.14118	0.605229	340	1443.34	187975	0.248731	3298.76	359.004	2818
	9	114	A - 1	B8G2	46.2336	G1	2	1	Pure	42	50	149.776	0.746808	0.900424	1.15262	0.70523	5.24173	1.64456	16.3569	50.2021	3278.93	491106	0.287536	23566.7	942.811	6259	109.867	321.225	7.78831	7.01278	107.305	3	1	4	2	0.166329	-0.12072	0.990688	6.99798	190.109	14.143	0.111906	797	1797.67	269248	0.236107	3113.79	424.442	3833
	11	114	A - 1	B8G2	66.2843	G1	2	1	Pure	36	48	124.849	0.825674	0.88059	1.16196	0.500576	4.80504	2.25576	16.1358	43.5906	4717.47	588970	0.276996	21020.9	1306.72	8454	108.473	301.176	7.21226	6.35105	116.17	2	2	3	3	-0.117868	-0.475069	1.06505	6.90809	188.945	27.3271	0.0556283	1024	1945.39	242879	0.372447	2184.75	724.552	5925
	12	114	A - 1	B9G2	70.982	G1	2	1	Pure	28	66	158.754	0.643683	0.398456	1.55332	0.261457	6.26474	1.66845	21.3735	55.6714	4228.97	671367	0.23129	24276.2	978.12	7193	321.967	296.278	11.6384	4.63741	92.6657	1	1	3	2	-0.00232485	-0.201927	0.93271	7.06	209.753	21.9144	0.062153	876	1663.04	264015	0.180129	2687.01	299.562	3265
	13	114	A - 1	B9G2	72.5705	G1	2	1	Pure	51	71	264.696	0.6673	0.610398	1.2514	0.54155	7.26077	1.31916	23.2665	70.6022	4668.35	1.23569e+06	0.211541	42087	987.545	7357	335.883	294.676	12.3935	7.56496	88.7484	1	1	4	2	-0.32868	-0.329154	0.693945	7.39355	323.22	26.6717	0.0476987	1334	1228.74	325243	0.217181	3983.21	266.859	2474
	14	114	A - 1	B8G2	79.2904	G1	2	1	Pure	38	44	136.679	0.902557	0.898995	1.02208	0.837327	4.71523	1.9168	14.3479	43.6233	4528.26	618916	0.279439	28031.3	1265.37	8207	98.1091	288.179	7.01178	6.30356	77.6865	2	1	1	1	-0.108446	-0.531209	0.969879	6.99539	202.711	25.5944	0.0597507	1038	1926.11	263258	0.38632	3190.73	744.095	6504
	15	114	A - 1	C0G2	51.2595	G1	2	1	Pure	71	35	179.457	0.675506	0.606866	1.5018	0.261756	6.54932	0.022974	23.3367	57.7791	1032.15	185227	0.244287	8784.99	252.141	1727	567.358	191.105	11.1966	6.79486	-12.8119	1	1	1	1	-0.00175034	-0.346672	1.69715	6.54748	285.215	2.21091	0.697273	550	954.301	171256	0.198467	3217.92	189.398	2907
	3	115	A - 1	B9G6	63.7286	G1	2	1	Pure	36	30	88.6194	0.932596	0.838635	1.02135	0.803683	3.79544	0.00449474	11.6684	34.5559	1958.35	173548	0.544419	8419.96	1066.16	4501	333.318	529.13	5.82046	4.88124	7.03824	2	1	3	2	0.570905	-0.755642	1.55841	6.53574	98.175	6.8925	0.419874	400	9611.71	851784	0.362248	8528.54	3481.82	20103
	4	115	A - 1	B9G5	68.3159	G1	2	1	Pure	38	33	100.661	0.912372	0.989857	1.02912	0.81989	4.06044	2.51866	12.6416	37.2348	4193.45	422115	0.25326	18814.7	1062.03	7092	296.042	397.12	5.76983	5.71131	21.6869	2	1	2	2	-0.377062	0.354935	1.30917	6.69612	186.938	20.921	0.0697846	810	2199.05	221357	0.579694	3241.3	1274.78	10138
	5	115	A - 1	B9G5	78.6739	G1	2	1	Pure	33	42	106.576	0.885831	0.767189	1.04404	0.741701	4.20821	2.35677	13.6423	38.8829	5030.63	536143	0.26467	23263.6	1331.46	8759	303.983	386.755	6.6782	5.12344	90.3297	2	2	4	3	-0.515156	0.0385852	1.22485	6.76772	193.438	29.1689	0.0543031	1036	1473.27	157014	0.290895	1974.11	428.565	4910
	8	115	A - 1	B8G4	65.902	G1	2	1	Pure	55	59	228.361	0.81653	0.632565	1.14676	0.543767	6.45591	0.0443702	21.1949	59.283	3929.75	897402	0.242894	42251.1	954.513	6412	89.6224	172.544	10.9126	6.90293	129.983	2	1	1	1	0.011018	-0.540206	0.763332	7.28816	309.96	18.8236	0.0733117	1264	1456.68	332650	0.328162	4072.81	478.028	5303
	1	116	A - 1	B8G8	34.8108	G1	2	1	Pure	34	71	175.338	0.595285	0.45252	1.70523	0.243747	6.89826	0.0851388	23.2005	60.8387	1168.56	204892	0.273758	10709.9	319.902	2178	191.546	504.142	12.5694	5.68792	82.6954	2	1	1	1	-0.123712	-0.150159	1.47772	6.66089	228.839	2.25893	0.700149	448	1341.95	235294	0.436984	4512.09	586.411	4843
	9	116	A - 1	C0G7	93.4434	G1	2	1	Pure	57	42	178.612	0.8421	0.770882	1.09235	0.655566	5.57245	0.0651154	18.4879	51.6272	3867.96	690864	0.277684	33418.4	1074.07	5567	544.476	230.477	8.82876	6.80594	-10.5721	4	1	4	2	-0.652891	-0.779025	0.955768	7.06641	171.822	16.4317	0.0998862	813	1269.78	226798	0.169078	3990.84	214.692	2251
	12	116	A - 1	B9G6	90.0011	G1	2	1	Pure	67	49	247.796	0.82236	0.923686	1.14683	0.526224	6.72524	0.624731	22.1024	61.5349	1691.96	419262	0.23655	20703.2	400.234	2440	330.949	19.1864	9.87885	9.12495	20.0959	2	1	3	1	-0.378169	-0.982271	1.16249	6.89811	269.875	4.99018	0.351527	713	948.397	235009	0.090854	3430.39	86.1657	1336
	6	117	A - 1	B8H0	52.3961	G1	2	1	Pure	49	46	168.261	0.859525	0.681832	1.10606	0.592334	5.4424	0.0196155	17.8158	49.5983	2237.3	376449	0.214461	17896.7	479.813	3594	164.787	382.184	8.99349	6.13205	-38.4111	3	1	5	2	-0.446653	-0.00819731	1.25904	6.81514	217.518	7.02679	0.204985	560	1208.07	203271	0.259718	3748.08	313.758	2762
	9	117	A - 1	B9G9	47.6522	G1	2	1	Pure	73	67	307.263	0.720297	0.551096	1.3053	0.380541	7.98953	0.904855	27.3657	73.2157	2739.63	841788	0.20903	34651	572.665	5070	326.163	159.592	13.9944	7.71225	-37.388	2	1	4	3	0.25782	0.436693	0.865133	7.21241	436.391	10.6697	0.123821	1308	900.639	276733	0.136984	4295.91	123.373	2541
	10	117	A - 1	C0G9	67.8199	G1	2	1	Pure	41	70	216.954	0.755367	0.767198	1.27603	0.384845	6.63779	0.0132646	23.1755	60.0772	2547.74	552741	0.30071	26365	766.13	5861	575.626	139.19	10.5343	8.08189	106.272	3	1	2	2	0.660383	0.84633	0.875106	7.1689	249.466	10.3498	0.15873	892	1181.27	256281	0.160242	4627.7	189.289	2811
	11	117	A - 1	B9G9	77.4899	G1	2	1	Pure	68	53	254.768	0.654872	0.782997	1.227	0.454773	7.05348	1.03767	24.1486	69.9196	2991.31	762089	0.233563	33399.5	698.659	5519	320.071	129.76	11.107	8.69672	-29.0209	2	2	2	2	0.08523	-0.164114	0.81853	7.24106	378.562	11.9422	0.114956	1246	992.934	252967	0.0988605	3693.41	98.1619	1743
	12	117	A - 1	B8G9	97.724	G1	2	1	Pure	71	64	347.929	0.857399	0.760598	1.07585	0.647116	7.71846	0.015294	25.1345	71.4099	3673.24	1.27803e+06	0.196115	61726.9	720.38	5817	99.2627	99.3089	12.2869	9.34537	34.783	3	1	2	1	-0.147129	-0.142656	0.707806	7.40958	469.66	16.8091	0.0774292	1608	1048.62	364846	0.151918	5355.82	159.305	1919
	4	118	A - 1	B8H3	30.554	G1	2	1	Pure	70	29	180.407	0.722764	0.411376	1.45139	0.282581	6.45548	0.419803	22.6593	56.0059	1200.72	216619	0.272904	11211.8	327.682	2088	67.5844	502.269	11.94	4.91183	-1.99253	2	2	2	2	-0.276736	-0.549789	1.45684	6.6775	178.069	2.11111	0.728896	333	906.437	163528	0.163279	3105.63	148.002	2957
	7	118	A - 1	B8H3	79.2363	G1	2	1	Pure	48	70	260.366	0.823691	0.810929	1.13727	0.534744	6.8649	0.108364	23.348	63.0253	2419.79	630030	0.203895	31752.8	493.382	4076	103.162	453.554	10.6647	8.64827	105.911	4	2	4	2	-0.185468	0.081201	0.982353	7.07663	324.246	8.28664	0.171598	921	1179.11	307001	0.216692	4769.8	255.505	2983
	8	118	A - 1	C0H3	88.1125	G1	2	1	Pure	59	72	321.1	0.861723	0.827131	1.04355	0.81269	7.30276	1.12165	23.221	68.4292	2420.29	777154	0.241384	36595.7	584.218	4554	541.173	413.61	11.2521	9.30699	90.4538	2	1	2	2	-0.142651	0.60154	0.867815	7.22075	426.138	8.65707	0.165514	1251	1420.81	456223	0.144403	4744.84	205.17	3320
	9	118	A - 1	C0H3	64.8299	G1	2	1	Pure	75	71	286.244	0.644282	0.376852	1.53213	0.247143	8.35461	0.815782	30.505	74.7197	2694.91	771402	0.234761	33939.2	632.66	4534	517.869	399.373	15.6357	5.89232	44.0677	2	2	3	3	0.0285118	0.0456436	0.819978	7.24564	446.305	10.3598	0.136363	1384	1540.04	440826	0.0674031	4149.82	103.803	2757
	10	118	A - 1	B9H3	73.5179	G1	2	1	Pure	52	49	200.793	0.840281	0.817734	1.04918	0.74085	5.79041	0.0188854	18.7854	54.7983	3595	721852	0.206573	32812.6	742.633	6084	334.802	378.906	8.96509	7.33106	-35.0178	4	1	4	3	-0.234266	0.281673	0.922851	7.10265	316.398	15.6802	0.0866219	1129	1202.41	241437	0.138861	3936.03	166.968	1926
	11	118	A - 1	B8H3	68.7453	G1	2	1	Pure	70	50	248.324	0.741695	0.974096	1.28464	0.408332	7.12543	0.0657973	24.7192	64.8637	3820.39	948695	0.230558	44780.7	880.819	6669	143.706	374.313	10.2088	9.94436	21.8644	3	1	3	3	-0.126125	-0.319562	0.746671	7.31723	354.322	18.3077	0.0749077	1381	1496.72	371673	0.290781	5879.22	435.218	4211
	14	118	A - 1	B8H2	77.0442	G1	2	1	Pure	63	54	228.889	0.791541	0.636101	1.18975	0.482538	6.5834	0.126424	22.131	60.2811	2848.67	652031	0.242592	31896	691.066	5009	89.0451	228.575	11.1098	7.06697	36.2506	2	2	4	3	-0.102301	-0.25223	0.906112	7.14242	364.851	11.0433	0.12102	1131	1210.7	277117	0.177106	4791.1	214.422	2175
	16	118	A - 1	B9H2	77.9955	G1	2	1	Pure	38	33	88.8306	0.727006	0.801543	1.11006	0.700031	3.96154	0.0338608	12.7456	39.1848	356.495	31667.6	0.256673	1494.02	91.5026	1258	374.716	181.582	6.17796	4.9519	34.1742	4	1	5	2	4.43876	29.8693	6.79928	5.17631	71.4051	1.1519	0.962025	79	14603.6	1.29725e+06	0.387433	17627.1	5657.92	33750
	17	118	A - 1	B8H2	66.5581	G1	2	1	Pure	63	61	268.499	0.773352	0.69213	1.12608	0.647647	6.9369	0.0465129	22.3495	66.0522	2872.53	771271	0.224125	37654	643.806	4971	69.0511	151.225	11.407	7.89511	-44.5524	2	1	4	2	0.00109695	-0.142815	0.821757	7.24361	391.423	11.3564	0.116701	1201	1145.1	307459	0.128614	4913	147.277	2310
	3	119	A - 1	B9H6	79.2208	G1	2	1	Pure	38	71	203.328	0.698283	0.63193	1.44284	0.296117	6.83309	0.0402621	23.9466	60.4906	2575.32	523635	0.267261	25842.9	688.283	5003	309.63	551.427	11.5526	7.30042	76.8938	2	1	4	1	-0.0379821	0.183783	0.932366	7.10397	240.224	9.39162	0.188201	835	1035.72	210591	0.227402	4422.91	235.525	2345
	4	119	A - 1	C0H6	70.7516	G1	2	1	Pure	36	34	96.2244	0.932312	0.87122	1.0156	0.86062	3.9438	2.33859	12.0776	36.0136	5637.59	542474	0.365268	24523	2059.23	10215	524.904	557.12	5.95183	5.18535	42.1923	2	2	2	2	-0.0165192	-0.78763	1.2206	6.73998	121.682	37.5882	0.0516273	947	1364.53	131301	0.394574	2761.03	538.407	3935
	6	119	A - 1	C0H6	65.5203	G1	2	1	Pure	37	32	98.865	0.885457	0.973458	1.03528	0.775887	4.03608	2.4069	12.8898	37.4578	5899.9	583294	0.343909	26134.3	2029.03	10415	519.653	543.875	5.78343	5.62993	-20.7737	2	1	3	3	-0.200603	-0.629194	1.20991	6.75255	133.476	40.3439	0.0483604	1038	1465.04	144841	0.506661	2971.7	742.277	6982
	7	119	A - 1	B9H6	70.4312	G1	2	1	Pure	77	44	220.968	0.598506	0.75567	1.4456	0.331855	7.13014	0.0516373	25.3104	68.1137	4853.63	1.0725e+06	0.315204	46439.7	1529.89	9913	363.108	473.845	11.3775	8.59766	16.4698	2	2	4	3	0.1158	-0.355776	0.667662	7.39678	317.735	30.3605	0.0531314	1903	1693.5	374208	0.436031	7419.89	738.418	4667
	11	119	A - 1	B8H5	73.2293	G1	2	1	Pure	75	47	255.824	0.759628	0.872827	1.28526	0.376825	7.23397	0.0125669	25.4103	65.0541	3485.31	891624	0.203639	43462.5	709.746	5576	76.8467	316.248	10.901	9.51467	-19.3664	4	1	2	1	-0.349646	0.290694	0.831219	7.23043	373.108	15.2843	0.0878092	1298	1001.54	256217	0.168903	4385.18	169.163	2876
	14	119	A - 1	B8H5	50.1919	G1	2	1	Pure	47	44	161.184	0.867122	0.678369	1.10317	0.587713	5.31975	0.0109105	17.8158	48.331	2066.3	333055	0.272652	15345.2	563.382	3941	178.456	279.062	8.80494	5.97299	-38.4141	3	1	4	3	0.0125956	-0.388276	1.13884	6.89916	204.158	6.45704	0.265691	582	1132.18	182489	0.166883	3620.8	188.941	2213
	17	119	A - 1	B9H4	47.0296	G1	2	1	Pure	42	44	142.066	0.83556	0.738267	1.09894	0.630974	4.98473	0.023924	16.5112	46.2233	1426.52	202660	0.287211	9164.11	409.713	2540	406.43	96.0615	8.0185	5.9198	54.3345	3	2	3	2	-0.000553257	-0.783841	1.41457	6.67979	143.855	3.35753	0.577882	372	1143.51	162454	0.1633	3032.79	186.735	1989
	9	120	A - 1	B8H9	60.9619	G1	2	1	Pure	60	79	299.024	0.576327	0.80127	1.41429	0.426191	8.20412	0.839446	28.0424	80.7465	3460.35	1.03473e+06	0.218488	36097.7	756.045	5403	82.1172	562.792	12.8048	10.2601	61.918	2	2	4	3	-0.0920621	-0.530318	0.711081	7.37508	392.904	15.6383	0.0839155	1327	1020.62	305189	0.097005	4152.14	99.0048	2005
	10	120	A - 1	B8H9	60.0595	G1	2	1	Pure	40	51	155.374	0.756013	0.974299	1.13078	0.558692	5.28797	2.23895	17.5921	50.8194	3091.66	480364	0.201393	18584.9	622.637	5029	64.9271	565.158	7.57502	7.38034	68.3454	2	1	1	1	0.068423	0.0491381	1.17338	6.86464	223.866	12.7195	0.102006	681	1018.77	158290	0.263903	2370.72	268.856	4935
	11	120	A - 1	B9H9	32.8806	G1	2	1	Pure	67	38	190.019	0.738578	0.807168	1.33839	0.353487	6.3621	0.0718588	22.7152	56.8598	2427.59	461290	0.28897	19659.5	701.501	4255	376.476	534.434	9.90338	7.99369	17.7386	3	1	4	3	-0.255909	-0.672847	0.941478	7.0822	208.406	8.42286	0.214065	700	953.669	181216	0.124053	3219.44	118.305	2244
	12	120	A - 1	B9H8	30.2383	G1	2	1	Pure	70	28	128.651	0.557865	0.593461	1.88681	0.154875	6.21557	0.0462061	23.1755	53.8329	631.412	81232	0.353597	3828.99	223.266	1170	394.324	471.299	10.6916	6.34503	13.8666	4	3	3	3	0.503677	-0.972843	2.3552	6.20304	140.008	1.8875	0.778125	240	1023.31	131650	0.567198	3748.3	580.419	3333
	14	120	A - 1	B8H8	91.6294	G1	2	1	Pure	33	31	85.0281	0.95516	0.936551	1.01095	0.858299	3.69875	0.451717	11.2254	33.4463	5360.55	455797	0.661773	21132	3547.47	12696	129.438	410.156	5.39918	5.0566	-29.3801	1	1	4	3	0.452955	-1.2046	1.35026	6.63057	80.2062	46.554	0.0814781	834	13242.9	1.12601e+06	0.729758	20423.3	9664.08	34342
	15	120	A - 1	B8H8	75.5446	G1	2	1	Pure	45	52	165.726	0.809931	0.834027	1.1209	0.620504	5.43737	0.262681	17.878	50.7079	3965.11	657120	0.279417	31963.6	1107.92	6966	80.1667	401.717	8.35213	6.9659	60.4427	1	1	3	2	-0.215053	-0.578363	0.903825	7.09561	208.276	19.3998	0.0821858	1008	1521.87	252213	0.273223	4912.73	415.811	3861
	16	120	A - 1	B9H8	48.8363	G1	2	1	Pure	36	63	169.951	0.740012	0.64413	1.33232	0.356262	6.0031	0.032144	20.4647	53.7214	1902.27	323292	0.287283	13962.1	546.49	3338	405.95	396.193	10.0927	6.501	77.4827	4	2	4	3	-0.120501	-0.656887	1.09507	6.93665	177.96	5.00569	0.390668	527	1082.59	183987	0.199234	3804.5	215.688	2108
	17	120	A - 1	C0H8	41.1629	G1	2	1	Pure	49	64	214.841	0.775213	0.800929	1.23697	0.430961	6.50351	0.029999	22.3873	59.0137	2144.01	460622	0.234444	19973.6	502.65	3619	495.857	334.497	10.1522	8.13122	118.144	3	1	3	2	-0.195124	-0.462206	1.04758	6.99532	230.036	6.75246	0.227983	610	946.718	203394	0.210355	4184.77	199.147	3277
	19	120	A - 1	B9H7	44.4281	G1	2	1	Pure	75	47	209.454	0.636762	0.997609	1.63723	0.229162	7.3877	0.946864	25.4913	64.2926	1946.22	407645	0.241352	17723.3	469.726	3108	273.849	210.05	10.4619	10.4369	-22.5445	1	1	3	3	-0.348609	-0.426377	1.07596	6.96765	244.939	5.40678	0.292137	590	948.939	198760	0.209496	3456.06	198.799	2701
	21	120	A - 1	B9H7	67.3191	G1	2	1	Pure	84	50	301.454	0.616788	0.638335	1.32538	0.373554	7.97425	1.07564	27.3039	78.3696	3217.87	970038	0.193036	31009.7	621.165	5035	327.501	207.096	13.445	8.58239	-11.933	1	1	5	3	-0.194413	-0.282705	0.799478	7.2716	414.889	13.4603	0.0957671	1284	834.472	251555	0.0990279	3569.38	82.636	1421
	22	120	A - 1	C0H7	85.383	G1	2	1	Pure	72	56	269.027	0.739327	0.69353	1.27154	0.426903	7.37858	0.0620702	25.0144	67.6215	4106.94	1.10488e+06	0.220469	47484.8	905.45	6563	553.116	188.821	12.127	8.41042	31.9345	2	1	3	2	-0.0379755	-0.299145	0.69691	7.38631	334.085	19.9941	0.0681971	1360	1229.71	330825	0.196486	6186.88	241.622	2555
	23	120	A - 1	B9H7	85.2445	G1	2	1	Pure	66	50	187.801	0.603518	0.658703	1.5351	0.293298	6.77372	1.34914	24.0258	62.533	2624.26	492839	0.206315	16068.9	541.423	4441	332.931	189.166	11.3165	7.45423	-30.9974	1	1	3	2	0.0502327	0.0319038	1.12929	6.92896	282.21	9.79119	0.132557	795	900.044	169029	0.136973	2766.52	123.282	2348
	27	120	A - 1	C0H7	39.5186	G1	2	1	Pure	65	35	176.605	0.691059	0.517129	1.39608	0.333223	6.26422	0.0125658	21.4401	56.6694	779.404	137647	0.247469	6720.77	192.878	1220	515.768	86.5734	11.1246	5.75287	7.48808	1	1	2	2	-0.142178	-0.93803	1.97884	6.35693	203.158	2.10526	0.723684	380	848.714	149887	0.214692	3446.75	182.212	1782
	14	121	A - 1	C1H8	56.1113	G1	2	1	Pure	63	64	231.952	0.616196	0.48736	1.34852	0.383978	7.05566	1.00688	24.6358	68.7773	2220.49	515049	0.312128	23774.3	693.079	4660	166.809	445.091	12.6846	6.18198	44.9414	3	1	2	2	0.50665	-0.0894251	0.855588	7.1911	290.942	8.35465	0.177169	860	1107.31	256843	0.132946	4298.29	147.212	2667
	15	121	A - 1	C1H8	72.576	G1	2	1	Pure	48	61	238.924	0.780379	0.736147	1.09885	0.702676	6.46412	1.31725	20.205	62.0272	2951.95	705291	0.258991	32093.2	764.528	5755	168.981	416.992	10.4122	7.66491	90.472	2	2	3	3	0.162663	-0.342544	0.793489	7.26024	374.311	12.3421	0.11307	1298	1381.74	330129	0.354821	4130.25	490.269	5023
	16	121	A - 1	C2H8	82.1344	G1	2	1	Pure	49	51	177.028	0.808107	0.598833	1.15356	0.526865	5.701	2.13515	19.3832	52.4675	4530.31	801990	0.213703	28654.4	968.142	7823	403.568	378.572	9.78585	5.86009	134.323	3	1	6	3	-0.073432	0.0793827	0.887156	7.12057	311.266	25.4021	0.0509204	1261	1137.88	201436	0.182907	2800.91	208.127	2293
	17	121	A - 1	C2H8	94.0821	G1	2	1	Pure	48	47	138.369	0.636244	0.502209	1.32114	0.388008	5.39391	2.1531	17.8158	52.2772	4690.04	648955	0.161608	11013.9	757.948	7985	416.748	367.866	9.64238	4.84249	41.9015	3	3	3	3	0.287884	0.599075	1.13979	6.86784	290.765	26.5152	0.0433876	953	1155.49	159884	0.180901	1512.06	209.03	2332
	18	121	A - 1	C2H8	81.5966	G1	2	1	Pure	44	47	140.27	0.732357	0.596042	1.22485	0.523984	5.22918	2.61943	17.9458	49.0598	2991.57	419627	0.210373	11000.6	629.344	5073	403	358.754	8.98568	5.35584	45.4067	3	1	4	1	0.122733	0.136011	1.22931	6.80547	244.757	12.388	0.104469	732	804.058	112785	0.0938029	1564.87	75.423	1207
	19	121	A - 1	C2H8	79.6516	G1	2	1	Pure	55	50	180.407	0.664059	0.734045	1.17141	0.587667	5.79951	1.97951	19.3505	58.4291	3992.23	720227	0.261513	24330	1044.02	7467	424.464	353.429	9.35134	6.8643	-34.1601	3	1	4	2	0.242698	-0.474215	0.854225	7.15888	250.4	21.397	0.0631293	1063	1019.12	183856	0.155839	2730.96	158.818	2370
	20	121	A - 1	C1H8	57.6592	G1	2	1	Pure	60	31	143.967	0.615232	0.456795	1.52363	0.335918	5.90855	0.0880963	19.3505	54.2272	3076.13	442861	0.438188	20972	1347.92	7738	153.938	333.082	10.748	4.90961	-2.42552	2	1	3	2	0.282077	-0.65765	0.942528	7.03403	185.707	15.0272	0.152783	956	1235.2	177828	0.165666	3752.34	204.63	3388
	21	121	A - 1	C3H8	30.3712	G1	2	1	Pure	52	37	155.163	0.86049	0.819066	1.08049	0.64478	5.16553	0.0326486	17.0276	47.6021	1652.48	256403	0.261144	11156.1	431.534	2721	576.803	319.662	7.99048	6.54473	14.0692	2	1	5	2	-0.217851	-0.879987	1.36101	6.73068	189.283	4.51859	0.423947	538	1111.21	172418	0.136387	3936.75	151.554	1758
	30	121	A - 1	C1H7	53.8527	G1	2	1	Pure	58	56	212.834	0.81235	0.526645	1.22279	0.43414	6.43587	1.30495	21.5801	57.3792	2764.52	588385	0.223537	26934.8	617.972	4653	149.848	144.711	11.3909	5.99894	44.5766	3	1	2	1	-0.0980348	-0.167222	0.976054	7.06368	333.213	10.3754	0.128786	1015	982.881	209191	0.0916488	3450.37	90.0799	1969
	31	121	A - 1	C1H7	79.5938	G1	2	1	Pure	62	47	228.784	0.879465	0.785707	1.05836	0.72618	6.20783	1.3439	20.0396	57.1753	2759.9	631419	0.216238	28916.4	596.794	4836	175.563	126.957	9.76388	7.67155	7.54423	3	3	3	3	0.0846917	0.133032	0.963007	7.09327	363.229	10.7207	0.123745	1099	996.13	227898	0.0796584	3547.79	79.3501	1826
	4	122	A - 1	C2H6	70.2828	G1	2	1	Pure	54	50	180.091	0.794996	0.562816	1.21734	0.444971	5.90694	1.86567	20.1526	53.3541	3143.2	566061	0.239407	26384.7	752.506	5233	430.672	559.704	10.2947	5.794	-39.7849	3	1	2	2	-0.0339171	-0.405709	0.966968	7.05503	255.498	13.5307	0.103004	895	939.228	169146	0.139115	3073.54	130.661	1515
	5	122	A - 1	C2H6	82.9696	G1	2	1	Pure	58	45	210.405	0.886655	0.975909	1.0547	0.689671	5.94297	1.39583	19.1557	54.6079	2954.4	621620	0.190104	27794.7	561.642	4443	416.738	547.03	8.50382	8.29895	21.3723	2	2	3	3	-0.174531	0.00822463	1.01258	7.0327	271.483	11.529	0.113286	811	1173.48	246905	0.174406	3190.4	204.661	2045
	7	122	A - 1	C2H6	87.1675	G1	2	1	Pure	77	59	352.999	0.849774	0.965679	1.11318	0.562836	7.90822	0.115633	26.501	72.2503	3437.53	1.21344e+06	0.176162	55269.4	605.561	5356	437.637	489.964	11.3765	10.9861	23.6453	2	1	3	2	-0.215279	-0.0174918	0.768916	7.31666	534.693	14.8344	0.084409	1636	961.009	339235	0.247013	5363.52	237.381	3176
	11	122	A - 1	C2H5	73.1063	G1	2	1	Pure	33	32	86.8238	0.949068	0.935587	1.0042	0.931113	3.72512	0.00604536	10.925	33.9059	5541.11	481100	0.435153	21689.9	2411.23	11397	393.558	308.513	5.443	5.0924	41.0464	3	1	6	3	-0.0704391	-0.614471	1.3527	6.63836	114.814	40.7586	0.0598696	957	2118.32	183921	0.244409	4066.54	517.738	4061
	14	122	A - 1	C2H5	32.511	G1	2	1	Pure	56	50	180.302	0.607407	0.990953	1.21789	0.73282	5.91173	0.126844	18.3157	61.0753	1251.97	225732	0.263125	9749.01	329.424	1990	375.504	208.182	8.39519	8.31924	22.0116	3	2	5	3	-0.144134	-0.868491	1.46095	6.67451	202.958	2.10026	0.724934	379	980.981	176873	0.270072	3132.27	264.936	3817
	16	122	A - 1	C2H4	73.9687	G1	2	1	Pure	40	77	259.309	0.72853	0.509949	1.28762	0.383252	7.28976	0.702068	24.9129	66.8791	2704.19	701221	0.223551	30408.6	604.523	4876	394.093	90.0505	12.9869	6.62263	85.5497	2	1	4	3	-0.0373267	0.0152956	0.892812	7.16338	387.181	10.1993	0.135475	1159	1090.39	282748	0.100765	4699.6	109.873	2013
	17	122	A - 1	C2H4	106.735	G1	2	1	Pure	79	40	264.485	0.735396	0.500438	1.31913	0.39206	7.45169	0.655716	25.6008	67.2272	4460.98	1.17986e+06	0.248663	50637.5	1109.28	8217	426.82	64.0534	13.3266	6.66915	2.46641	1	1	2	2	0.131362	0.106596	0.646569	7.45159	296.663	24.4564	0.0606094	1479	1105.38	292356	0.17966	4688.7	198.592	2521
	11	123	A - 1	C2H2	34.1809	G1	2	1	Pure	45	34	118.3	0.863887	0.950864	1.07979	0.651287	4.50892	0.0429651	15.2161	41.4829	1233.65	145941	0.36947	6701.23	455.797	2216	452.717	270.549	6.53762	6.21639	-20.4168	4	1	3	2	0.100888	-1.25459	1.64381	6.53721	119.335	2.77323	0.655824	269	1368.39	161880	0.389622	3163.09	533.154	4555
	13	123	A - 1	C2H2	44.5315	G1	2	1	Pure	51	42	164.881	0.786948	0.911364	1.09352	0.697151	5.35684	2.2261	17.1728	51.3117	1937	319374	0.224081	12956.6	434.046	3240	377.189	260.269	7.9196	7.21764	18.0521	3	3	3	3	0.0104259	-0.260738	1.23075	6.82062	219.807	5.67568	0.266919	518	1398.96	230662	0.176994	3027.7	247.609	3394
	14	123	A - 1	C1H2	81.8064	G1	2	1	Pure	71	45	196.991	0.657816	0.894159	1.54639	0.252533	6.96293	0.0262105	24.4529	61.3445	3591.15	707422	0.287175	33174.9	1031.29	6608	176.16	218.518	10.3796	9.28105	24.6416	5	1	1	1	0.0453738	0.0494935	0.834621	7.18976	298.992	16.4719	0.101313	1333	1226.85	241678	0.28315	4129.42	347.384	3888
	1	124	A - 1	C2H1	86.6178	G1	2	1	Pure	61	43	181.992	0.759414	0.966857	1.28624	0.383247	6.10376	0.0200336	20.8025	54.8772	4413.63	803244	0.271445	37658.7	1198.06	8093	405.697	561.283	8.77623	8.48536	-23.283	4	1	4	2	-0.18236	-0.00444039	0.82089	7.19117	262.845	23.7602	0.065422	1326	990.22	180212	0.231518	3431.16	229.253	3708
	5	124	A - 1	C0H1	33.0612	G1	2	1	Pure	56	37	148.931	0.759784	0.990475	1.30794	0.362189	5.56796	0.00624071	19.375	49.631	1028.17	153127	0.343183	7656.73	352.851	2296	49.22	467.202	7.91174	7.83638	-22.2851	2	1	2	2	0.580448	-0.317411	1.52608	6.61123	165.533	2.21317	0.717607	319	1633.77	243320	0.381891	4715.22	623.924	3970
	6	124	A - 1	C1H0	87.2677	G1	2	1	Pure	48	43	165.62	0.881143	0.946152	1.02741	0.825028	5.204	0.0226927	16.2435	48.6002	4005.41	663376	0.237764	31419.8	952.342	6885	182.02	346.748	7.56049	7.15337	-17.8964	7	1	5	2	-0.0860548	0.0360315	0.943617	7.05946	263.303	19.2308	0.0746833	1096	1074.27	177920	0.149888	3254.35	161.02	2364
	8	124	A - 1	C2G9	30.874	G1	2	1	Pure	60	38	166.782	0.745029	0.700508	1.18062	0.581503	5.5981	0.0794105	19.6349	53.0387	1072.77	178919	0.255122	8243.54	273.687	1810	393.798	175.759	9.1709	6.42429	-8.79754	6	1	6	3	-0.015083	-0.807276	1.5903	6.58319	196.12	2.09836	0.72541	366	1035.46	172695	0.236384	3471.18	244.765	3327
	9	124	A - 1	C1G9	31.4574	G1	2	1	Pure	42	25	83.7606	0.822319	0.624342	1.19008	0.467853	3.98307	0.0320687	13.7962	35.7771	530.791	44459.4	0.37883	2217.49	201.08	1113	130.816	175.423	6.75911	4.21999	-8.56126	4	3	4	4	0.860971	-0.244543	2.97846	5.96593	69.2989	1.34483	0.913793	87	949.729	79549.9	0.220616	1930.04	209.525	1820
	10	124	A - 1	C0G9	72.177	G1	2	1	Pure	17	57	80.275	0.555564	0.314082	1.91291	0.166905	4.94365	2.15112	18.2724	42.6116	2181.6	175128	0.195021	8794.08	425.457	3613	2.15484	134.824	9.43391	2.96302	92.505	3	1	2	1	0.0892781	-0.193214	1.98407	6.31809	131.11	6.91065	0.177167	291	1273.46	102227	0.117749	1634.63	149.949	2374
	11	124	A - 1	C1G9	42.8067	G1	2	1	Pure	60	47	229.312	0.892328	0.782478	1.04678	0.721664	6.18088	0.0203848	19.7074	56.8272	1958.49	449104	0.208462	22711.9	408.27	3267	136.05	62.7031	9.73556	7.61786	-7.55736	4	1	3	1	-0.145129	-0.325877	1.14125	6.92389	284.895	5.96656	0.230372	628	1082.82	248302	0.164251	4041.91	177.853	2652
	12	124	A - 1	C3G9	31.845	G1	2	1	Pure	45	36	122.103	0.803396	0.866042	1.08387	0.75858	4.58945	0.973555	15.2161	43.7021	482.433	58906.3	0.156884	2798.5	75.6859	702	575.192	16.665	6.94439	6.01413	13.3495	2	1	2	1	0.129045	-0.648475	4.5303	5.54577	81	1	1	81	707.38	86372.8	0.162082	2032.03	114.654	1170
	12	125	A - 1	C1G6	85.096	G1	2	1	Pure	71	41	219.594	0.750229	0.618515	1.24573	0.45372	6.59831	1.11503	23.0292	60.6483	1084.43	238134	0.293478	12181.7	318.256	1824	232.28	11.2848	11.2194	6.93938	-8.83967	1	1	1	1	0.143388	-0.945183	1.38424	6.72572	199.231	2.03846	0.740385	364	760.928	167095	0.156965	3382.87	119.439	1192
	4	126	A - 1	C2G5	67.2126	G1	2	1	Pure	70	34	184.632	0.714834	0.539529	1.43478	0.288887	6.49317	0.00444128	22.8195	56.9714	3428.63	633036	0.289256	29581.2	991.75	6018	405.119	397.574	11.4285	6.16601	-9.86001	5	2	5	3	-0.205679	-0.085249	0.882342	7.132	265.085	15.1915	0.114845	1112	1041.52	192299	0.114314	3537.35	119.06	1496
	6	126	A - 1	C1G5	85.5991	G1	2	1	Pure	42	69	212.306	0.66196	0.695539	1.36477	0.354323	6.79081	1.66635	22.875	63.4849	5219.15	1.10806e+06	0.207655	33516.2	1083.78	8473	199.64	379.38	11.1498	7.75514	104.349	2	2	3	2	0.161333	-0.101529	0.763842	7.27305	281.108	32.9969	0.0385106	1292	1307.65	277623	0.298478	2892.55	390.306	4062
	10	126	A - 1	C1G4	80.2896	G1	2	1	Pure	58	47	186.534	0.745716	0.663567	1.24608	0.481661	6.08222	0.141004	21.0925	56.0656	3114.76	581008	0.269402	27742.3	839.122	5128	236.413	146.38	10.1352	6.72541	34.6435	2	2	2	2	-0.305058	-0.503413	0.908696	7.11237	226.249	12.0475	0.13265	863	1143.94	213383	0.209417	3371.28	239.559	2137
	12	126	A - 1	C1G4	32.313	G1	2	1	Pure	34	51	138.474	0.802309	0.671392	1.12082	0.579073	4.97007	0.452281	16.7903	46.5714	1475.01	204251	0.321826	9643.45	474.697	3314	284.368	132.068	8.254	5.54167	83.4796	2	1	2	1	0.49365	0.0639606	1.3737	6.71447	164.263	3.79825	0.532377	456	1344.21	186139	0.334911	3684.73	450.19	3283
	3	127	A - 1	C2G3	70.2538	G1	2	1	Pure	36	24	73.515	0.924691	0.732698	1.08829	0.608334	3.56837	2.02205	11.6684	31.6078	7259.96	533716	0.796776	24055	5784.56	24117	386.593	487.395	5.76084	4.22095	9.9528	2	1	3	2	0.929164	-0.172806	1.54	6.49679	60.146	103.252	0.0692021	918	879.244	64637.6	0.281213	1338.49	247.255	1553
	4	127	A - 1	C3G2	32.6317	G1	2	1	Pure	57	53	207.342	0.701058	0.631318	1.16417	0.567859	6.19814	0.433938	20.8457	60.9637	1718.09	356233	0.250026	15961.4	429.568	2754	573.779	302.376	10.4827	6.61793	-43.587	3	2	3	2	-0.229513	-0.703474	1.12499	6.92278	270.651	5.11222	0.336529	704	1389.05	288007	0.334951	5006.61	465.262	4337
	7	127	A - 1	C2G2	84.511	G1	2	1	Pure	61	53	212.412	0.789638	0.565096	1.27061	0.39013	6.55399	0.00828272	22.366	58.1407	4117.95	874702	0.257379	37894.8	1059.87	8048	400.528	273.227	11.413	6.44944	-36.9519	3	2	3	3	0.126756	-0.134537	0.727723	7.31135	287.449	21.2206	0.0680701	1319	1081.13	229645	0.150261	3429.06	162.451	2185
	8	127	A - 1	C1G1	35.4825	G1	2	1	Pure	42	47	153.896	0.830622	0.885872	1.02838	0.867794	5.01881	0.0266582	15.4093	48.2521	1977.23	304287	0.360834	15117.3	713.451	4379	126.088	56.8112	7.51515	6.65746	96.157	2	1	2	1	0.760111	0.140744	1.13385	6.89455	187.079	6.96197	0.288174	631	2040.85	314077	0.549449	5256.85	1121.34	6719
	3	128	A - 1	C2G0	48.1921	G1	2	1	Pure	28	47	115.026	0.837336	0.672489	1.17106	0.494519	4.63018	0.0244103	15.9383	41.5482	2035.27	234108	0.335544	10538.8	682.923	3650	381.684	316.796	7.68733	5.16965	100.421	3	2	3	3	-0.23515	-0.935662	1.31459	6.71639	134.245	5.68017	0.401801	469	1442.32	165904	0.224466	3062.63	323.752	2813
	5	128	A - 1	C1F9	107.281	G1	2	1	Pure	30	30	77.9513	0.945995	0.921359	1.00704	0.91755	3.53464	0.00411792	10.4658	32.179	8029.17	625884	0.532248	31234	4273.52	16055	197.168	161.417	5.19825	4.78945	132.801	3	1	3	1	-0.0273375	-1.27256	1.42478	6.56825	72.4545	77.7549	0.0516656	979	12989	1.01251e+06	0.524977	12001.4	6818.94	40495
	1	129	A - 1	C1F8	67.0226	G1	2	1	Pure	82	50	267.231	0.672188	0.825493	1.44583	0.304088	7.84175	1.23795	27.1156	70.6811	2901.93	775487	0.270298	34602	784.385	5942	190.966	557.976	12.0945	9.9839	18.5505	2	1	1	1	0.142988	-0.111832	0.770829	7.3012	385.155	11.75	0.125749	1300	1240.31	331450	0.126252	3662.3	156.592	2495
	2	129	A - 1	C2F8	83.8929	G1	2	1	Pure	32	32	84.7113	0.951601	0.992734	1.0016	0.980014	3.67475	0.00127694	10.6111	33.4463	455.515	38587.2	0.249305	1964.65	113.562	776	420.052	540.891	5.2167	5.17879	118.005	3	2	2	2	0.325485	-0.724634	3.74998	5.7187	64	1	1	64	13949	1.18163e+06	0.275323	17023	3840.47	26866
	3	129	A - 1	C1F8	88.8381	G1	2	1	Pure	68	46	234.593	0.7854	0.941112	1.18175	0.483598	6.6425	1.79789	23.3571	61.2656	3250.42	762527	0.244707	32337.2	795.402	5858	186.285	536.165	9.67467	9.10495	20.8147	2	2	2	2	-0.0398286	-0.153385	0.816771	7.23217	373.738	13.5759	0.101181	1304	1304.8	306097	0.183314	3210.72	239.188	7015
	4	129	A - 1	C1F8	97.6303	G1	2	1	Pure	53	74	290.68	0.764751	0.785438	1.09837	0.685629	7.12841	1.16446	24.0983	69.1118	2789.37	810815	0.223266	35909.2	622.773	5123	216.518	527.344	11.2122	8.80651	79.7293	3	2	3	2	0.106307	-0.0876253	0.82102	7.25311	414.07	10.8545	0.125921	1292	1214.63	353070	0.0883735	3787.71	107.341	2144
	5	129	A - 1	C2F7	76.1058	G1	2	1	Pure	53	54	194.561	0.821854	0.560853	1.18157	0.477843	6.04878	0.0226975	20.4853	54.5426	4002.35	778702	0.223225	33623.6	893.426	7507	393.912	321.518	10.5549	5.91974	134.822	4	2	5	3	-0.164933	0.304468	0.884772	7.14648	359.2	19.7392	0.0701827	1430	1097.7	213569	0.130823	3206.17	143.604	2157
	7	129	A - 1	C1F6	66.0224	G1	2	1	Pure	51	55	181.569	0.679741	0.662237	1.28584	0.467914	6.09573	1.61037	20.3534	57.9368	3251.7	590409	0.249949	24421.5	812.758	5517	222.886	104.578	10.1622	6.72981	55.7124	1	1	4	2	0.114236	0.0507431	0.9303	7.08431	255.494	13.8578	0.10282	935	1260.67	228900	0.204654	2977.86	258.002	3841
	8	129	A - 1	C1F6	69.7435	G1	2	1	Pure	41	68	226.882	0.756023	0.623692	1.25796	0.418927	6.73974	1.24956	22.519	61.4098	2730.7	619548	0.214799	24797.8	586.552	4790	204.352	100.875	11.4383	7.13396	79.7907	1	1	1	1	-0.0649174	0.171139	0.981815	7.07156	305.296	10.9165	0.118981	886	1178.62	267407	0.118826	3131.12	140.05	3129
	9	129	A - 1	C2F6	82.6887	G1	2	1	Pure	66	56	281.279	0.863205	0.951139	1.03342	0.808992	6.80169	0.926955	21.482	63.9907	3022.89	850278	0.202899	35854.7	613.342	4869	404.871	87.7411	9.8527	9.37128	-18.7166	3	2	4	3	-0.0861835	-0.0045447	0.854113	7.2213	428.492	11.7253	0.112561	1314	1172.24	329727	0.0658141	3856.95	77.15	1979
	10	129	A - 1	C2F6	97.6251	G1	2	1	Pure	75	47	291.314	0.850019	0.652136	1.12161	0.554513	7.21128	0.986098	24.4766	65.6253	3247.25	945969	0.206525	41174.2	670.639	5649	435.861	72.7756	12.0782	7.87661	6.31752	4	1	2	1	0.0616983	0.272017	0.81009	7.26638	371.22	13.6053	0.0999714	1272	1139.58	331976	0.131879	4330.28	150.287	2276
	11	129	A - 1	C2F6	39.2793	G1	2	1	Pure	31	40	103.829	0.85664	0.826903	1.05226	0.792137	4.16997	2.26431	13.1012	39.0271	890.371	92446.7	0.302077	4060.17	268.961	1636	353.144	7.22406	6.42717	5.31465	96.3325	2	1	2	2	0.34071	-0.846654	2.03769	6.32412	120.115	2.00922	0.747696	217	1362.57	141475	0.379388	2455.37	516.944	4419
	8	130	A - 1	C1F5	77.8173	G1	2	1	Pure	51	73	262.267	0.752858	0.900008	1.23461	0.437127	7.17872	0.124457	24.0807	66.1637	2811.62	737395	0.236191	32578.5	664.078	5041	181.988	449.138	10.6722	9.60507	109.813	2	2	3	3	0.0330681	-0.305179	0.823806	7.23675	356.216	10.8023	0.124838	1118	1148.77	301283	0.195383	3833.77	224.449	3410
	9	130	A - 1	C2F5	92.5872	G1	2	1	Pure	67	38	216.954	0.815727	0.58621	1.21353	0.446001	6.47321	0.0269056	21.7459	57.8117	4267.99	925956	0.227193	39834.9	969.659	7073	406.5	434.157	11.1654	6.54529	7.03294	3	2	4	2	-0.218612	0.000577251	0.789776	7.24683	346.876	21.9523	0.0622852	1447	1158.08	251250	0.130557	3710.81	151.195	2138
	12	130	A - 1	C2F5	32.3144	G1	2	1	Pure	48	43	132.982	0.691159	0.592198	1.23893	0.520049	5.12071	0.167989	18.0719	49.1714	760.975	101196	0.281954	4591.56	214.56	1280	506.27	346.839	8.80876	5.21653	-44.8949	3	1	4	3	0.406729	-0.923086	2.23522	6.2476	143.737	1.96471	0.758824	255	1135.3	150975	0.447274	2808.1	507.791	4767
	13	130	A - 1	C1F4	66.5723	G1	2	1	Pure	53	46	188.329	0.768847	0.996642	1.11101	0.663578	5.77068	1.70646	18.2261	55.481	3099.23	583677	0.262347	24024.3	813.076	5797	181.763	233.199	8.176	8.14855	22.3568	1	1	3	2	0.339363	-0.175803	0.899314	7.11885	335.499	13.8904	0.0978811	1159	1321.44	248867	0.320188	3290.96	423.11	5453
	14	130	A - 1	C1F4	82.1118	G1	2	1	Pure	48	57	215.581	0.74862	0.885597	1.06432	0.697651	6.04297	1.44041	20.2363	60.156	3537.22	762556	0.25668	32006.1	907.934	6561	193.596	217.648	9.04739	8.01235	118.388	1	1	2	2	0.225249	-0.397487	0.823155	7.21711	374.879	16.5421	0.0822672	1400	1259.24	271469	0.19474	3873.39	245.226	3152
	15	130	A - 1	C2F4	73.0476	G1	2	1	Pure	45	57	187.696	0.807765	0.930642	1.09223	0.62128	5.71207	1.52979	18.7094	54.0368	3172.23	595414	0.227885	22437.6	722.902	5558	386.314	192.084	8.36422	7.7841	64.7696	2	1	2	2	0.322027	-0.271635	0.935799	7.0858	297.989	13.999	0.0939565	965	1235.19	231841	0.138997	2805.16	171.689	1808
	16	130	A - 1	C2F4	93.0292	G1	2	1	Pure	75	50	282.969	0.68718	0.60287	1.23327	0.48848	7.45263	1.46408	24.3143	71.9349	4996.83	1.41395e+06	0.190268	50121.7	950.735	8471	406.296	192.814	12.7669	7.6968	-6.01017	2	2	3	3	-0.00597218	0.149067	0.661415	7.44024	463.065	29.7522	0.0413989	1856	1264.76	357887	0.200541	4561.01	253.635	3334
	17	130	A - 1	C2F4	54.3232	G1	2	1	Pure	41	35	112.491	0.878922	0.98265	1.07122	0.692842	4.37934	0.0461341	13.8268	40.104	2229.64	250814	0.488631	11131.1	1089.47	4958	483.969	152.116	6.25033	6.14189	-23.3183	3	1	2	1	0.540996	-0.872416	1.24226	6.76403	118.109	8.21992	0.357465	532	7455.37	838660	0.373437	14648.4	2784.11	14734
	2	131	A - 1	C1F3	103.795	G1	2	1	Pure	78	46	280.434	0.76919	0.694245	1.25323	0.419829	7.47896	0.0383545	26.2124	67.6868	3607.29	1.01161e+06	0.216289	46360.1	780.216	6224	205.617	552.17	12.2876	8.53061	-13.2372	1	1	1	1	-0.241058	-0.0460098	0.742656	7.33747	397.02	15.8412	0.0843907	1385	1108.64	310901	0.115832	4395.15	128.416	3008
	3	131	A - 1	C1F3	37.8939	G1	2	1	Pure	51	47	188.435	0.865376	0.999398	1.03354	0.907749	5.56743	0.00413293	16.8531	52.3098	1277.16	240661	0.219149	11385.8	279.888	2166	230.79	466.651	7.87566	7.87092	22.5936	3	1	4	3	-0.138797	-0.588177	1.52703	6.63019	193.607	2.14208	0.720553	366	1064.88	200661	0.126766	3033.37	134.99	2270
	5	131	A - 1	C2F2	84.9156	G1	2	1	Pure	52	54	213.785	0.893143	0.741702	1.05214	0.694037	5.98322	0.693154	18.9311	54.8445	4389.3	938366	0.213944	39503.4	939.065	8160	427.532	343.657	9.61325	7.13017	130.468	3	2	3	3	0.257986	0.709455	0.837285	7.20078	355.782	23.4171	0.056273	1448	1314.68	281059	0.105248	3300.27	138.368	2293
	6	131	A - 1	C1F2	84.8089	G1	2	1	Pure	37	41	86.9294	0.555326	0.480751	1.43643	0.309781	4.45795	0.0863373	16.4471	44.3521	492.985	42854.9	0.0890973	1787	43.9236	608	184.183	343.992	8.03701	3.8638	128.711	3	1	3	2	0.0512574	-0.387062	7.46019	5.04199	78	1	1	78	433.485	37682.6	0.075043	811.444	32.53	538
	7	131	A - 1	C2F2	69.8823	G1	2	1	Pure	84	32	221.496	0.631813	0.366785	1.65988	0.217545	7.64945	0.740069	27.1701	66.3733	3872.81	857811	0.268526	36713	1039.95	7097	467.801	330.151	14.3611	5.26742	3.22895	3	2	2	2	-0.417572	0.23648	0.791148	7.25762	306.877	18.2003	0.0951302	1348	1157.32	256340	0.11894	4353.62	137.651	2611
	11	131	A - 1	C1F2	85.0098	G1	2	1	Pure	74	57	296.384	0.783021	0.82451	1.18641	0.493984	7.48092	0.0666666	25.1513	68.9676	4692.09	1.39066e+06	0.215709	60136.7	1012.12	8033	199.2	286.612	11.543	9.5173	-28.0291	2	2	3	3	0.00692869	-0.216744	0.629696	7.49296	473.36	27.1097	0.0471647	2023	1139.37	337689	0.3187	4968.21	363.115	3179
	2	132	A - 1	C1F0	90.1264	G1	2	1	Pure	48	51	186.639	0.848374	0.702257	1.09582	0.660064	5.70535	1.67996	18.5279	52.5791	3716.04	693559	0.24961	29253	927.56	7483	218.456	467.674	9.33733	6.55721	45.7182	3	2	2	2	0.514475	0.597897	0.896458	7.11955	306.519	18.7262	0.0741318	1242	969.663	180977	0.102457	2388.03	99.3488	1764
	3	132	A - 1	C1F0	91.258	G1	2	1	Pure	67	50	232.481	0.741798	0.877955	1.22479	0.469723	6.73184	1.48024	22.3306	62.756	3049.67	708988	0.224494	30079.2	684.631	5070	181.971	466.577	10.1171	8.88237	-26.0314	2	1	1	1	-0.0544826	-0.210041	0.876269	7.17281	324.317	12.3571	0.109085	1039	1347.55	313280	0.172223	3549.15	232.08	2871
	5	132	A - 1	C1F0	104.355	G1	2	1	Pure	60	51	229.206	0.800998	0.895532	1.10234	0.620716	6.34133	2.0378	21.0875	59.9656	3356.81	769403	0.213661	26777.5	717.219	5437	201.316	453.462	9.44802	8.46101	26.7114	3	2	3	2	0.159286	-0.42412	0.869417	7.17386	390.756	15.1537	0.0831789	1230	1263.62	289629	0.09821	2844.65	124.1	2950
	9	132	A - 1	C1F0	34.0644	G1	2	1	Pure	70	45	192.343	0.668652	0.878927	1.53666	0.249822	6.85864	0.0145267	24.201	60.1234	1811.96	348518	0.277306	15973.6	502.467	3037	277.762	400.48	10.3027	9.05532	24.9627	5	2	3	3	-0.304414	-0.679272	1.08111	6.95186	205.492	4.58289	0.401367	561	922.547	177446	0.125078	3154.31	115.391	1491
	12	132	A - 1	C0E9	58.6607	G1	2	1	Pure	36	61	191.076	0.85504	0.644593	1.15169	0.506642	5.91806	0.0871663	19.825	52.9925	2620.87	500784	0.23085	24394.2	605.026	5154	27.7831	203.481	9.94957	6.41342	98.2989	3	2	2	2	0.0656703	0.373433	0.999547	7.02473	287.532	9.60802	0.156945	898	938.353	179296	0.0989349	2899.42	92.8359	1515
	13	132	A - 1	C1E8	42.4716	G1	2	1	Pure	39	50	141.749	0.796165	0.870001	1.12653	0.624364	5.04128	0.068671	17.0276	47.3002	971.054	137646	0.317329	6873.15	308.144	1960	128.686	50.8148	7.602	6.61375	117.907	2	1	1	1	0.372436	-0.790535	1.7213	6.50332	159.11	2.04124	0.739691	291	1116.78	158303	0.326949	2325.77	365.131	3920
	3	133	A - 1	C1E6	57.8332	G1	2	1	Pure	52	47	177.661	0.850111	0.649482	1.1132	0.573843	5.61039	1.67708	18.6727	51.2464	3546.19	630021	0.211649	27972.8	750.548	6066	195.237	174.753	9.40722	6.10982	-40.6258	2	2	4	3	-0.12537	0.0252583	1.00738	7.01827	298.704	15.8102	0.0845649	1054	1199.83	213163	0.237813	3136.42	285.334	3148
	4	133	A - 1	C1E6	78.3024	G1	2	1	Pure	40	65	207.236	0.821927	0.678274	1.1569	0.502921	6.17718	1.47277	21.3637	56.2887	3234.06	670213	0.201956	29588.6	653.136	5724	187.841	154.29	10.2207	6.93246	79.5257	2	1	1	1	-0.146481	0.420444	0.972608	7.06525	330.278	13.7339	0.094315	1041	1196.16	247889	0.1695	3607.72	202.749	2289
	2	134	A - 1	C2E5	93.4939	G1	2	1	Pure	51	62	217.693	0.800932	0.618242	1.22463	0.424709	6.5138	1.07218	22.7152	58.4426	3546.61	772073	0.237109	33455.4	840.935	6614	411.151	454.909	11.079	6.84951	125.231	1	1	1	1	0.00795799	0.00292784	0.829857	7.20869	369.836	16.4525	0.0839546	1399	1103.43	240210	0.255055	3797.09	281.436	3872
	3	134	A - 1	C1E5	73.8279	G1	2	1	Pure	65	62	290.891	0.858366	0.701635	1.07517	0.658046	7.05528	0.00780096	22.8265	65.258	3572.35	1.03917e+06	0.249089	48340.4	889.836	5962	236.326	454.362	11.5504	8.10418	-43.5494	2	1	4	2	0.0603624	-0.775315	0.653437	7.45225	371.063	16.5247	0.0842937	1439	1775.63	516516	0.434733	9019.81	771.926	4962
	4	134	A - 1	C2E5	72.3017	G1	2	1	Pure	59	49	233.114	0.890175	0.826259	1.02674	0.811393	6.17197	1.13184	19.186	57.3656	2335.33	544399	0.227466	23881.7	531.208	4347	382.437	441.794	9.51892	7.8651	0.788327	1	1	4	3	0.316583	0.0294532	0.98607	7.05972	371.484	8.36753	0.15583	1004	1042.57	243039	0.150685	4200.49	157.1	1778
	6	134	A - 1	C2E4	42.1314	G1	2	1	Pure	41	60	179.034	0.699424	0.868748	1.22781	0.540648	5.91486	0.109313	19.8357	56.7156	1793.12	321030	0.270468	13481.1	484.983	2954	352.017	275.307	8.92904	7.75709	71.9378	2	2	4	3	-0.156287	-0.954265	1.16637	6.87889	200.466	4.68646	0.385539	539	898.363	160838	0.210505	2921.65	189.11	2083
	10	134	A - 1	C1E4	106.801	G1	2	1	Pure	66	69	296.701	0.694296	0.567084	1.29512	0.416117	7.82032	0.0481955	26.6936	73.2811	4262.14	1.26458e+06	0.254705	54480	1085.59	8184	203.035	242.319	13.6059	7.71572	52.1029	5	1	3	2	0.21871	-0.190447	0.617073	7.505	399.073	23.6254	0.0590697	1842	1471.9	436713	0.233357	6216.7	343.477	2911
	13	134	A - 1	C1E3	73.8926	G1	2	1	Pure	59	60	267.337	0.797678	0.823253	1.07497	0.785526	6.76298	0.0536039	20.8659	64.8964	3142.68	840154	0.227403	40280.2	714.655	4782	188.948	60.5469	10.4445	8.59848	51.6258	2	1	3	3	-0.338679	-0.591543	0.793167	7.26966	272.446	12.5523	0.113368	985	1091.42	291778	0.152652	4680.85	166.609	1729
	15	134	A - 1	C2E3	79.3506	G1	2	1	Pure	70	54	246.529	0.659708	0.620736	1.24196	0.529873	6.98067	1.2387	25.8738	68.5272	2941.68	725208	0.228122	28310.2	671.062	4624	388.835	8.25311	11.8606	7.36232	40.2471	2	1	2	2	-0.212576	-0.667952	0.837807	7.20702	292.432	11.7658	0.112078	901	1387.35	342022	0.258494	4701.88	358.622	3015
	11	135	A - 1	C1E2	54.2124	G1	2	1	Pure	65	43	186.851	0.729959	0.847858	1.31577	0.391671	6.25529	0.116762	22.8357	56.7156	1870.12	349433	0.276732	16185.7	517.521	3286	192.079	317.781	9.54304	8.09114	26.3998	2	1	5	2	-0.311479	-0.53177	1.08041	6.95481	204.137	5.06774	0.357893	561	1147.66	214441	0.321532	3887.79	369.01	3860
	12	135	A - 1	C1E1	74.4128	G1	2	1	Pure	68	38	198.153	0.757889	0.610808	1.31176	0.377498	6.43188	0.0536229	22.3873	57.3194	3161.15	626389	0.251355	29669.7	794.571	6317	166.707	189.179	10.9761	6.70428	10.7167	2	2	3	2	0.0820379	0.64357	0.908684	7.11904	300.921	13.0932	0.11795	1095	990.379	196246	0.111902	3728.66	110.825	1702
	13	135	A - 1	C3E1	39.2546	G1	2	1	Pure	39	58	163.296	0.745426	0.696184	1.1716	0.589069	5.51807	0.0936026	18.7066	52.4675	1619.69	264490	0.27656	11958.4	447.943	3057	573.171	156.036	9.05696	6.30532	81.911	1	1	6	3	-0.0784632	-0.63781	1.28195	6.78727	208.923	4.3064	0.450243	594	1018.07	166248	0.27056	2904.62	275.45	2964
	15	135	A - 1	C1E0	32.3322	G1	2	1	Pure	39	27	90.3094	0.909838	0.727994	1.07235	0.647004	3.92594	2.61514	12.6917	35.3174	4621.33	417350	0.525786	19316	2429.83	10843	201.91	4.04292	6.35234	4.62446	-7.20459	2	1	2	2	0.448714	-0.928172	1.32006	6.66596	92.935	31.2182	0.0808608	738	12259.6	1.10716e+06	0.320609	14499.7	3930.55	23042
	11	136	A - 1	C4E1	30.5695	G1	2	1	Pure	50	46	154.741	0.806389	0.667719	1.12956	0.582161	5.27432	2.67123	17.1605	49.106	3306.7	511680	0.204581	18133.7	676.487	5353	295.302	232.355	8.77594	5.85987	-39.265	3	2	3	2	-0.150241	-0.0420645	1.11964	6.92186	303.873	14.2744	0.0897485	951	942.551	145851	0.182022	2165.66	171.565	2694
	12	136	A - 1	C4E1	50.3767	G1	2	1	Pure	53	69	302.299	0.777351	0.849556	1.04845	0.731198	7.10235	1.58422	22.5401	69.906	4364.54	1.3194e+06	0.18447	47639.2	805.129	7447	297.542	212.545	10.8268	9.19799	103.251	4	2	2	2	0.263723	0.34524	0.730554	7.36942	484.105	23.2346	0.0526837	1722	923.002	279022	0.164168	3609.95	151.528	2688
	14	136	A - 1	C5E1	39.0577	G1	2	1	Pure	34	42	108.582	0.832504	0.8158	1.14259	0.540088	4.44361	2.25128	15.0556	40.4848	2000.46	217215	0.310959	9015.8	622.062	3827	439.795	187.471	6.88744	5.61878	61.0115	3	2	2	2	0.293555	-0.129146	1.38344	6.66846	138.359	5.85783	0.321938	415	1295.81	140703	0.386037	2511.03	500.232	4696
	15	136	A - 1	C5E1	41.6275	G1	2	1	Pure	39	82	234.171	0.620909	0.422405	1.52412	0.301948	7.53677	0.823694	26.8337	68.8426	1995.14	467204	0.280032	17008.5	558.704	3849	442.332	166.075	13.8852	5.86518	89.294	3	2	3	2	0.26887	-0.255066	0.954408	7.08154	241.967	6.65533	0.247586	676	1261.61	295432	0.446744	4018.71	563.617	4970
	16	136	A - 1	C5E1	61.195	G1	2	1	Pure	57	55	236.494	0.861185	0.662622	1.0957	0.594283	6.42193	1.04477	21.1949	58.7445	2547.02	602356	0.244661	25724.8	623.157	4980	461.865	142.672	10.7039	7.09268	-40.8775	2	1	2	1	0.381144	0.20042	0.89944	7.14565	356.148	9.589	0.140541	1073	935.297	221193	0.123532	3135.29	115.539	1774
	17	136	A - 1	C4E1	88.5608	G1	2	1	Pure	38	62	204.279	0.862297	0.636766	1.11989	0.562477	6.03406	0.00643934	20.0896	54.5617	3021.65	617258	0.214101	29003.9	646.938	5128	264.139	139.33	10.1774	6.48062	86.3299	5	2	3	2	-0.367897	0.376806	1.01488	7.04186	301.601	11.5513	0.122385	965	1023.63	209106	0.0877334	3613.94	89.8066	1687
	3	137	A - 1	C4E5	86.0193	G1	2	1	Pure	59	42	196.251	0.788997	0.760825	1.08884	0.618395	5.83174	1.68382	18.9506	55.9079	2852.03	559715	0.225256	20941.4	642.438	5028	263.013	498.278	9.28239	7.06227	11.4161	2	2	3	3	-0.0765729	-0.04498	0.979675	7.05426	307.921	11.3074	0.114756	901	1040.98	204294	0.170193	2482.54	177.168	3649
	4	137	A - 1	C4E4	91.6309	G1	2	1	Pure	60	46	215.369	0.849418	0.78325	1.05342	0.750041	6.00902	1.24802	19.4485	56.4464	6214.79	1.33848e+06	0.261843	55016.4	1627.3	12814	295.997	269.345	9.45988	7.40945	4.12436	1	1	3	2	0.547539	0.369086	0.681416	7.37478	314.714	47.1489	0.0289165	1981	1653.81	356180	0.407235	6393.7	673.488	5287
	5	137	A - 1	C3E4	99.0544	G1	2	1	Pure	61	63	221.39	0.630377	0.493994	1.45623	0.376653	7.16315	1.29752	24.468	66.433	3223.15	713573	0.268249	31360.9	864.608	6146	61.4137	262.141	12.8444	6.34507	48.2211	1	1	1	1	0.316852	-0.00923763	0.808975	7.23764	357.757	14.3305	0.0998568	1292	1050.47	232563	0.122694	3507.48	128.886	2334
	6	137	A - 1	C3E4	94.3991	G1	2	1	Pure	62	61	224.664	0.68133	0.460057	1.3875	0.341407	7.04359	1.46178	24.8874	64.3715	3552.49	798118	0.216363	34799.3	768.627	5804	82.2302	255.85	12.7986	5.88807	47.2013	2	1	5	3	-0.125494	0.167508	0.882601	7.16591	388.206	16.153	0.0822995	1366	1011.29	227200	0.112986	3399.14	114.261	1838
	7	137	A - 1	C4E4	97.6567	G1	2	1	Pure	65	41	209.243	0.800308	0.799413	1.15868	0.510452	6.2118	1.22864	21.9946	57.3194	3758.22	786382	0.259322	34990.7	974.589	6649	274.284	254.214	9.70643	7.75945	15.8116	1	1	3	3	-0.0842514	-0.39036	0.782548	7.25043	310.321	18.6193	0.0786647	1329	1036.12	216800	0.189856	3527.1	196.713	1739
	8	137	A - 1	C5E3	70.8813	G1	2	1	Pure	61	50	214.208	0.813497	0.694803	1.17147	0.481744	6.31964	0.00894773	21.5703	57.5234	2914.17	624236	0.220811	29945.3	643.479	5116	483.657	62.7341	10.3783	7.21086	33.0931	2	1	2	1	-0.215745	0.253472	0.949235	7.0957	305.054	11.2575	0.119875	967	1033.74	221435	0.145833	3908.03	150.753	2110
	10	137	A - 1	C3E3	104.828	G1	2	1	Pure	37	36	103.301	0.909801	0.928904	1.01439	0.926278	4.0838	0.0384325	12.3756	37.7733	1994.65	206050	0.391303	11466.7	780.513	5181	58.7356	29.1862	5.98417	5.55872	45.2647	3	1	2	2	0.338339	0.495433	1.43442	6.63818	149.937	6.12825	0.389726	538	1180.29	121925	0.250357	2746.03	295.493	2136
	3	138	A - 1	C4E7	83.2929	G1	2	1	Pure	39	68	205.757	0.759418	0.656839	1.27579	0.394237	6.46364	1.21335	22.5471	58.3502	3120.97	642164	0.24181	28681.9	754.684	5835	260.933	345.422	10.8035	7.09619	77.744	4	2	4	3	0.145523	0.298913	0.909689	7.12764	345.059	13.0204	0.108584	1177	933.699	192116	0.118788	3407.15	110.912	2326
	4	138	A - 1	C3E7	93.1638	G1	2	1	Pure	40	63	193.083	0.7969	0.839668	1.21547	0.436456	6.11157	0.0137111	20.982	55.1791	2898.87	559720	0.233078	27945.6	675.661	5301	45.7132	342.451	9.36118	7.86028	71.9693	5	1	2	2	-0.178136	0.264057	0.985162	7.04148	311.578	11.4488	0.124128	1025	1162.36	224432	0.243436	3906.58	282.961	3951
	5	138	A - 1	C4E7	104.959	G1	2	1	Pure	47	59	208.926	0.86085	0.826774	1.10669	0.576259	6.06623	1.1935	20.3612	55.2253	3521.66	735767	0.243434	32802.6	857.29	6689	284.394	336.913	9.35109	7.73124	119.087	4	2	2	2	0.11183	-0.192237	0.858789	7.17977	343.356	16.4643	0.0841537	1303	856.211	178885	0.164043	2998.12	140.456	2202
	6	138	A - 1	C4E6	99.6466	G1	2	1	Pure	51	77	319.832	0.801228	0.666667	1.13052	0.575701	7.58596	0.0181141	25.1765	70.8253	3770.17	1.20582e+06	0.204983	54041.6	772.821	6467	276.946	118.726	12.6266	8.41773	96.2694	4	1	2	2	-0.0948039	-0.0454816	0.698457	7.4065	513.097	17.9233	0.0719835	1785	1018.65	325797	0.15321	4845.29	156.068	2807
	7	138	A - 1	C3E6	98.3097	G1	2	1	Pure	49	48	181.992	0.850669	0.785115	1.05106	0.724218	5.51761	1.50018	17.7594	51.8502	2545.25	463216	0.243551	22293.8	619.899	4538	50.5104	110.342	8.67739	6.81275	37.3177	3	1	4	3	0.306037	0.00589119	1.03378	6.99539	259.913	9.75498	0.142452	804	950.217	172932	0.239875	2899.33	227.933	2261
	8	138	A - 1	C3E6	81.2132	G1	2	1	Pure	63	48	177.873	0.671819	0.583793	1.43509	0.294078	6.37388	1.77206	22.9096	57.6811	1864.03	331559	0.271846	16110.3	506.728	3412	33.4011	101.796	11.0105	6.42785	-33.5403	1	1	1	1	0.124809	-0.214663	1.15239	6.89248	273.612	5.86704	0.283924	722	953.757	169647	0.208378	3122.41	198.742	2472
	2	139	A - 1	C3F0	88.1775	G1	2	1	Pure	69	61	341.697	0.896924	0.880544	1.01072	0.872571	7.41387	0.00195274	22.3873	69.1907	3834.9	1.31037e+06	0.215096	61600.3	824.873	6729	87.5354	469.198	11.128	9.79873	-1.78202	2	2	2	2	-0.170369	0.188756	0.670697	7.45564	554.242	18.8717	0.0693135	1988	1223.74	418148	0.462195	6169.38	565.606	5279
	3	139	A - 1	C3F0	78.3161	G1	2	1	Pure	42	67	214.102	0.796291	0.62724	1.18802	0.492077	6.36257	0.0431139	21.607	58.1272	2067.59	442674	0.214174	22297.5	442.822	3730	31.8527	416.231	10.7793	6.76119	82.2491	2	1	2	2	-0.018743	0.238988	1.15048	6.91894	331.322	6.31052	0.228542	789	1002.49	214634	0.167301	3625.13	167.717	2441
	4	139	A - 1	C5E8	76.9924	G1	2	1	Pure	54	48	182.52	0.753306	0.890122	1.16092	0.623288	5.8072	0.223162	18.7854	55.1791	3241.86	591704	0.271958	29188.9	881.649	5204	504.606	25.6237	8.67843	7.72487	26.9688	1	1	1	1	-0.320297	-0.575995	0.906234	7.11735	226.59	12.487	0.116622	844	1066.12	194589	0.251502	3721.08	268.132	2633
	5	139	A - 1	C4E8	94.0556	G1	2	1	Pure	73	48	250.648	0.625124	0.616489	1.31683	0.474982	7.24782	1.252	24.1574	70.983	4015.1	1.00638e+06	0.258591	42756.4	1038.27	6756	278.482	8.77267	12.3374	7.60589	7.82403	1	1	2	2	-0.330178	-0.311977	0.702701	7.37798	271.637	19.1618	0.078791	1224	1171.05	293520	0.272196	4234.54	318.754	2609
	1	140	A - 1	C3F3	89.8533	G1	2	1	Pure	44	49	168.894	0.858896	0.913723	1.04923	0.728148	5.3107	0.00481348	16.7777	49.7098	2767.2	467365	0.371198	24967.8	1027.18	5928	60.4756	565.7	7.8411	7.16459	62.6678	4	1	3	1	0.377038	-0.584478	0.883526	7.11439	201.749	11.4893	0.146481	793	1337.65	225921	0.128886	4155.4	172.404	2003
	2	140	A - 1	C5F3	95.1653	G1	2	1	Pure	33	30	85.345	0.92075	0.915725	1.03038	0.79682	3.74109	0.0172633	11.8168	34.129	6675.06	569683	0.658039	26142.2	4392.45	18492	511.237	559.965	5.52078	5.05552	28.8988	4	1	2	1	0.78859	-0.305948	1.29889	6.66025	76.6895	75.1475	0.0555553	1024	9383.07	800798	0.396093	12086	3716.57	17277
	3	140	A - 1	C3F2	36.621	G1	2	1	Pure	31	72	187.167	0.676727	0.413471	1.53176	0.258431	6.75493	1.41415	23.3503	58.954	2696.31	504662	0.240224	22382.5	647.717	4765	142.747	328.447	12.4869	5.16297	94.3346	4	2	3	2	-0.033522	0.338619	1.04013	6.99359	263.949	9.97143	0.160416	875	1261.43	236098	0.218052	3274.96	275.056	4434
	5	140	A - 1	C4F2	107.366	G1	2	1	Pure	62	42	193.399	0.795932	0.81371	1.18204	0.483923	6.03188	0.0282976	20.3404	55.2579	4207.88	813802	0.252011	38281.7	1060.43	8061	297.072	317.7	9.3587	7.61527	16.6941	6	3	4	3	-0.315883	0.196433	0.832498	7.19354	243.019	21.0734	0.0723571	1144	1048.01	202684	0.168793	3470.85	176.896	2222
	6	140	A - 1	C3F2	43.8117	G1	2	1	Pure	38	34	108.794	0.952542	0.875002	1.01051	0.867832	4.18295	2.09275	12.5536	37.8848	3576.25	389074	0.389788	17816.6	1393.98	6487	135.526	308.585	6.29337	5.50671	-1.05684	3	2	3	2	0.0434871	-1.11029	1.19144	6.79135	119.924	16.7664	0.105852	608	11374.2	1.23744e+06	0.327445	16787.4	3724.43	21464
	7	140	A - 1	C5F1	84.5751	G1	2	1	Pure	61	60	283.392	0.884512	0.750383	1.05581	0.698267	6.90075	0.012785	21.9778	63.4522	3071.82	870530	0.208063	39674.1	639.133	5408	503.54	116.194	11.0411	8.28504	-39.4896	3	1	2	1	-0.0580975	-0.0175248	0.848928	7.22274	366	11.8345	0.11325	1160	997.351	282641	0.0972766	4132.44	97.0189	1581
	8	140	A - 1	C4F1	88.0648	G1	2	1	Pure	60	47	212.94	0.809984	0.753217	1.15714	0.509065	6.26226	0.0244081	21.0875	57.4772	2134.02	454419	0.233707	22781.1	498.737	3289	270.423	112.923	10.003	7.53441	31.058	3	2	3	2	-0.266181	-0.30157	1.04226	7.00773	256.913	6.42018	0.241978	664	778.345	165741	0.125766	3213.81	97.8895	1489
	5	141	A - 1	C3F5	97.1298	G1	2	1	Pure	55	50	193.505	0.808418	0.71276	1.1393	0.550406	5.92345	1.87987	19.241	54.8445	3504.21	678082	0.184483	27248.2	646.466	6233	71.8481	429.381	9.64713	6.87608	-34.1312	1	1	2	2	0.0148517	0.536686	1.01185	7.02256	342.64	15.5972	0.0810568	1090	1477.67	285936	0.179884	3168.99	265.809	3168
	2	142	A - 1	C5F8	70.3989	G1	2	1	Pure	42	56	176.711	0.835687	0.784433	1.10842	0.598655	5.58333	0.0341348	18.1681	51.5483	4621.21	816617	0.277283	36311	1281.38	8319	502.801	553.76	8.78704	6.89284	76.6042	1	1	2	2	0.0233248	-0.436453	0.799234	7.20312	201.942	26.1255	0.0589532	1100	1022.45	180677	0.104553	2984.21	106.9	1566
	4	142	A - 1	C4F8	86.7597	G1	2	1	Pure	73	48	261.527	0.763106	0.861732	1.19886	0.467667	7.06404	1.40539	23.9708	65.6253	4039.76	1.05651e+06	0.201243	39118.6	812.971	6650	268.123	490.065	10.7029	9.22307	-18.4727	2	2	4	4	-0.262694	-0.0410894	0.761429	7.30857	320.75	19.6285	0.0664864	1198	1337.18	349708	0.317876	3978.41	425.056	3777
	7	142	A - 1	C3F7	51.1744	G1	2	1	Pure	51	39	160.339	0.824292	0.873554	1.07189	0.662088	5.23004	2.42623	17.1636	49.4406	3159.28	506555	0.206496	20304.6	652.379	5059	129.933	319.721	7.87722	6.88117	-16.6465	4	2	4	3	0.0115178	-0.0670555	1.12918	6.89923	273.392	12.9033	0.0998787	827	1216.12	194991	0.265501	2395.46	322.88	4085
	8	142	A - 1	C3F7	78.5905	G1	2	1	Pure	66	49	270.294	0.867711	0.74255	1.05677	0.686985	6.74248	1.48301	21.4401	62.5656	4826.64	1.30461e+06	0.22471	54272.3	1084.6	9382	102.511	315.614	10.8264	8.03917	5.63085	4	2	3	2	0.274259	-0.250528	0.653129	7.44648	401.257	28.7652	0.0447535	1844	1239.11	334924	0.144105	3630.32	178.561	3696
	9	142	A - 1	C3F7	54.9415	G1	2	1	Pure	50	36	148.192	0.790985	0.76163	1.09091	0.619494	5.07243	2.63337	16.6545	48.5214	3658.17	542111	0.192644	21293.1	704.724	6076	126.146	306.695	8.07114	6.14722	-11.414	4	2	3	2	-0.0385565	0.147393	1.11511	6.89809	268.273	16.9055	0.0759285	899	1473.24	218322	0.296361	2498.29	436.611	5753
	10	142	A - 1	C3F7	87.5975	G1	2	1	Pure	41	54	191.709	0.869258	0.860763	1.07243	0.672706	5.72028	0.0221858	18.5706	52.6444	2781.93	533322	0.24897	26169.2	692.617	4916	43.54	267.608	8.67069	7.46341	74.2619	1	1	1	1	0.196386	-0.230031	0.978379	7.05642	286.334	10.9205	0.125596	931	1118.67	214460	0.146993	3292.27	164.437	3491
	11	142	A - 1	C4F6	55.5334	G1	2	1	Pure	81	33	218.01	0.675973	0.45014	1.55283	0.238115	7.34024	1.2215	26.5149	63.6617	2362.58	515066	0.219313	23090.1	518.145	4330	257.117	114.488	13.3887	6.02681	-7.36239	2	2	4	3	-0.115464	0.818375	1.05115	7.00038	267.035	7.73804	0.2107	794	1070.41	233360	0.197675	2974.72	211.593	2058
	12	142	A - 1	C4F6	65.9241	G1	2	1	Pure	64	45	222.024	0.718925	0.649616	1.13676	0.575375	6.33787	1.45403	21.0474	62.2964	1984.39	440582	0.188414	18244.8	373.886	3234	246.697	97.2736	10.63	6.90542	-4.22647	2	1	1	1	0.060696	0.0341251	1.2543	6.84811	386.494	6.17076	0.207156	814	1000.46	222125	0.206268	3172.2	206.363	4125
	13	142	A - 1	C5F6	74.3848	G1	2	1	Pure	42	56	179.034	0.828222	0.864235	1.1164	0.624161	5.64011	0.0549452	18.5279	52.1194	3174.86	568408	0.249587	27796.9	792.402	5040	556.554	92.1892	8.53931	7.37997	73.155	3	1	2	1	-0.278862	-0.600602	0.917848	7.08989	239.739	12.9187	0.114225	898	1228.71	219981	0.192166	3708.58	236.115	3227
	4	143	A - 1	C4G0	84.6199	G1	2	1	Pure	66	53	229.312	0.587564	0.936778	1.33407	0.550752	6.97769	0.116425	23.1321	70.0311	2434.81	558330	0.248991	27039.9	606.246	4560	266.66	357.02	10.1845	9.54058	20.4132	5	1	3	3	0.165322	0.195162	0.91593	7.12951	340.032	8.72624	0.177182	1052	1131.78	259531	0.203458	4005.11	230.27	3606
	5	143	A - 1	C5F9	48.8771	G1	2	1	Pure	35	31	88.8306	0.853823	0.889984	1.03225	0.861084	3.82018	0.0183998	11.718	36.1578	3327.29	295565	0.534457	13870.4	1778.29	8274	570.739	219.002	5.70653	5.07872	8.33173	4	2	3	3	0.508816	-0.589615	1.34459	6.64701	105.687	17.1681	0.210787	702	1959.75	174086	0.266377	3432.87	522.032	3898
	6	143	A - 1	C4F9	69.6679	G1	2	1	Pure	53	45	187.59	0.893726	0.880781	1.06304	0.672665	5.63365	0.0106593	18.0251	51.3579	3894.06	730487	0.208319	33794.2	811.208	6400	269.793	198.493	8.4573	7.44903	28.165	3	1	2	2	-0.436469	0.634462	0.93717	7.08608	305.351	18.6184	0.0766453	1195	1195.05	224180	0.222468	3329.75	265.86	2571
	2	144	A - 1	C4G2	42.9876	G1	2	1	Pure	61	67	321.1	0.828338	0.845523	1.05957	0.696258	7.3586	0.0175657	24.0698	69.7945	1869.06	600155	0.199411	25301.3	372.711	2915	225.826	305.288	11.2381	9.50207	120.792	6	2	4	4	0.015386	-0.634585	1.07038	6.97989	442.55	6.04566	0.205054	898	935.446	300372	0.113581	4646.51	106.249	2485
	3	144	A - 1	C3G2	67.0298	G1	2	1	Pure	54	66	225.721	0.670915	0.580447	1.33947	0.370869	6.93684	1.20905	24.5219	65.0215	2206.64	498085	0.256561	22501.2	566.138	4329	48.4192	299.391	11.998	6.96423	54.493	2	1	1	1	0.361687	-0.217919	0.962387	7.07884	290.769	7.93502	0.191528	831	1050.24	237060	0.116318	2934.88	122.162	2769
	4	144	A - 1	C3G2	68.1426	G1	2	1	Pure	79	59	309.27	0.733531	0.784403	1.25969	0.43042	7.87428	1.29162	27.9198	72.7888	3817.63	1.18068e+06	0.20678	50048.7	789.411	6465	71.0055	298.257	12.3917	9.72011	28.6805	2	2	2	2	0.238942	0.203507	0.709188	7.3848	453.88	18.5624	0.0700152	1666	1052.1	325383	0.194187	4171.84	204.305	2852
	5	144	A - 1	C5G2	85.2902	G1	2	1	Pure	39	42	136.045	0.886065	0.977013	1.03609	0.804096	4.73643	0.0100212	14.3663	43.9252	3997.26	543807	0.337341	24875.7	1348.44	8343	497.336	280.71	6.77749	6.6217	114.212	4	1	4	2	0.316616	-0.446062	0.999431	6.97714	194.884	21.9292	0.0772889	1073	1335.34	181666	0.165099	3404.46	220.464	2274
	6	144	A - 1	C4G1	50.6388	G1	2	1	Pure	51	64	245.895	0.821123	0.816706	1.09257	0.643007	6.53897	0.0239415	20.7848	61.3445	2779.35	683427	0.223119	32499.9	620.124	4798	284.009	88.3772	10.1252	8.26931	103.992	4	1	3	2	0.150413	-0.244338	0.874975	7.17198	295.144	10.3762	0.13009	917	1005.83	247328	0.0911803	3618.12	91.7116	1680
	7	144	A - 1	C5G1	66.4058	G1	2	1	Pure	44	56	190.019	0.867414	0.905935	1.09487	0.602274	5.75427	0.0147315	18.715	52.4675	3249.48	617465	0.239923	29608.8	779.626	6080	501.294	72.4064	8.52925	7.72694	116.083	3	2	2	2	-0.0406523	0.084528	0.94086	7.09583	237.586	13.5	0.10786	908	1293.51	245791	0.124551	3437.48	161.108	2679
	22	145	A - 1	C5G4	51.3456	G1	2	1	Pure	70	42	239.769	0.742362	0.623056	1.22334	0.449815	6.83252	0.585709	23.02	63.7079	1973.45	473172	0.231664	21356.7	457.177	3530	554.308	185.569	11.5984	7.22646	-9.21746	2	1	2	1	0.0636463	-0.157012	1.05222	7.00273	298.743	5.96448	0.257703	732	863.178	206963	0.134726	3248.76	116.293	1957
	23	145	A - 1	C4G4	85.034	G1	2	1	Pure	53	75	314.446	0.83839	0.676218	1.09581	0.627658	7.40544	0.029935	24.4766	68.6522	3685.61	1.15892e+06	0.226584	51984.5	835.098	6924	270.601	152.147	12.2718	8.29844	90.5549	3	1	2	1	0.300528	0.147817	0.685019	7.42179	486.941	17.7418	0.0734161	1739	992.29	312021	0.173781	5233.41	172.441	1930
	24	145	A - 1	C5G4	84.4985	G1	2	1	Pure	60	54	255.718	0.864626	0.812535	1.0552	0.690248	6.55328	0.621767	21.0875	60.9637	3025.88	773773	0.222597	34523.2	673.552	5025	523.283	152.445	10.1772	8.26934	-32.8913	2	2	4	3	0.140084	-0.44799	0.81911	7.23302	339.58	12.1517	0.112479	1134	888.58	227226	0.109037	3739.64	96.8882	1524
	1	146	A - 1	C5G8	74.8577	G1	2	1	Pure	70	43	201.744	0.714065	0.990844	1.4071	0.303601	6.72159	0.00816749	23.7428	59.5849	3142.22	633924	0.255058	29681	801.451	6072	502.645	487.442	9.54778	9.46035	22.3108	2	1	1	1	-0.313588	0.490348	0.936926	7.1019	282.992	12.2753	0.133785	1046	1136.53	229287	0.26211	3758.94	297.895	3493
	4	146	A - 1	C5G8	86.2108	G1	2	1	Pure	44	41	130.764	0.861672	0.716684	1.0983	0.622389	4.78095	1.91702	15.1605	43.6694	3410.75	446003	0.355064	19735	1211.04	6441	496.064	422.472	7.7704	5.56892	37.1087	3	2	3	3	0.323265	-0.817439	1.02829	6.94192	164.339	15.9922	0.101497	768	9442.01	1.23467e+06	0.481571	20177	4547	21435
	5	146	A - 1	C5G8	68.4084	G1	2	1	Pure	53	56	218.749	0.774256	0.778424	1.09126	0.755281	6.16378	1.2016	20.4001	59.5849	2232.03	488256	0.223863	19117.1	499.671	3717	478.25	414.088	9.72518	7.57031	-44.5131	3	2	2	2	0.00594526	-0.371118	1.03729	7.0107	248.981	7.46656	0.184778	643	931.514	203768	0.077951	3623.34	72.6124	1421
	6	146	A - 1	C5G8	35.7563	G1	2	1	Pure	38	36	111.434	0.885983	0.9775	1.02556	0.934884	4.26481	0.556958	13.2295	39.7559	694.014	77337	0.261556	3396.58	181.524	1136	445.539	375.229	6.09493	5.9578	17.2961	4	1	4	3	0.18986	-0.960292	2.46445	6.13205	94.0132	1.76974	0.807566	152	597.22	66550.8	0.179783	1512.18	107.37	964
	8	146	A - 1	C5G7	56.6307	G1	2	1	Pure	76	54	279.484	0.72397	0.988331	1.25178	0.426087	7.46194	0.0276492	25.9064	69.6503	4101.87	1.14641e+06	0.271202	36891.6	1112.43	7461	466.2	233.258	10.6142	10.4904	22.7927	4	1	4	3	0.0196757	-0.510127	0.63131	7.48049	370.986	22.5572	0.0607098	1592	1041.72	291144	0.221977	3180.82	231.238	2670
	9	146	A - 1	C3G6	82.7078	G1	2	1	Pure	49	63	233.326	0.844165	0.84584	1.1285	0.549538	6.47355	0.401187	21.9513	58.9349	1699.76	396598	0.195279	21326	331.928	2615	65.1439	25.634	9.8834	8.35978	62.0973	2	1	2	1	-0.674556	0.255117	1.42448	6.72024	237.099	4.76971	0.382148	647	926.146	216094	0.100448	3992.53	93.0297	1594
	10	146	A - 1	C4G6	99.9961	G1	2	1	Pure	49	51	156.325	0.724074	0.447373	1.37953	0.329689	5.85854	1.76604	21.1625	52.0868	2581.32	403525	0.316474	18307.9	816.921	4883	284.14	7.31601	10.6985	4.78621	46.4312	3	2	3	2	0.161784	-0.393436	0.998904	6.99786	164.073	8.90323	0.21037	589	991.771	155039	0.269692	3094.44	267.473	2386
	11	146	A - 1	C5G6	99.9727	G1	2	1	Pure	65	49	216.214	0.793349	0.707804	1.21993	0.445204	6.47919	1.48274	22.6779	58.5215	2896.19	626198	0.29493	29141.6	854.174	5634	510.091	7.95147	10.5778	7.48698	31.7175	4	1	2	2	0.38947	-0.387643	0.829314	7.21199	216.83	11.2481	0.130717	778	961.826	207961	0.176905	4100.1	170.152	2117
	3	147	A - 1	C5H1	86.7472	G1	2	1	Pure	36	33	88.1969	0.905633	0.970151	1.02458	0.835386	3.79237	0.00858047	11.4905	34.9829	4321.85	381173	0.554439	19077.9	2396.2	10718	497.666	547.832	5.44421	5.28171	25.1509	3	1	2	1	0.5082	-0.746059	1.31808	6.65874	94.2727	28.2016	0.11763	759	1825.55	161008	0.287452	3968.88	524.758	3850
	4	147	A - 1	C3H1	43.429	G1	2	1	Pure	55	67	238.29	0.570625	0.969083	1.33908	0.448298	7.12632	0.0384807	23.1321	72.4407	1543.82	367876	0.300263	18073.4	463.55	2907	40.6262	477.03	10.2355	9.91904	66.6844	2	1	3	1	0.149728	-0.633299	1.061	6.99727	191.28	4.28544	0.431068	515	1234.45	294156	0.291752	5041.77	360.153	2635
	5	147	A - 1	C4H0	74.9679	G1	2	1	Pure	69	53	249.169	0.601682	0.99961	1.20816	0.532769	6.92182	0.0840607	22.8612	72.1388	2675.5	666652	0.318078	29371.4	851.017	5550	260.498	346.683	9.7911	9.78728	22.4881	4	1	4	3	0.47667	-0.28518	0.737302	7.32586	262.495	11.2192	0.12887	926	1158.25	288600	0.266166	5576.13	308.287	2589
	6	147	A - 1	C3H0	103.481	G1	2	1	Pure	68	66	309.059	0.679903	0.971611	1.05342	0.941586	7.19834	0.0256606	22.465	75.5792	3559.62	1.10013e+06	0.258651	50704.7	920.698	6813	69.6073	309.871	10.3266	10.0334	74.8572	2	2	2	2	0.263376	-0.299423	0.637974	7.48525	413.075	16.8688	0.081652	1601	1134.67	350680	0.30209	5617.47	342.773	2697
	7	147	A - 1	C5G9	71.7432	G1	2	1	Pure	60	64	282.23	0.848791	0.643136	1.11422	0.562701	7.07452	0.00814356	23.4654	64.6407	3070.7	866644	0.230808	38766.7	708.741	5146	482.034	129.976	11.8993	7.65286	130.382	2	1	3	2	-0.0132501	-0.699257	0.775115	7.29473	312.2	12.7023	0.111773	1132	1010.55	285208	0.26869	5214.63	271.525	2925
	5	148	A - 1	C5H3	81.5076	G1	2	1	Pure	67	52	249.169	0.755645	0.818533	1.18505	0.475986	6.8553	0.978663	23.1755	64.3715	3219.6	802225	0.226333	35756.6	728.7	5765	493.118	425.34	10.612	8.68626	28.0316	2	1	1	1	0.100259	-0.0588673	0.808104	7.24403	365.18	13.8867	0.0970822	1244	986.807	245882	0.0762051	3890.16	75.1997	1871
	6	148	A - 1	C5H3	55.7344	G1	2	1	Pure	58	41	172.274	0.751043	0.979313	1.20637	0.472079	5.75122	1.99698	19.3395	53.6887	3327.16	573184	0.21558	17116.5	717.269	5469	467.328	414.213	8.2144	8.04446	23.0677	2	2	3	3	-0.180347	-0.233104	0.992045	7.0204	261.078	14.4353	0.0931272	896	885.537	152555	0.158521	2165.38	140.377	2114
	7	148	A - 1	C5H3	52.0255	G1	2	1	Pure	60	38	174.281	0.776219	0.677544	1.17394	0.492026	5.70636	1.71915	19.3968	53.1175	2975.22	518524	0.193315	19200	575.155	5023	463.597	399.456	9.44677	6.4006	10.7775	2	1	3	3	-0.271454	0.457657	1.14013	6.91071	342.404	11.7966	0.106484	939	868.934	151439	0.0816974	2389.66	70.9896	1578
	8	148	A - 1	C4H3	62.9908	G1	2	1	Pure	57	41	194.984	0.849013	0.801306	1.09236	0.607278	5.82227	1.55628	18.65	53.7214	2450.99	477903	0.218166	19869.6	534.723	5044	323.767	367.294	9.08709	7.28154	-14.0647	1	1	4	2	0.154929	0.508675	1.11159	6.94975	268.664	9.11111	0.14679	774	942.161	183706	0.182284	3013.82	171.74	3201
	9	148	A - 1	C3H3	50.1346	G1	2	1	Pure	33	38	100.661	0.931322	0.898381	1.01555	0.83736	4.03358	1.45926	12.3029	36.854	1747.83	175938	0.340319	8989.33	594.82	3219	13.3022	354.729	6.00016	5.39043	77.774	4	1	3	2	-0.279879	-0.827498	1.50296	6.58608	136.298	4.26817	0.474224	399	1129.87	113733	0.130816	2844.91	147.805	1803
	10	148	A - 1	C4H3	46.024	G1	2	1	Pure	60	38	168.894	0.741558	0.703016	1.231	0.449958	5.75238	1.62203	19.3968	53.4983	1791.58	302587	0.236686	12232.8	424.04	2980	325.838	350.326	9.40943	6.61498	-13.0131	1	1	4	2	-0.203835	-0.515764	1.28872	6.79169	229.301	5.38351	0.296396	558	892.129	150676	0.259427	2990.36	231.442	4356
	11	148	A - 1	C5H2	71.9824	G1	2	1	Pure	56	38	175.549	0.799365	0.622965	1.16082	0.538775	5.69496	1.94625	18.445	52.5329	3695.42	648726	0.243556	25403.2	900.043	6660	488.836	232.166	9.66662	6.02196	4.2654	1	1	3	2	0.156414	-0.198634	0.94054	7.07634	259.532	18.5595	0.0730323	1008	1095.02	192230	0.170469	2872.23	186.668	2539
	13	148	A - 1	C3H2	85.2857	G1	2	1	Pure	69	50	289.624	0.859129	0.78189	1.06936	0.685756	7.02084	1.89534	22.8612	65.0868	3803.72	1.10165e+06	0.185641	45020.6	706.127	6428	54.5669	219.27	11.0613	8.64872	9.97175	3	3	3	3	0.0465475	-0.0248187	0.749345	7.32547	460.004	18.2446	0.0675333	1492	1254.08	363210	0.300394	3806.02	376.717	3260
	14	148	A - 1	C3H2	90.3253	G1	2	1	Pure	50	64	238.396	0.823523	0.914982	1.09864	0.636218	6.45635	1.64001	20.8431	60.3137	3167.69	755164	0.219966	32146.7	696.785	5684	78.5069	214.208	9.52592	8.71604	71.0257	3	1	4	2	-0.00360812	-0.207049	0.836074	7.21686	376.908	13.5311	0.0981878	1237	1071.01	255325	0.149595	2668.63	160.219	2697
	15	148	A - 1	C3H2	93.8454	G1	2	1	Pure	62	55	292.898	0.873947	0.898836	1.01897	0.88847	6.89205	1.58231	20.6599	64.8964	2597.97	760939	0.19148	32527.8	497.458	4314	54.9374	195.263	10.2506	9.21359	-4.50889	3	1	2	1	0.105614	0.0406542	0.950253	7.11388	415.527	9.74423	0.132928	1169	941.855	275868	0.126809	3841.28	119.435	2435
	16	148	A - 1	C4H2	38.436	G1	2	1	Pure	60	43	185.055	0.769981	0.971461	1.1929	0.50842	5.92739	0.0724453	20.3534	54.956	932.472	172559	0.253392	8217.15	236.281	1641	249.653	115.625	8.5038	8.26111	23.3439	1	1	4	3	0.327027	-0.514705	1.77683	6.4939	204.423	2.09449	0.726378	381	850.352	157362	0.199732	2898.43	169.843	1928
	17	148	A - 1	C4H1	67.3462	G1	2	1	Pure	58	35	147.875	0.716375	0.792975	1.31198	0.367122	5.55676	1.39649	19.3314	50.931	3006.39	444571	0.229786	11085.1	690.827	5018	297.845	9.79759	8.70953	6.90644	-17.2158	1	1	2	1	-0.102418	-0.410347	1.11531	6.90557	229.096	12.3915	0.107112	728	1036.56	153281	0.175548	2148.19	181.965	2083
	3	149	A - 1	C5H6	71.1144	G1	2	1	Pure	63	37	178.929	0.724279	0.624687	1.24776	0.416254	5.96096	1.84089	20.5239	55.7175	2803.01	501539	0.205048	19213.7	574.753	4730	483.791	551.71	10.1141	6.31815	-10.3259	3	1	3	2	-0.285256	0.263864	1.11094	6.93922	288.312	10.9688	0.11626	802	1001.53	179202	0.196227	2425.86	196.526	2572
	5	149	A - 1	C5H6	78.6359	G1	2	1	Pure	34	57	143.122	0.673071	0.597171	1.32593	0.388201	5.49571	2.18577	18.3848	51.6925	3301.77	472556	0.22636	13958.8	747.389	5514	491.287	534.144	9.43543	5.63456	99.8071	4	3	3	3	0.104054	-0.392359	1.13016	6.88368	241.894	14.1917	0.0908228	767	968.177	138567	0.338081	1802.67	327.322	3553
	7	149	A - 1	C5H6	61.2718	G1	2	1	Pure	50	63	192.871	0.700451	0.597456	1.34333	0.362247	6.42148	1.50043	21.8501	58.8234	2991.5	576973	0.229442	20660.6	686.374	4786	473.899	518.878	11.0244	6.58659	55.5102	4	2	2	2	-0.146444	-0.146483	0.963927	7.06414	296.936	11.9587	0.113749	944	1113.58	214777	0.302427	2752.2	336.776	5028
	9	149	A - 1	C5H6	96.536	G1	2	1	Pure	74	62	285.821	0.613761	0.843851	1.17452	0.6399	7.30949	0.197541	24.3598	76.4984	3968.69	1.13434e+06	0.257442	49127.2	1021.71	7669	541.159	505.923	11.1696	9.42549	29.4624	6	1	3	2	0.145867	-0.432078	0.660982	7.44475	371.075	20.2577	0.0688398	1591	1447.81	413815	0.344195	6247.8	498.33	3609
	11	149	A - 1	C5H6	66.2329	G1	2	1	Pure	53	75	312.016	0.809314	0.755325	1.13699	0.585937	7.51409	0.924633	24.5391	69.6041	3460.59	1.07976e+06	0.204397	47660	707.334	5521	478.808	484.109	11.9927	9.05838	77.8396	3	1	5	2	-0.146558	-0.175273	0.740765	7.34887	470.367	14.9597	0.0877847	1565	1046.4	326495	0.198354	4655.34	207.559	2916
	13	149	A - 1	C3H6	35.6865	G1	2	1	Pure	58	38	142.699	0.681949	0.943009	1.46812	0.296182	5.77434	0.0125243	19.8569	51.2791	872.192	124461	0.315852	6442.1	275.484	1565	138.928	438.216	8.40183	7.923	-21.306	5	1	2	2	0.0462841	-0.902113	1.69022	6.50063	182.633	2.07396	0.731509	338	1413.67	201729	0.306807	4495.41	433.722	3027
	19	149	A - 1	C3H5	72.0252	G1	2	1	Pure	46	59	208.398	0.837832	0.992511	1.12882	0.575235	6.11884	0.0299785	19.9392	55.9079	2494.24	519795	0.213646	26375.3	532.885	4538	44.6112	247.459	8.68691	8.62184	67.7535	4	1	2	2	0.112947	0.890372	1.08433	6.97048	301.718	8.99116	0.160107	905	854.902	178160	0.130031	3639.94	111.164	1910
	22	149	A - 1	C5H4	30.5567	G1	2	1	Pure	60	41	182.203	0.757215	0.89515	1.26627	0.419021	6.0597	0.921977	20.9543	54.9887	1447.31	263704	0.268043	11887.8	387.94	2890	489.483	144.459	9.03139	8.08445	19.762	1	1	2	1	0.0754511	-0.209824	1.31031	6.78114	172.592	3.2844	0.574159	436	981.478	178828	0.165433	3028.91	162.369	2097
	11	150	A - 1	C5H9	62.6414	G1	2	1	Pure	61	37	170.373	0.749344	0.757644	1.2881	0.40693	5.90998	1.65027	20.8836	53.4521	4183.61	712774	0.213484	29764.2	893.135	6821	493.735	562.99	9.42098	7.13775	15.7128	3	2	3	2	-0.522409	0.20342	0.958963	7.04892	245.391	20.6382	0.06719	973	1442.65	245788	0.169706	3624.23	244.827	2416
	12	150	A - 1	C5H9	49.2246	G1	2	1	Pure	58	42	169.317	0.628021	0.696716	1.29904	0.460631	5.9166	1.73889	19.0007	58.206	3702.81	626948	0.278595	24207.3	1031.58	7321	498.992	549.568	9.70993	6.76506	12.5105	3	2	3	3	0.398296	-0.116796	0.886127	7.11293	181.28	18.3955	0.0800358	794	1273.47	215620	0.266804	3549.72	339.767	2488
	13	150	A - 1	C5H9	47.3286	G1	2	1	Pure	36	31	94.0062	0.953093	0.8876	1.01694	0.82207	3.90065	0.00728757	11.8302	35.2059	3780.65	355405	0.595417	15333.5	2251.07	8576	580.342	547.596	5.83479	5.17896	12.0662	4	1	2	1	0.481356	-1.07235	1.32054	6.67554	84.1187	23.6715	0.135519	615	8663.69	814441	0.544824	10452.8	4720.19	19075
	14	150	A - 1	C5H8	35.3394	G1	2	1	Pure	55	35	155.163	0.844111	0.729854	1.13921	0.525285	5.30402	0.85348	18.0514	48.0617	1192.18	184982	0.314946	7797.73	375.471	2037	448.746	453.77	8.56755	6.25307	12.4994	2	1	5	3	0.273942	-1.08557	1.46666	6.66245	152.674	2.01087	0.747283	276	6421.45	996372	0.899142	16763.7	5773.8	23997
	15	150	A - 1	C5H8	69.3393	G1	2	1	Pure	77	44	264.485	0.717349	0.657173	1.28297	0.399592	7.34885	0.628278	25.3104	68.0675	3121.85	825682	0.218709	35443.5	682.776	5567	486.132	431.016	12.2792	8.06958	12.1543	2	2	2	2	-0.164267	0.298788	0.835724	7.23057	371.862	12.8	0.107496	1230	1253.31	331482	0.156642	5181	196.321	2540
	16	150	A - 1	C4H8	73.1984	G1	2	1	Pure	67	61	306.101	0.839254	0.901572	1.08188	0.681445	7.25992	0.153168	23.0016	67.7003	4335.49	1.3271e+06	0.205257	57192.6	889.888	7260	261.47	421.587	10.7848	9.72327	-27.2325	2	1	5	3	-0.0892071	-0.251069	0.659649	7.45122	436.664	23.2939	0.0543723	1725	1276.25	390663	0.278335	6107.99	355.227	2785
	17	150	A - 1	C5H8	103.55	G1	2	1	Pure	44	71	216.426	0.715654	0.917822	1.39015	0.31309	6.91982	0.025725	24.3837	61.6464	4341.49	939610	0.266723	41479.7	1157.98	7854	530.533	376.679	10.2007	9.36243	110.708	3	2	4	2	-0.070933	-0.326718	0.73004	7.316	305.529	23.0892	0.0651366	1502	1027.12	222296	0.132053	4263.97	135.635	2782
	19	150	A - 1	C4H8	44.7639	G1	2	1	Pure	76	41	247.796	0.774539	0.573554	1.25041	0.404849	7.02237	0.372124	24.6358	63.406	3651.52	904832	0.223424	39427.5	815.837	5644	232.954	367.682	12.1831	6.98765	7.99041	2	2	3	3	-0.338434	-0.0643379	0.77802	7.28315	279.211	16.4549	0.0867302	1097	969.194	240163	0.157588	4328.22	152.734	1863
	20	150	A - 1	C4H8	81.1957	G1	2	1	Pure	49	46	168.683	0.823323	0.847637	1.0685	0.772664	5.35592	0.335234	16.3019	50.7406	3975.35	670575	0.252396	30405.2	1003.36	5980	286.395	354.555	8.171	6.92604	-34.0293	2	1	5	1	-0.715471	-0.372396	0.959454	7.04613	228.782	18.139	0.0848502	1007	1367.17	230619	0.14811	4522.58	202.492	2471
	21	150	A - 1	C3H8	49.1791	G1	2	1	Pure	56	35	159.705	0.81995	0.655546	1.16209	0.509686	5.43487	2.00447	18.229	49.4733	2177.85	347814	0.225096	16567.3	490.227	3662	95.254	322.717	9.08968	5.9587	-8.90168	2	2	3	2	0.0262119	-0.404099	1.19415	6.84432	186.903	7.06144	0.197843	472	1107.66	176899	0.256923	2629.43	284.584	2739
	22	150	A - 1	C3H8	41.0255	G1	2	1	Pure	30	37	94.5344	0.871549	0.87144	1.06017	0.788518	3.99386	2.64055	12.541	36.9193	1326.04	125356	0.232167	6305.18	307.862	2066	4.0576	319.987	6.02206	5.24786	77.5704	2	1	4	2	-0.286191	-0.556056	2.0686	6.30547	92.1585	2.31694	0.682908	183	974.247	92099.8	0.104352	2217.53	101.664	1361
	23	150	A - 1	C3H8	39.7618	G1	2	1	Pure	63	32	138.791	0.580123	0.538166	1.7632	0.223835	6.24082	1.62873	20.6573	54.831	1541.94	214007	0.206425	9563.01	318.293	2329	100.141	313.296	10.9922	5.91563	-11.1901	2	1	3	3	-0.694715	0.0172798	1.7688	6.49648	106.586	3.55078	0.496853	256	986.843	136965	0.196921	2872.1	194.33	2259
	25	150	A - 1	C5H7	46.86	G1	2	1	Pure	47	72	206.074	0.633974	0.951516	1.58172	0.246789	7.20257	0.782303	25.4353	63.9118	1653.63	340771	0.281835	14696.6	466.052	2744	463.27	226.333	10.4343	9.9284	66.5559	1	1	4	2	-0.269239	-0.873291	1.11523	6.94207	232.598	4.48532	0.418899	647	941.744	194069	0.11673	4152.93	109.93	1752
	26	150	A - 1	C5H7	64.2156	G1	2	1	Pure	50	70	290.257	0.846095	0.778032	1.07884	0.678524	7.05959	0.603766	23.348	65.6579	2274.41	660164	0.196231	28517.2	446.309	3964	498.239	208.944	11.1456	8.6716	100.024	2	1	2	2	-0.00157844	0.0610273	0.989472	7.07169	349.421	7.1863	0.177668	832	948.532	275319	0.079078	3871.12	75.008	1374
	27	150	A - 1	C5H7	63.7574	G1	2	1	Pure	50	51	200.476	0.886521	0.844498	1.02827	0.798915	5.72789	0.668443	17.6819	53.3079	1726.24	346071	0.237324	15925.5	409.679	3221	562.401	209.342	8.74718	7.38698	53.3054	2	1	2	2	0.00619681	-0.302252	1.21808	6.85724	242.113	5.1411	0.344964	652	888.13	178049	0.206881	3621.37	183.737	2290
	7	151	A - 1	C5H9	48.3825	G1	2	1	Pure	28	29	73.6206	0.951553	0.997526	1.00819	0.980878	3.43701	3.00826	10.2	31.1809	4591.28	338013	0.505656	15383.3	2321.61	8963	4.16112	548.643	4.86667	4.85463	65.6394	3	1	2	2	0.123866	-1.22114	1.58704	6.47319	75.9262	27.3533	0.103709	583	12482.1	918936	0.494819	9899.79	6176.36	25312
	8	151	A - 1	C8H9	35.3473	G1	2	1	Pure	50	47	186.217	0.836816	0.773449	1.08399	0.727427	5.66803	0.0292306	18.684	52.881	2721.12	506719	0.253125	23189.8	688.784	4425	557.773	535.088	8.9683	6.93652	-39.345	3	2	4	2	-0.178898	-0.589552	0.988685	7.03338	216.282	9.89419	0.137512	671	833.636	155237	0.127668	2578.82	106.429	1886
	10	151	A - 1	C7H8	60.3874	G1	2	1	Pure	70	37	217.482	0.780921	0.547162	1.2466	0.41843	6.5688	0.0255685	22.8195	59.1579	2030.32	441558	0.260953	19385	529.819	3698	444.857	439.26	11.5276	6.30748	-5.50282	5	1	4	3	0.0927043	-0.36271	0.988564	7.0464	251.38	6.47209	0.22951	627	884.234	192305	0.223369	3623.99	197.51	4090
	11	151	A - 1	C7H8	82.0853	G1	2	1	Pure	53	67	296.595	0.900763	0.835293	1.036	0.754749	6.99312	0.00633533	21.7459	64.3253	5129.69	1.52144e+06	0.194767	63728.8	999.096	8287	362.174	393.517	10.7357	8.96745	100.836	3	2	4	2	0.152305	0.166795	0.638946	7.47938	482.491	31.292	0.0393088	2048	955.666	283446	0.130792	4787.96	124.993	2173
	20	151	A - 1	C6H7	78.011	G1	2	1	Pure	54	59	259.098	0.882893	0.970174	1.01771	0.953988	6.47819	0.0189715	19.186	60.7272	3084.06	799073	0.221871	35925.5	684.262	6213	201.772	190.105	9.29652	9.01925	57.0868	6	2	4	3	0.0622864	0.188567	0.850394	7.21631	394.766	12.7053	0.107042	1310	1231.75	319144	0.284486	5429.59	350.415	3766
	24	151	A - 1	C7H7	81.6571	G1	2	1	Pure	65	57	208.926	0.613787	0.51352	1.42489	0.357944	6.88331	1.59044	24.5219	65.4022	3604.97	753173	0.232748	26317.7	839.05	7106	361.399	162.545	12.2488	6.28999	-38.8084	3	2	5	3	0.414058	0.30194	0.855211	7.18502	342.528	17.3868	0.0750209	1228	1216.07	254068	0.151421	3772.32	184.138	2730
	29	151	A - 1	C6H7	43.655	G1	2	1	Pure	89	45	252.127	0.595636	0.651531	1.75301	0.199669	8.38709	0.0100791	29.165	72.933	1174.89	296221	0.245075	14046.2	287.936	2023	157.943	89.4029	14.0566	9.15834	-14.9141	4	1	2	2	-0.159076	-0.297186	1.38352	6.74422	279.506	2.14906	0.712736	530	1339.66	337764	0.343751	6348.87	460.51	2913
	5	152	A - 1	C6H6	65.4535	G1	2	1	Pure	46	58	182.626	0.740111	0.705109	1.25058	0.40846	6.02901	1.38557	21.2918	55.6849	3098.92	565943	0.193939	25466.4	601.001	4815	119.817	551.34	9.8545	6.9485	58.851	2	1	1	1	-0.337296	0.198529	1.08883	6.9573	311.614	12.5447	0.102446	929	1156.95	211289	0.164167	3159.03	189.933	4582
	6	152	A - 1	C6H6	80.0819	G1	2	1	Pure	54	48	177.661	0.800345	0.683456	1.15231	0.538227	5.7081	2.00002	18.984	52.8156	3527.78	626750	0.239203	27046.1	843.856	6526	135.993	549.087	9.42525	6.44174	35.468	2	2	4	2	0.279414	0.202595	0.947997	7.06416	269.083	16.172	0.0846917	1006	1130.51	200847	0.142241	2493.78	160.804	2822
	16	152	A - 1	C6H5	42.0737	G1	2	1	Pure	44	46	144.601	0.784074	0.594653	1.18599	0.52198	5.2244	0.0572406	17.9781	48.1406	1242.8	179710	0.326552	8538.19	405.84	2272	236.927	252.482	8.98031	5.34017	134.275	2	1	3	2	0.291256	-0.843701	1.44011	6.66297	157.792	2.66474	0.660886	346	944.351	136554	0.245023	2757.58	231.388	2081
	17	152	A - 1	C7H4	68.2073	G1	2	1	Pure	72	54	279.378	0.750769	0.714698	1.12253	0.641511	7.0649	0.0777046	23.4586	68.383	2478.74	692506	0.312046	29791.4	773.481	5747	354.896	106.388	11.4966	8.2166	6.31491	3	1	4	3	1.20611	1.9649	0.840048	7.23042	326.251	9.30669	0.157856	1001	3386.35	946072	1.26295	16677.1	4276.8	17560
	18	152	A - 1	C6H4	76.502	G1	2	1	Pure	86	54	355.428	0.682369	0.610848	1.20584	0.539803	8.25908	0.404069	27.7794	80.9042	3189.88	1.13377e+06	0.208001	51162.1	663.498	5674	130.16	81.8833	14.0951	8.60996	1.88024	1	1	1	1	-0.0437045	-0.0799899	0.712959	7.39208	499.416	13.5678	0.0970342	1615	1112.72	395493	0.18519	6142.41	206.065	2722
	19	152	A - 1	C6H4	100.471	G1	2	1	Pure	56	64	271.773	0.865897	0.808814	1.08316	0.645669	6.84477	0.487264	22.2548	62.8022	2454.43	667049	0.202843	31608.7	497.865	4279	178.251	67.3368	10.6427	8.608	121.549	1	1	3	2	0.118403	0.199617	0.982277	7.07963	360.289	8.67066	0.151167	1002	998.012	271233	0.112642	3912.46	112.418	2377
	20	152	A - 1	C7H4	79.3882	G1	2	1	Pure	80	39	237.234	0.681951	0.499916	1.3542	0.357801	7.15056	0.121663	26.0203	66.1175	1899.41	450604	0.24457	20238.6	464.538	3018	424.363	28.9992	12.7924	6.39512	-5.19158	2	1	2	2	-0.468128	-0.270639	1.08117	6.99129	304.434	5.32708	0.302502	746	1082.31	256760	0.245937	5053.89	266.179	4551
	4	153	A - 1	C7H3	56.7509	G1	2	1	Pure	59	46	201.11	0.836783	0.823313	1.16068	0.495094	6.09513	0.011222	20.8025	54.956	2893.86	581984	0.261587	26481.7	756.997	6026	335.163	443.836	9.41224	7.74922	28.0851	6	1	5	3	0.266089	0.138019	0.918566	7.11763	252.982	11.6774	0.124866	902	976.124	196308	0.230081	3578.54	224.588	2539
	6	153	A - 1	C6H3	85.7343	G1	2	1	Pure	38	74	224.242	0.720935	0.475514	1.35387	0.354002	6.95115	0.0704931	24.1574	62.5194	3588.8	804760	0.21676	37591.6	777.909	5974	139.025	421.132	12.5549	5.97004	93.0778	3	1	3	3	-0.247717	0.410392	0.847324	7.19109	373.837	15.8563	0.0884756	1343	1187.69	266329	0.149917	3832.72	178.054	2961
	7	153	A - 1	C8H3	30.4258	G1	2	1	Pure	63	40	196.674	0.798367	0.668512	1.1401	0.526433	5.97385	0.0230258	20.5882	55.6387	1617.16	318054	0.225366	12641.7	364.453	2662	533.78	347.774	9.92911	6.63773	9.02606	5	1	5	3	-0.129729	-0.446332	1.29794	6.79803	159.856	4.36706	0.417059	425	1113.75	219046	0.23723	3704.34	264.215	2323
	9	153	A - 1	C7H2	58.0208	G1	2	1	Pure	55	49	195.301	0.803756	0.765024	1.15437	0.537657	5.9901	0.0566253	19.849	55.2579	3140.29	613300	0.246264	25922.6	773.339	5968	402.053	245.662	9.51224	7.27709	-31.1059	3	1	4	3	0.000834483	0.297356	0.936878	7.08406	250.726	12.8185	0.111829	920	1257.78	245645	0.324535	4193.67	408.194	4180
	10	153	A - 1	C6H2	68.5517	G1	2	1	Pure	42	72	216.003	0.734136	0.686	1.30744	0.372237	6.70425	0.109144	23.5193	60.806	2719.98	587524	0.238932	27744.4	649.89	4697	121.531	213.57	11.0571	7.58516	76.2476	2	1	1	1	-0.0863359	-0.0394958	0.937584	7.10131	339.396	10.2507	0.140856	1061	972.397	210041	0.141392	3749.6	137.489	1811
	11	153	A - 1	C8H2	67.5321	G1	2	1	Pure	58	54	250.648	0.843489	0.764321	1.05661	0.733958	6.49231	0.0181723	21.5434	61.1079	2646.04	663225	0.243157	30897.3	643.402	5109	570.674	206.885	10.3205	7.88818	-42.5399	2	1	3	2	0.684299	0.659697	0.896623	7.15391	343.864	10.1602	0.134777	1086	949.103	237891	0.158016	4438.13	149.973	2528
	12	153	A - 1	C7H2	77.0565	G1	2	1	Pure	31	69	181.992	0.737036	0.457805	1.39339	0.311743	6.3529	0.0708571	22.3377	55.704	4014.38	730585	0.247846	31624.5	994.949	7537	355.103	200.55	11.5531	5.28905	85.4323	2	1	2	2	-0.250205	0.397683	0.87209	7.14354	276.79	20.0231	0.0740624	1212	947.825	172496	0.220501	3654.75	208.996	2695
	2	154	A - 1	C8H1	61.549	G1	2	1	Pure	59	50	213.257	0.853543	0.862877	1.08203	0.667001	6.06011	0.0412863	19.7422	56.033	2935.47	626009	0.235201	30906.4	690.426	5240	564.288	521.474	9.17646	7.91815	29.0203	3	1	2	1	0.228531	-0.0924225	0.919202	7.11717	255.272	11.2796	0.124468	869	1047.53	223392	0.206554	4619.3	216.371	2511
	3	154	A - 1	C7H1	43.0272	G1	2	1	Pure	55	36	154.107	0.803529	0.829361	1.2098	0.445499	5.44725	0.0214356	18.715	49.0925	1914.77	295079	0.342845	13586.1	656.467	3625	459.66	487.276	8.38642	6.95537	-17.632	4	2	4	4	0.0720018	-0.909475	1.1129	6.90521	144.559	5.27409	0.402421	467	855.411	131825	0.415507	2711.4	355.429	2927
	4	154	A - 1	C7H0	37.5444	G1	2	1	Pure	32	57	149.354	0.796115	0.559788	1.21338	0.453761	5.37052	0.0311446	18.684	48.554	1882.01	281086	0.307722	12589	579.137	2968	356.597	395.213	9.37243	5.24657	94.2161	4	1	4	2	-0.229479	-1.0982	1.21537	6.82615	154.895	4.19954	0.460054	436	953.681	142436	0.254124	3294.73	242.353	2488
	5	154	A - 1	C7H0	55.3532	G1	2	1	Pure	42	52	177.133	0.900793	0.994962	1.04963	0.7105	5.43973	0.0172451	17.4716	49.7098	3489.25	618062	0.241623	27374	843.083	6033	332.712	326.446	7.7103	7.67146	112.25	2	1	3	2	0.13704	-0.0182919	0.941924	7.07286	287.03	15.1979	0.091968	1071	925.645	163962	0.175149	3151.88	162.126	2541
	7	154	A - 1	C8G9	34.9038	G1	2	1	Pure	42	49	160.022	0.895811	0.83057	1.02661	0.816149	5.11332	0.0174594	16.162	47.3791	1167.15	186770	0.222359	8297.56	259.527	2023	537.087	152.085	7.86642	6.53362	90.9441	2	2	3	2	-0.136361	-0.530572	1.69962	6.51856	186.571	2.11429	0.721429	350	948.108	151718	0.198022	3626.87	187.746	2269
	11	154	A - 1	C8G9	30.2579	G1	2	1	Pure	45	43	134.144	0.770902	0.591117	1.1722	0.510145	5.00261	0.397084	17.3106	46.7617	743.731	99766.8	0.292935	4555.53	217.865	1371	532.249	24.1603	8.60964	5.0893	47.5357	2	1	2	1	0.512102	-0.745125	2.19604	6.26535	140.488	1.972	0.757	250	950.824	127547	0.12855	3556.96	122.228	1393
	4	155	A - 1	C6G8	36.1587	G1	2	1	Pure	39	67	186.639	0.599158	0.514302	1.3941	0.413091	6.43514	0.165267	22.4132	62.5656	745.271	139097	0.268652	6897.1	200.218	1474	87.8447	519.567	11.4455	5.88645	91.9156	2	1	2	2	0.453313	-0.455804	2.04241	6.35342	166.98	1.96284	0.759291	296	1031.93	192598	0.179572	3623.37	185.305	1759
	6	155	A - 1	C6G8	80.641	G1	2	1	Pure	59	34	174.281	0.830758	0.572327	1.18014	0.48003	5.72141	0.0074556	19.186	51.3444	3566.86	621636	0.313727	30928.1	1119.02	7550	132.255	471.758	9.9312	5.68389	3.26273	2	1	3	3	0.338863	-0.178191	0.854362	7.15038	230.769	17.7214	0.090764	1091	1046.24	182340	0.164287	3222.39	171.884	2145
	11	155	A - 1	C7G8	35.5712	G1	2	1	Pure	53	40	169.845	0.850649	0.980278	1.10074	0.60026	5.4548	1.64551	18.0602	50.0906	2247.97	381806	0.239214	16742.2	537.746	3903	312.24	450.103	7.79092	7.63726	-23.2137	1	1	5	2	-0.202068	-0.609808	1.13472	6.89722	161.76	7.30435	0.201309	437	972.46	165167	0.197937	2790.37	192.486	3497
	12	155	A - 1	C5G7	31.2096	G1	2	1	Pure	36	41	126.222	0.928786	0.966875	1.01791	0.838848	4.52201	0.71036	13.8268	41.3252	1009.11	127372	0.267918	6273.75	270.359	1668	20.1046	272.069	6.50346	6.28803	70.5096	2	1	2	2	-0.0773295	-0.745225	1.84801	6.43456	184.898	2.1728	0.706799	353	880.896	111188	0.221636	1971.14	195.239	2255
	13	155	A - 1	C6G7	91.245	G1	2	1	Pure	56	51	222.446	0.824161	0.928282	1.05539	0.924574	6.11265	0.0420386	18.9506	58.2387	3339.73	742911	0.207735	33282	693.779	5369	142.452	200.736	8.95877	8.31626	-2.81209	3	2	4	2	-0.260493	-0.172626	0.891948	7.15457	303.699	14.0603	0.0972887	1062	1175.15	261407	0.192854	3833.8	226.631	3226
	15	155	A - 1	C8G6	69.0914	G1	2	1	Pure	58	58	276.104	0.908338	0.918045	1.01416	0.911519	6.67573	0.380833	20.2076	61.8041	2410.36	665509	0.205414	32096.4	495.121	4034	570.208	25.2292	9.83625	9.03012	48.848	1	1	2	2	-0.130311	-0.103593	0.977317	7.08419	257.867	8.37853	0.156181	708	943.816	260591	0.168274	4099.43	158.82	2222
	16	155	A - 1	C6G6	86.3948	G1	2	1	Pure	69	36	206.497	0.771322	0.571415	1.29904	0.366159	6.53399	0.422212	22.7035	58.0021	2599.58	536805	0.24943	27081.5	648.412	4433	144.11	21.3253	11.3455	6.48299	-9.19924	3	1	2	2	-0.273166	-0.0276193	0.969381	7.06954	215.734	8.92	0.184262	700	894.828	184779	0.12701	3623.59	113.652	1607
	4	156	A - 1	C6G6	70.2976	G1	2	1	Pure	58	46	168.894	0.735043	0.589046	1.33078	0.359211	5.98095	0.192714	21.2918	53.7349	4300.06	726255	0.293554	34640.5	1262.3	7716	205.683	575.463	10.3061	6.07075	34.792	2	2	3	3	0.0409069	-0.47451	0.833463	7.16371	220.995	22.443	0.073139	1201	980.115	165536	0.253109	3402.6	248.076	3156
	6	156	A - 1	C7G4	86.0866	G1	2	1	Pure	32	72	190.125	0.705529	0.440703	1.40744	0.310083	6.52597	0.0483077	23.3503	58.1925	3942.95	749654	0.271963	33556.6	1072.34	7152	361.393	126.521	11.9461	5.26468	87.0332	3	1	2	1	-0.444815	-0.128058	0.859259	7.1662	266.363	19.2319	0.0800789	1203	1286.81	244655	0.132742	3380.1	170.814	2595
	7	156	A - 1	C6G4	79.261	G1	2	1	Pure	50	60	209.032	0.73242	0.868574	1.16553	0.582189	6.22698	0.0362577	20.0475	59.8868	2616.09	546847	0.217323	26465.2	568.537	4734	184.623	88.791	9.40272	8.16696	62.6032	3	3	3	3	-0.052044	0.156425	1.00116	7.03956	280.491	9.54976	0.143996	844	1056.38	220817	0.233548	3568.19	246.716	2725
	3	157	A - 1	C6G3	92.2404	G1	2	1	Pure	48	44	167.627	0.875188	0.961378	1.02252	0.846687	5.22298	1.92605	15.8285	49.0598	3865.97	648041	0.236175	27660.7	913.045	7274	172.906	500.7	7.53014	7.23931	18.7788	3	3	3	3	0.0468326	-0.0458431	0.985083	7.02961	231.597	19.4237	0.0714574	911	1158.8	194245	0.10356	2552.98	120.005	2097
	5	157	A - 1	C6G3	106.64	G1	2	1	Pure	46	47	152.945	0.84375	0.672733	1.10076	0.610664	5.17635	1.83423	16.7051	47.7272	4210.02	643902	0.238883	26790.3	1005.7	6925	168.149	486.305	8.59055	5.77915	48.6434	3	1	1	1	0.0439184	-0.571983	0.946247	7.04009	213.566	22.6064	0.0609176	940	1378.7	210866	0.158979	2613.07	219.185	2199
	3	158	A - 1	C6F9	82.156	G1	2	1	Pure	49	51	175.971	0.803286	0.62625	1.17659	0.540936	5.74042	1.50386	19.0201	52.4675	3946.07	694395	0.241329	31318.2	952.3	6887	176.149	185.546	9.73308	6.09534	49.4866	2	2	2	2	-0.115888	-0.396525	0.894956	7.11663	306.963	19.5048	0.0711321	1244	1014.67	178552	0.141878	2939.52	143.959	2128
	4	158	A - 1	C6F9	80.2581	G1	2	1	Pure	57	41	173.648	0.839706	0.865206	1.09766	0.601129	5.50781	2.05019	18.7601	50.9772	3869.48	671925	0.215754	27515.5	834.853	6738	193.383	185.39	8.32834	7.20573	-17.2261	2	1	2	2	-0.104394	0.254559	0.976048	7.0346	309.972	19.3138	0.0694406	1163	1042.99	181112	0.161648	3048.6	168.597	1960
	2	159	A - 1	C6F7	79.5622	G1	2	1	Pure	49	54	216.637	0.881902	0.977197	1.02841	0.801658	5.95468	1.55786	18.3991	55.5598	2993.55	648513	0.232308	28334	695.425	5153	127.43	311.384	8.51819	8.32395	114.169	2	2	2	2	0.41331	-0.116253	0.889792	7.15043	312.462	12.137	0.110542	1007	1168.22	253080	0.135014	3056.5	157.726	2851
	3	159	A - 1	C6F7	93.4559	G1	2	1	Pure	46	63	229.946	0.816043	0.762224	1.09708	0.625326	6.33638	1.36474	20.5239	59.506	3380.31	777287	0.210586	31892.9	711.845	5921	145.316	303.307	10.0812	7.68411	101.252	2	1	2	2	0.229909	0.360626	0.892742	7.14845	401.187	15.2291	0.0857446	1340	1170.78	269215	0.0648043	3191.49	75.8714	1623
	4	159	A - 1	C6F7	52.9012	G1	2	1	Pure	55	33	145.657	0.804	0.669007	1.22485	0.431419	5.32864	1.8833	18.3991	47.7136	1784.54	259931	0.245295	11805.2	437.739	2925	219.921	223.14	8.85919	5.92686	11.9479	1	1	2	2	0.0179777	-0.623048	1.38459	6.716	169.95	5.14797	0.318351	419	1153.48	168013	0.1883	2465.61	217.2	2564
	5	159	A - 1	C6F7	45.3914	G1	2	1	Pure	49	29	111.118	0.76171	0.686383	1.2808	0.393528	4.75929	2.28454	15.9383	42.8155	1342.07	149128	0.234367	6568.86	314.537	2221	213.019	214.906	7.84936	5.38767	13.4026	1	1	3	2	-0.0735449	-0.547908	1.83066	6.42371	88.9394	2.88384	0.590769	198	1173.75	130424	0.247647	2399.71	290.675	2299
	7	159	A - 1	C6F6	88.1406	G1	2	1	Pure	44	66	195.301	0.693093	0.890926	1.38439	0.388505	6.5598	0.105667	22.2144	59.506	3047.08	595097	0.278131	29150.2	847.489	5486	139.913	81.4428	9.79256	8.72445	109.79	3	1	2	2	-0.0236638	-0.391515	0.893003	7.13231	259.406	12.5523	0.121601	985	1253.83	244873	0.235949	3864.01	295.839	3596
	9	159	A - 1	C6F6	77.9251	G1	2	1	Pure	46	39	141.009	0.857365	0.995255	1.04929	0.76118	4.85267	1.98465	14.9818	45.4617	2845.15	401193	0.269204	18861.5	765.927	4806	178.206	20.2885	6.87988	6.84724	-22.2145	3	3	3	3	0.0656506	-0.552031	1.10368	6.9004	188.536	11.2647	0.124713	646	1183.27	166853	0.382499	2320.95	452.601	5320
	10	159	A - 1	C6F6	63.5158	G1	2	1	Pure	48	36	138.791	0.73503	0.748709	1.08193	0.688413	4.88866	1.47204	15.4947	48.7117	1837.47	255024	0.202657	9113.18	372.375	3055	181.4	5.87622	7.83243	5.86421	6.16758	3	1	1	1	0.272843	-0.250439	1.53018	6.61702	229.109	6.04139	0.202009	459	1171.81	162638	0.326782	2500.24	382.928	3905
	7	160	A - 1	C6F6	54.8123	G1	2	1	Pure	48	39	149.776	0.830616	0.842732	1.05741	0.718792	5.02057	1.94956	15.6878	47.6021	2679.66	401349	0.242231	16987.7	649.097	4723	184.004	580.67	7.678	6.4705	13.2348	2	1	2	2	0.142407	-0.320974	1.15083	6.87842	213.387	10.3201	0.127745	631	1216.42	182191	0.346254	3058.95	421.19	4146
	10	160	A - 1	C6F4	68.4763	G1	2	1	Pure	76	49	302.933	0.817834	0.830594	1.16486	0.495708	7.49412	0.847353	25.4954	68.2253	3817.35	1.1564e+06	0.227106	50352.7	866.945	6469	132.83	230.246	11.5282	9.57526	17.1708	3	1	2	1	-0.040793	-0.345374	0.654799	7.45689	483.734	18.6062	0.0713745	1785	1371.54	415483	0.309019	4776.09	423.831	3927
	11	160	A - 1	C6F4	78.8755	G1	2	1	Pure	64	64	325.219	0.869111	0.710204	1.06657	0.667723	7.43008	0.575304	24.3143	68.5734	4536.41	1.47533e+06	0.193179	62821.6	876.339	7435	193.057	214.425	12.1148	8.60396	-43.046	5	2	3	2	-0.095735	-0.109552	0.643549	7.47934	572.736	25.2034	0.0491623	2208	1355.71	440902	0.246871	6182.8	334.684	4301
	12	160	A - 1	C7F4	82.661	G1	2	1	Pure	27	43	100.978	0.844726	0.654338	1.14594	0.544801	4.29144	1.86435	14.1962	38.7578	6765.5	683163	0.410666	28341.7	2778.36	13731	380.761	215.828	7.17721	4.69632	97.1167	2	1	2	2	0.17424	-0.797209	1.14012	6.80131	115.7	57.0885	0.039291	1198	1718.31	173511	0.644894	2694.81	1108.13	8898
	13	160	A - 1	C7F4	83.7664	G1	2	1	Pure	33	34	91.0487	0.923108	0.909681	1.0182	0.861867	3.84117	2.56974	11.6276	35.2059	7333.45	667701	0.399042	27385.5	2926.35	16710	396.411	214.708	5.67897	5.16605	123.206	2	2	2	2	0.19674	-0.432881	1.24622	6.70779	107.253	66.9975	0.034288	1176	1784.93	162515	0.612573	2485.17	1093.4	10821
	14	160	A - 1	C6F4	91.6639	G1	2	1	Pure	52	79	280.646	0.63214	0.53036	1.40309	0.419749	7.91648	1.44526	25.6276	74.6926	3907.87	1.09673e+06	0.19742	32489.4	771.493	6347	138.479	194.259	13.9862	7.4177	86.3062	4	2	2	2	-0.159591	-0.141428	0.744371	7.32971	473.165	18.9412	0.0672035	1633	1227.9	344605	0.131852	3396.21	161.902	2433
	15	160	A - 1	C6F4	108.632	G1	2	1	Pure	43	78	233.114	0.666923	0.650432	1.43073	0.324427	7.28575	1.41241	25.7756	66.2753	3376.88	787199	0.205814	25949.8	695.009	5609	155.433	184.686	12.2134	7.94397	103.28	4	3	3	3	-0.30179	-0.141834	0.869869	7.1742	338.152	15.1844	0.0874537	1139	1381.57	322065	0.174646	3139.79	241.286	2514
	16	160	A - 1	C6F3	64.4296	G1	2	1	Pure	51	47	200.476	0.91401	0.954826	1.00929	0.932886	5.67479	1.77687	16.7903	52.5002	3027.17	606875	0.221704	28967.4	671.135	4944	139.763	7.10171	8.21042	7.83952	33.4266	3	1	1	1	-0.162252	-0.458624	0.957139	7.07248	188.392	11.2326	0.120413	602	1005.47	201572	0.14268	3482.82	143.46	2045
	1	161	A - 1	C6F3	77.2969	G1	2	1	Pure	51	52	212.095	0.91277	0.968163	1.00774	0.967546	5.83242	0.0128878	17.0803	54.0368	4663.05	989009	0.229255	44833	1069.03	7688	142.147	577.632	8.3804	8.11359	91.242	1	1	2	1	-0.312425	-0.439869	0.758421	7.28127	272.393	25.7787	0.0516601	1238	1046.04	221860	0.253341	3333.8	265.005	3250
	2	161	A - 1	C7F3	85.3875	G1	2	1	Pure	49	55	169.528	0.705377	0.602354	1.33565	0.40916	6.00313	0.0986537	20.4776	54.956	4048.8	686385	0.341756	31794.4	1383.7	7930	372.603	569.325	10.2836	6.19436	54.4243	3	2	3	2	0.167185	-0.623469	0.80861	7.18639	199.365	20.462	0.0879933	1117	1012.41	171632	0.227805	3453.63	230.633	2337
	4	161	A - 1	C8F3	49.8214	G1	2	1	Pure	61	49	249.803	0.853435	0.89045	1.03699	0.779895	6.42091	0.020407	20.3586	60.6483	2623.14	655268	0.254955	29014.5	668.782	4454	546.473	553.293	9.5882	8.53781	-14.5719	2	2	3	3	-0.19731	-0.70311	0.865869	7.1942	285.819	9.92235	0.133749	850	791.399	197694	0.216833	3541.72	171.601	2345
	10	161	A - 1	C7F2	41.2815	G1	2	1	Pure	67	38	155.903	0.577617	0.752769	1.76459	0.22743	6.61696	0.101516	22.9373	58.2387	587.118	91533.1	0.238258	4185.28	139.885	1047	320.462	241.675	10.572	7.95824	17.2517	3	1	5	1	0.191635	-0.744974	2.66596	6.06116	105.162	1.08108	0.97973	111	972.56	151624	0.298436	3138.04	290.247	2498
	14	161	A - 1	C6F1	95.8214	G1	2	1	Pure	51	70	270.506	0.620045	0.69912	1.20445	0.550747	7.201	0.0203349	22.8195	74.0426	3999.81	1.08197e+06	0.222904	48240.7	891.572	6553	155.561	104.727	11.7996	8.24934	79.9758	3	1	2	1	-0.239676	-0.395767	0.69602	7.38884	377.702	19.4331	0.0702644	1487	1088.22	294370	0.332726	4683.9	362.08	4139
	10	162	A - 1	C7F0	81.7844	G1	2	1	Pure	52	71	256.035	0.699678	0.891989	1.26361	0.447248	7.17574	0.0596438	23.9928	67.8118	4748.61	1.21581e+06	0.203215	49669.7	964.99	7684	396.196	411.139	10.7093	9.55261	70.4708	6	1	3	2	-0.464037	0.332779	0.717182	7.35493	376.484	25.878	0.0521732	1598	1019.72	261083	0.137141	4424.09	139.845	1989
	11	162	A - 1	C7E9	85.059	G1	2	1	Pure	51	57	235.649	0.833159	0.941249	1.02509	0.841865	6.20046	2.12194	18.684	59.6175	3909.63	921302	0.161329	29968.6	630.736	6167	394.279	244.297	9.03178	8.50116	106.88	3	2	3	3	-0.0426757	0.329046	0.946887	7.1095	502.085	18.9727	0.0621832	1467	1098.76	258922	0.118506	2572.2	130.209	2034
	12	162	A - 1	C7E9	84.8755	G1	2	1	Pure	70	62	323.741	0.808162	0.907398	1.03651	0.902395	7.30793	1.52374	22.5752	70.9503	5183.94	1.67825e+06	0.202723	57829.2	1050.9	9165	410.41	227.573	10.8267	9.82415	2.02739	2	1	2	1	0.0118963	-0.197104	0.596856	7.55131	559.328	32.3039	0.037965	2369	967.763	313304	0.359291	3964.26	347.709	5590
	13	162	A - 1	C7E9	103.508	G1	2	1	Pure	80	58	333.353	0.77037	0.922026	1.2088	0.463482	8.00829	1.26498	26.7627	73.7407	4822.61	1.60763e+06	0.205584	60062.6	991.451	8338	375.691	225.866	11.7747	10.8566	24.6696	4	2	3	2	0.0855597	-0.00918446	0.614839	7.53236	561.588	28.5212	0.0443347	2358	1068.65	356236	0.209819	4605.38	224.223	2747
	1	163	A - 1	C8E7	71.913	G1	2	1	Pure	46	49	174.809	0.853225	0.684583	1.09477	0.604716	5.51891	0.020167	18.5905	50.7406	2968.45	518913	0.241266	23659.1	716.185	5153	566.454	315.057	9.1082	6.23532	129.08	2	1	2	1	0.0765841	-0.222148	0.983197	7.02632	280.696	12.1238	0.113929	953	976.943	170779	0.249708	3216.9	243.951	3193
	2	163	A - 1	C7E7	74.8529	G1	2	1	Pure	39	59	184.316	0.834269	0.706788	1.10106	0.623226	5.68326	0.0311668	19.4702	52.6906	2713.32	500108	0.245144	22309.2	665.155	4659	344.872	306.203	9.28146	6.56003	83.0421	2	2	3	2	0.148748	0.0269033	1.044	7.00171	267.59	10.841	0.129787	874	954.175	175869	0.198517	3377.2	189.42	3030
	3	163	A - 1	C7E6	74.1122	G1	2	1	Pure	34	76	206.497	0.665563	0.421959	1.51092	0.280065	7.04674	0.0808902	24.685	62.4406	3355.76	692954	0.271164	30766.1	909.961	5778	359.554	157.224	12.9797	5.4769	93.6071	3	1	3	2	-0.208295	-0.229212	0.835944	7.20139	260.3	14.3678	0.116538	1055	990.183	204470	0.190971	3926.38	189.096	1986
	4	163	A - 1	C6E6	82.6368	G1	2	1	Pure	36	31	94.1119	0.933855	0.949988	1.02214	0.817727	3.9128	1.08348	11.9324	35.5867	1376.25	129521	0.464457	6232.78	639.208	3050	186.561	144.243	5.67585	5.39199	-18.3941	2	1	3	2	0.480129	-0.803676	1.56069	6.54314	109.618	3.38246	0.575926	285	12216.6	1.14973e+06	0.483117	20261.8	5902.05	27232
	5	163	A - 1	C6E6	99.5253	G1	2	1	Pure	69	54	307.052	0.878453	0.796874	1.05563	0.732237	7.18243	0.514829	22.4415	66.2753	4301.8	1.32088e+06	0.227743	56465	979.704	7548	145.379	132.012	11.2366	8.95414	-8.34273	1	1	1	1	0.0847444	-0.374348	0.623266	7.49828	372.482	22.9764	0.05681	1570	1040.96	319627	0.158606	4725.3	165.102	2198
	1	164	A - 1	C7E4	46.3129	G1	2	1	Pure	35	68	178.929	0.692751	0.603387	1.47873	0.283923	6.48925	0.0498378	22.6336	56.9714	1585.13	283625	0.274394	12652.9	434.949	2877	314.859	293.724	11.1142	6.70617	102.343	2	1	2	2	-0.00616106	-0.565547	1.19527	6.85841	186.469	4.03295	0.476475	516	872.132	156050	0.180062	3472.9	157.038	2039
	4	164	A - 1	C6E3	49.9764	G1	2	1	Pure	52	30	128.229	0.774734	0.604395	1.25115	0.429849	5.0531	0.0884168	16.7304	45.6059	1440.93	184768	0.345552	9374	497.914	2572	93.1165	81.0677	8.64991	5.22796	-8.83322	1	1	2	2	-0.252137	-1.06728	1.40047	6.68159	151.78	3.93224	0.505776	428	809.899	103852	0.619879	2185.65	502.039	6810
	6	164	A - 1	C6E3	91.2495	G1	2	1	Pure	48	69	257.725	0.808415	0.768722	1.14193	0.571823	6.84398	0.0710758	22.9188	63.2945	2204.97	568276	0.220592	28660.9	486.398	3620	134.319	33.9966	10.8499	8.34058	76.7322	1	1	2	1	-0.189743	0.0359326	1.03937	7.03231	292.097	7.16991	0.204073	771	1001.71	258165	0.180333	4389.3	180.641	2433
	4	165	A - 1	C7E3	76.9619	G1	2	1	Pure	65	47	247.162	0.871558	0.895746	1.08458	0.615297	6.53179	0.00594793	21.7264	59.6964	3531.74	872913	0.2074	37413.7	732.483	5245	416.209	570.146	9.73054	8.7161	-18.3609	4	1	4	3	-0.326433	-0.275843	0.822924	7.2345	357.332	15.0896	0.0880562	1206	928.663	229531	0.121693	2266.88	113.012	1859
	6	165	A - 1	C7E2	80.6058	G1	2	1	Pure	32	73	207.553	0.734156	0.43472	1.39409	0.315527	6.78609	1.33268	23.544	59.604	3595.16	746187	0.229046	29450.2	823.456	6825	348.406	380.535	12.4471	5.41101	91.2479	3	1	4	3	0.207324	0.170061	0.884434	7.15269	316.745	16.8622	0.0791437	1139	968.604	201037	0.276547	2838.62	267.864	4244
	7	165	A - 1	C7E2	93.6585	G1	2	1	Pure	37	71	207.447	0.715839	0.499628	1.28969	0.390003	6.52539	1.3927	22.8635	60.3464	3718.18	771328	0.20361	28994.7	757.06	5741	361.434	364.373	11.6782	5.83478	87.5637	3	2	5	2	-0.278344	0.171297	0.898557	7.13854	340.568	16.6791	0.0794778	1184	944.169	195866	0.122343	3447.94	115.512	2669
	8	165	A - 1	C6E1	56.8567	G1	2	1	Pure	46	40	149.248	0.892447	0.89084	1.0464	0.756847	4.98556	2.09969	15.8752	45.8425	4274.77	638001	0.25849	27897.3	1104.99	7470	136.903	205.668	7.44614	6.63332	-29.561	1	1	4	2	-0.0166871	-0.227413	0.958144	7.02765	222.256	23.7146	0.0606203	1030	1255.66	187405	0.443637	3104.01	557.056	3925
	9	165	A - 1	C6E1	69.8265	G1	2	1	Pure	50	42	153.368	0.842141	0.786911	1.0921	0.635636	5.16307	1.82487	17.4413	47.8387	4047.91	620819	0.2695	27415.6	1090.91	7409	130.97	192.704	8.11237	6.38371	32.5451	1	1	2	2	0.0428351	-0.453863	0.95527	7.03406	225.218	21.8171	0.0670575	1028	1208.5	185345	0.331722	3404.22	400.888	4255
	3	166	A - 1	C8E2	84.7503	G1	2	1	Pure	40	66	190.336	0.639841	0.541469	1.33633	0.448547	6.36251	1.29142	21.6094	61.1406	3342.72	636240	0.354911	30678.2	1186.37	6737	10.1113	404.53	11.1908	6.05948	91.9224	3	3	3	3	0.26212	-0.690064	0.79145	7.22532	217.995	15.7769	0.110063	1031	1154.75	219791	0.210346	3258.19	242.897	2236
	6	166	A - 1	D0E1	43.7334	G1	2	1	Pure	31	56	114.92	0.582881	0.716938	1.56146	0.36964	5.34409	0.215045	18.4993	49.7752	1348.25	154941	0.432643	6831.36	583.31	2808	402.963	160.933	8.68628	6.22752	75.1484	3	2	4	4	0.30995	-1.12133	1.46484	6.62484	149.713	3.55112	0.553408	401	1194.33	137253	0.403501	2869.42	481.915	3603
	1	167	A - 1	C8E4	78.6064	G1	2	1	Pure	78	53	273.358	0.687598	0.952504	1.28205	0.418883	7.4684	1.05725	25.5596	70.6811	3986.83	1.08983e+06	0.273623	49586.3	1090.89	7380	15.3886	281.537	10.8161	10.3024	21.2999	2	2	2	2	-0.00270908	-0.530846	0.650965	7.44758	364.524	21.2199	0.0679183	1642	1350.03	369040	0.307504	5602.41	415.138	3953
	3	167	A - 1	D0E4	83.393	G1	2	1	Pure	32	41	99.8156	0.849611	0.784806	1.12307	0.558994	4.22389	0.0179201	14.3957	38.4233	5232.56	522291	0.500862	23579.2	2620.79	12991	501.951	261.841	6.64978	5.21879	120.683	1	1	2	2	0.372845	-0.871451	1.17018	6.77875	109.411	40.0467	0.0658391	1007	1256.8	125448	0.163305	3057.53	205.241	2162
	3	168	A - 1	C9E7	68.9605	G1	2	1	Pure	76	33	214.102	0.72346	0.418912	1.41582	0.297825	6.94582	0.00992112	24.4529	60.9829	3502.31	749851	0.241753	35538.1	846.696	6131	252.722	389.113	12.811	5.36669	0.759246	5	3	3	3	-0.319275	0.254106	0.871559	7.16986	346.27	15.6741	0.096546	1298	1029.92	220508	0.235715	3991.06	242.768	4121
	4	168	A - 1	D0E7	69.8813	G1	2	1	Pure	71	38	188.646	0.686184	0.68497	1.45247	0.283905	6.60371	0.0320321	23.6604	58.7772	4403.19	830645	0.263607	36871	1160.71	7498	455.721	388.001	10.8948	7.4626	14.9205	5	3	3	3	-0.430208	-0.0765739	0.803813	7.21197	271.568	23.2972	0.0673002	1366	925.031	174504	0.141501	3554.02	130.893	2370
	6	168	A - 1	D0E6	93.9384	G1	2	1	Pure	53	63	277.371	0.895873	0.990626	1.03306	0.760896	6.75312	0.00631613	21.5286	62.3753	3837.38	1.06438e+06	0.195902	46511.3	751.751	6552	454.883	135.865	9.59372	9.50379	68.0645	4	1	2	1	-0.223615	0.0670628	0.765965	7.31709	462.784	18.221	0.0705943	1593	1101.9	305635	0.138479	4896.91	152.59	3058
	3	169	A - 1	C9F0	83.6209	G1	2	1	Pure	40	69	223.714	0.805444	0.596206	1.19176	0.46487	6.51404	0.0260044	22.2168	59.0791	3362.3	752194	0.241618	35425.8	812.395	6041	264.99	472.493	11.1918	6.67259	96.8049	2	1	2	2	0.199134	0.171077	0.822127	7.22525	349.235	14.8274	0.0939309	1269	1034.07	231335	0.153151	3691.78	158.369	3104
	8	169	A - 1	D0E9	39.1618	G1	2	1	Pure	39	53	148.931	0.753988	0.922343	1.19468	0.567681	5.32144	0.0824524	18.1069	49.8214	1483.14	220886	0.320879	9437.55	475.907	2711	406.891	289.635	7.82735	7.21949	70.1881	6	1	3	2	0.121243	-0.853828	1.24541	6.7981	157.568	3.61033	0.545644	426	1256.39	187115	0.386516	3842.08	485.614	4791
	9	169	A - 1	C9E8	75.4794	G1	2	1	Pure	62	54	229.101	0.784395	0.645009	1.22406	0.453683	6.68075	0.221421	22.8195	60.583	2390.24	547605	0.259749	27500.1	620.863	4553	236.095	26.2935	11.231	7.24409	-34.7619	2	1	3	1	0.176994	0.0237298	0.921446	7.13603	243.637	8.26393	0.193672	754	875.923	200674	0.135062	3536.11	118.304	2248
	10	169	A - 1	D0E8	77.7751	G1	2	1	Pure	67	58	303.355	0.76576	0.96438	1.12931	0.627301	7.384	0.373159	24.5154	70.556	3103.52	941470	0.211109	43498.5	655.181	4639	460.444	23.7872	10.6307	10.252	-23.8957	2	1	2	2	-0.394984	-0.08564	0.804279	7.27833	372.387	12.3079	0.10924	1208	973.279	295249	0.185377	4850.96	180.424	1878
	2	170	A - 1	D0F3	75.4532	G1	2	1	Pure	68	53	215.475	0.650271	0.713333	1.30281	0.478121	6.68419	0.131692	23.745	64.5292	3660.53	788752	0.326772	36216.8	1196.16	7794	489.315	578.602	10.8807	7.76157	32.1475	4	1	3	2	0.289596	-0.502135	0.731449	7.3142	274.708	18.7	0.0883585	1330	917.275	197650	0.107417	3140.64	98.5312	1590
	3	170	A - 1	C8F3	85.5301	G1	2	1	Pure	71	40	217.693	0.728044	0.556406	1.28283	0.415643	6.66678	0.0394135	23.4901	61.2983	3274.12	712753	0.254761	34539.6	834.118	6088	47.4714	568.94	11.6512	6.48282	-6.39037	2	1	2	2	-0.124405	-0.0777649	0.817615	7.22674	270.317	14.0746	0.108148	1046	1047.6	228055	0.133064	3363.36	139.398	2394
	4	170	A - 1	C9F3	93.2235	G1	2	1	Pure	78	49	307.58	0.815555	0.755894	1.13248	0.541178	7.44567	0.587561	25.6276	68.8426	2721.64	837123	0.217999	39084	593.316	4810	247.074	561.059	11.8802	8.98017	-13.3818	4	3	3	3	0.0388319	-0.0479645	0.810166	7.26086	452.818	10.6435	0.123477	1341	947.326	291379	0.083906	4402.03	79.4863	1891
	5	170	A - 1	C9F3	54.583	G1	2	1	Pure	35	79	229.946	0.698642	0.467553	1.46966	0.273104	7.33384	0.0401544	25.8778	64.3117	2985.28	686452	0.22439	30683.4	669.868	5124	308.709	531.323	13.287	6.21239	82.974	5	1	4	3	-0.381537	0.34974	0.891898	7.15555	328.962	11.4726	0.125418	1041	888.575	204324	0.130405	3408.28	115.875	2087
	6	170	A - 1	C9F3	66.2376	G1	2	1	Pure	53	53	228.678	0.784144	0.895829	1.05	0.887332	6.18182	0.0127218	19.5108	60.5368	3050.81	697654	0.268188	30920.6	818.19	4930	210.519	493.371	9.20868	8.24941	-41.5899	5	2	3	2	0.027169	-0.902669	0.79898	7.24219	255.594	12.1404	0.119376	940	1497.27	342394	0.332962	5603.21	498.535	3864
	10	170	A - 1	D0F2	43.5039	G1	2	1	Pure	44	49	147.03	0.767651	0.63443	1.18784	0.568872	5.2722	0.108226	17.6161	49.0598	1637.71	240793	0.294626	10595.1	482.514	2730	406.498	333.41	8.90101	5.64707	47.1509	6	1	5	2	-0.227539	-1.06523	1.27267	6.77518	192.743	4.28571	0.457856	553	1016.34	149432	0.28435	2490.91	288.996	4222
	13	170	A - 1	C8F1	92.9755	G1	2	1	Pure	46	61	237.023	0.80091	0.710238	1.10252	0.669679	6.44909	0.280805	20.6471	60.9829	2475.38	586720	0.230986	29522.6	571.776	4430	24.7805	107.148	10.5141	7.46749	90.9337	1	1	2	2	0.117057	0.0905996	1.00367	7.05858	264.475	9.13325	0.151215	788	1029.09	243917	0.109414	3426.52	112.597	2605
	15	170	A - 1	C8F1	69.8132	G1	2	1	Pure	73	42	232.481	0.754694	0.737348	1.30851	0.360071	6.95812	0.558495	24.201	62.2175	2628.12	610987	0.24251	30629.6	637.346	4839	67.7319	91.9099	11.204	8.26123	-15.6118	1	1	2	2	0.0671227	0.202827	0.927462	7.11506	293.435	9.90272	0.156018	956	1143.31	265797	0.121008	4217.62	138.349	2160
	16	170	A - 1	C9F1	62.4448	G1	2	1	Pure	60	46	205.229	0.771284	0.744629	1.11188	0.687395	6.02641	0.0702082	19.785	57.8253	3850.28	790191	0.251572	37230	968.624	7517	300.181	87.9638	9.66592	7.19753	5.90316	3	2	3	2	0.194952	0.125304	0.80392	7.22831	265.376	18.4086	0.0790171	1138	1162.51	238582	0.297191	4186.73	345.489	2936
	4	171	A - 1	C9F5	39.4138	G1	2	1	Pure	40	57	175.443	0.838428	0.839848	1.13217	0.540377	5.62255	1.45365	18.9283	51.2791	2082.86	365424	0.271365	16430.4	565.216	3913	324.525	378.441	8.61042	7.23145	73.0178	1	1	3	3	0.30447	-0.211473	1.11094	6.92507	244.729	6.95051	0.232391	687	1362.42	239028	0.353455	4129.51	481.556	5197
	7	171	A - 1	C9F4	96.8451	G1	2	1	Pure	49	60	205.969	0.813282	0.745151	1.17307	0.496668	6.20115	0.0361389	20.9341	56.4137	3456.56	711944	0.217917	32441.5	753.244	5716	248.76	201.22	9.94577	7.4111	58.842	4	2	3	2	-0.405095	0.271904	0.878369	7.1458	346.395	14.9166	0.0925771	1247	1105.84	227768	0.531058	2322.16	587.265	9122
	8	171	A - 1	C9F3	40.0432	G1	2	1	Pure	54	77	299.13	0.772385	0.896003	1.18157	0.553398	7.50016	0.226308	25.402	69.7618	1643.4	491591	0.199614	24986.8	328.045	2499	269.38	30.8189	11.1711	10.0094	71.0466	4	3	3	3	-0.274837	-0.186183	1.23039	6.86721	276.373	4.96409	0.351212	724	896.887	268286	0.0776042	4063.16	69.6022	1515
	9	171	A - 1	D0F3	60.1337	G1	2	1	Pure	65	54	211.884	0.673391	0.675932	1.28436	0.490481	6.58116	1.30199	23.3005	62.8811	2626.62	556539	0.312949	26293.1	822	4988	486.832	10.5243	10.9008	7.36823	34.2329	3	1	1	1	0.177497	-0.655685	0.82703	7.20329	221.092	10.0548	0.163148	785	1001.81	212267	0.102238	3141.26	102.423	1656
	2	172	A - 1	C9F8	70.7077	G1	2	1	Pure	60	57	251.81	0.843941	0.642546	1.11173	0.573003	6.67491	1.42235	22.3873	61.233	3172.55	798879	0.232011	34382	736.068	5981	274.385	552.57	11.2315	7.21677	41.668	2	2	3	3	0.190834	0.191488	0.812886	7.24727	414.482	13.2716	0.100902	1366	816.523	205609	0.0940948	3157.48	76.8306	1459
	3	172	A - 1	C9F8	82.4558	G1	2	1	Pure	61	70	353.104	0.91675	0.887893	1.01145	0.873364	7.53933	1.26446	22.9488	69.5715	4120.99	1.45514e+06	0.192058	57888.7	791.468	6780	248.493	540.846	11.2755	10.0114	84.7947	2	1	2	1	-0.10932	-0.250239	0.663675	7.46728	499.748	20.8761	0.0583418	1759	981.362	346523	0.116754	3896.43	114.578	2222
	4	172	A - 1	C9F8	83.8558	G1	2	1	Pure	55	70	302.933	0.788277	0.992326	1.11213	0.588257	7.32253	1.09668	23.8405	69.4926	2789.56	845050	0.216138	36942.5	602.93	5048	281.162	513.541	10.3958	10.316	67.232	2	1	4	2	0.381458	0.304971	0.825733	7.252	433.941	10.9565	0.120544	1309	903.541	273712	0.09751	4092.93	88.1042	2000
	5	172	A - 1	D0F8	62.7535	G1	2	1	Pure	56	50	219.806	0.881206	0.826508	1.06245	0.677875	6.09655	0.0190392	19.6511	55.9868	2574.64	565919	0.232609	26610	598.882	4575	527.296	477.301	9.39791	7.76745	-31.4419	1	1	2	1	0.108834	0.00940097	0.958536	7.08072	312.822	9.71822	0.140516	944	972.557	213774	0.154692	3692.82	150.447	1709
	6	172	A - 1	C9F6	52.8617	G1	2	1	Pure	48	59	201.427	0.827584	0.610639	1.21063	0.44352	6.22981	1.32511	21.8138	55.3041	2996.56	603587	0.232292	26689.1	696.077	5485	270.928	116.051	10.6338	6.49342	53.6937	2	1	3	2	0.0681356	-0.00066002	0.931352	7.09302	283.701	12.4103	0.109184	936	965.708	194520	0.191611	3085.25	185.04	1739
	7	172	A - 1	C9F6	72.9425	G1	2	1	Pure	70	57	311.277	0.80557	0.920229	1.10038	0.653284	7.38338	0.587202	23.805	69.683	4015.67	1.24999e+06	0.212727	45999.5	854.244	7498	258.788	95.9816	10.8675	10.0006	-19.0359	3	2	2	2	0.253648	-0.0218239	0.668869	7.43565	444.196	20.8634	0.059688	1640	1168.01	363574	0.150325	4323.43	175.581	2166
	9	172	A - 1	C9F6	90.6982	G1	2	1	Pure	51	79	332.296	0.830601	0.698717	1.13303	0.53843	7.74094	0.968702	25.6997	70.9041	3595.52	1.19478e+06	0.188255	51605.9	676.873	6484	236.153	78.2472	12.6916	8.86785	79.5411	3	2	2	2	-0.0825387	0.18204	0.750304	7.3425	497.106	16.3835	0.0787132	1648	1084.58	360403	0.155768	4447.61	168.943	3359
	3	173	A - 1	C9G0	57.0876	G1	2	1	Pure	36	72	172.38	0.622285	0.722742	1.68717	0.202373	6.80351	0.0366206	24.3577	59.0002	3885.29	669746	0.291865	31183.6	1133.98	6866	277.774	437.155	11.0285	7.97076	106.709	6	2	5	3	-0.360858	-0.381216	0.852286	7.14978	244.74	18.5713	0.0901983	1171	1006.61	173519	0.345141	3529.42	347.422	3798
	5	173	A - 1	C8G0	93.2973	G1	2	1	Pure	70	31	172.908	0.684188	0.505159	1.526	0.250699	6.48029	0.289755	23.02	56.354	3733.02	645469	0.316758	33199.6	1182.46	7265	28.5551	401.179	11.5686	5.84399	-9.40649	3	1	3	2	-0.00868222	-0.306206	0.832534	7.17273	223.904	18.4982	0.100199	1140	1356.11	234483	0.208075	3960.88	282.173	3164
	7	173	A - 1	C9F9	59.0678	G1	2	1	Pure	37	65	192.132	0.779015	0.568	1.22764	0.433841	6.12697	0.0362202	21.2248	55.6714	3624.41	696364	0.254881	31889	923.792	7609	244.123	208.022	10.6546	6.05183	83.6854	3	1	3	1	0.363879	1.04022	0.892479	7.13474	316.493	17.3112	0.0858552	1295	1028.41	197590	0.276917	3435.54	284.783	3282
	2	174	A - 1	C8G3	88.5746	G1	2	1	Pure	57	36	164.036	0.824146	0.856217	1.19403	0.458869	5.58325	1.0613	19.3259	50.0117	3469.17	569067	0.302018	29220	1047.75	6347	16.8538	503.965	8.48232	7.26271	-18.3661	2	1	2	1	0.00371977	-0.625213	0.923373	7.07757	200.708	15.7348	0.100907	905	2208	362191	0.202363	2569.24	446.817	4542
	4	174	A - 1	C8G2	57.4142	G1	2	1	Pure	68	58	312.544	0.86294	0.989296	1.04421	0.753367	7.2071	0.0134218	22.6336	67.4637	3364.94	1.05169e+06	0.195164	50480.9	656.713	5909	63.8879	307.897	10.2461	10.1364	-23.1248	5	3	3	3	-0.0874563	-0.198108	0.760306	7.31769	518.733	14.76	0.0872891	1658	1352.01	422565	0.100148	4516.04	135.402	2421
	6	174	A - 1	C9G2	61.1256	G1	2	1	Pure	63	44	207.976	0.794179	0.739465	1.11217	0.645829	6.06739	1.79204	20.278	57.3656	2585.72	537766	0.246472	19485.4	637.307	4618	202.453	275.91	9.75874	7.21625	8.51721	5	2	4	2	0.265792	-0.227325	0.974733	7.07372	337.093	9.89076	0.137015	1007	985.035	204863	0.174258	2684.96	171.651	2697
	7	174	A - 1	C9G2	93.7334	G1	2	1	Pure	54	61	241.881	0.788033	0.990133	1.0762	0.768011	6.43662	1.65576	21.0021	62.106	3043.09	736065	0.209511	29545.4	637.561	5043	240.674	271.412	9.14646	9.05621	113.113	3	1	3	2	0.128341	-0.184322	0.875651	7.16884	433.716	12.4558	0.104	1312	835.758	202154	0.072193	2795.52	60.3358	1648
	8	174	A - 1	C9G2	53.906	G1	2	1	Pure	64	44	213.363	0.766129	0.939904	1.10659	0.627464	6.13002	2.12599	21.2943	59.1579	2189.08	467067	0.212216	18220.5	464.557	3827	195.203	256.008	8.93331	8.39645	-20.1103	5	1	4	2	-0.192525	-0.0668108	1.09548	6.95902	339.446	7.03571	0.188766	812	1129.85	241067	0.221024	3402.69	249.723	3167
	9	174	A - 1	C9G2	86.1013	G1	2	1	Pure	56	47	205.546	0.863684	0.943456	1.04383	0.733084	5.8436	2.04184	18.616	54.6868	3308.6	680070	0.218824	25641.6	724.001	5845	227.395	253.346	8.50204	8.0213	-25.6506	4	2	4	3	0.151231	-0.124037	0.909447	7.12642	389.168	14.6919	0.0879498	1253	933.765	191932	0.136831	2560.48	127.768	2388
	10	174	A - 1	C8G1	76.2089	G1	2	1	Pure	68	68	295.856	0.613739	0.561384	1.25701	0.477224	7.69341	1.07319	26.8514	77.8311	3260.54	964650	0.254623	46635.3	830.21	5933	13.8492	61.9655	13.4161	7.53156	-43.7017	5	1	2	1	0.144578	-0.184737	0.701922	7.38242	325.965	14.0743	0.101718	1239	1459.78	431885	0.319653	6046.8	466.625	4048
	11	174	A - 1	D0G1	85.3962	G1	2	1	Pure	48	56	211.144	0.87498	0.845593	1.03508	0.817238	5.89775	0.0397058	18.1681	55.0675	5451.7	1.1511e+06	0.29558	51946.8	1611.41	11474	451.459	42.2954	9.00789	7.61701	83.9818	3	1	2	1	0.626925	0.0603456	0.676927	7.37314	262.226	37.5266	0.0388055	1652	1382.19	291842	0.5778	5285.33	798.631	6575
	6	175	A - 1	C9G4	68.4222	G1	2	1	Pure	49	52	193.716	0.796294	0.717883	1.09942	0.633104	5.82204	1.63207	19.761	55.2906	2937.35	569013	0.247804	23374.9	727.889	5506	218.433	167.712	9.46222	6.79277	127.658	3	1	1	1	0.453146	0.441879	0.942455	7.08499	347.419	12.243	0.111218	1140	1159.01	224519	0.563621	3677.36	653.241	7486
	7	175	A - 1	C9G4	74.2018	G1	2	1	Pure	37	65	181.886	0.68465	0.641976	1.37091	0.362819	6.29963	1.38101	21.9946	57.7791	3528.72	641826	0.30294	28021.9	1068.99	7506	235.087	161.917	10.6029	6.80682	102.306	3	3	3	3	0.29847	-0.206845	0.837019	7.17097	262.271	17.5309	0.0854068	1149	3840.87	698602	0.824435	7661.95	3166.55	14472
	8	175	A - 1	C9G4	81.898	G1	2	1	Pure	55	63	263.957	0.850395	0.818579	1.08979	0.621159	6.76623	0.0215756	22.1787	62.4541	2544.17	671551	0.206405	31922.2	525.13	4700	285.14	108.487	10.4745	8.57422	59.6385	3	1	1	1	0.191919	0.368529	0.957086	7.09466	336.296	9.15996	0.144317	969	863.86	228022	0.116931	4159.08	101.012	1768
	7	176	A - 1	D0G8	91.5625	G1	2	1	Pure	64	55	214.947	0.610581	0.590133	1.37369	0.380834	6.85519	1.50055	24.375	66.5118	4418.94	949838	0.182689	31344.9	807.295	7511	460.003	458.151	11.8088	6.96879	35.3304	2	1	4	3	-0.229562	0.498189	0.868101	7.1761	341.998	24.0548	0.052389	1258	1461.17	314075	0.413128	4788.79	603.653	6488
	9	176	A - 1	D0G7	89.1753	G1	2	1	Pure	46	49	172.063	0.798387	0.971805	1.04747	0.771706	5.3558	1.99739	16.331	52.0406	3611.21	621356	0.202737	24055.4	732.127	6040	503.958	196.201	7.68077	7.46421	65.7016	2	2	3	3	-0.0387443	0.0234578	0.997497	7.01784	292.15	16.9879	0.0763847	993	1037.3	178481	0.272203	3293.14	282.356	3919
	10	176	A - 1	D0G7	86.5814	G1	2	1	Pure	45	55	177.767	0.736664	0.943569	1.169	0.5631	5.75098	1.6024	19.1198	55.0675	3253.12	578296	0.199067	21995.3	647.589	5845	489.841	193.429	8.36574	7.89365	65.593	2	1	2	2	0.304743	0.583521	1.03549	6.98986	319.742	14.249	0.089349	984	953.064	169423	0.136112	3132.33	129.723	1927
	11	176	A - 1	D0G6	75.5185	G1	2	1	Pure	44	55	180.407	0.811713	0.967297	1.11472	0.613988	5.65745	1.79045	18.715	52.8483	3272.34	590355	0.225778	26507.6	738.821	5159	457.957	31.3595	8.13074	7.86484	68.7354	1	1	2	2	-0.353595	0.0257976	1.00094	7.02685	266.759	13.8237	0.0970629	896	1000.98	180585	0.189369	3228.45	189.555	1964
	12	176	A - 1	C8G6	76.2373	G1	2	1	Pure	20	54	86.4013	0.631358	0.414201	1.56258	0.273291	4.63545	2.30924	17.3015	41.4693	2127.38	183808	0.189785	9982.63	403.746	3558	2.56067	31.0681	8.56231	3.54652	93.3181	5	1	3	2	-0.337808	0.685374	2.00262	6.32574	135.945	6.54795	0.188784	292	907.065	78371.5	0.0953928	1122.11	86.5274	1354
	13	176	A - 1	D0G6	76.9407	G1	2	1	Pure	37	56	176.605	0.761337	0.694685	1.12294	0.565124	5.61811	1.81588	18.4993	53.9906	3054.64	539465	0.230147	23894	703.016	5102	444.733	26.5756	9.22886	6.41115	99.1039	2	1	2	2	-0.0719201	-0.100244	0.99371	7.02797	263.496	12.6763	0.103982	831	852.936	150633	0.18398	2692.63	156.923	2247
	1	177	A - 1	C9H1	85.0217	G1	2	1	Pure	40	75	218.749	0.688878	0.622178	1.47131	0.280553	7.15707	0.0364328	24.9129	63.1694	2759.35	603605	0.22773	29804.6	628.387	4866	229.419	569.799	12.1542	7.56207	103.026	3	1	1	1	-0.297859	0.192793	0.924449	7.11254	314.776	9.9537	0.148244	972	859.377	187988	0.182837	3798	157.126	3603
	2	177	A - 1	D0H1	47.1012	G1	2	1	Pure	53	50	191.498	0.772065	0.870735	1.10433	0.760102	5.80153	0.0879814	18.2116	55.8291	1894.04	362706	0.304495	16252.9	576.728	3250	547.344	486.336	8.74641	7.61581	31.2657	4	1	2	1	0.200839	-0.852454	1.04686	6.98112	179.279	5.22794	0.379723	544	1018.21	194986	0.244419	4844.17	248.871	1965
	3	177	A - 1	D0H1	37.7067	G1	2	1	Pure	69	39	172.803	0.620489	0.720179	1.64353	0.25693	6.72317	0.1022	23.9002	59.1579	1123.65	194170	0.362466	8727.7	407.286	2247	407.048	474.887	10.9128	7.85919	16.1894	5	2	4	2	0.397899	-0.678781	1.29946	6.77114	170.886	2.44886	0.694602	352	1048.41	181167	0.394158	3959.52	413.238	3067
	5	177	A - 1	C9H0	36.9419	G1	2	1	Pure	49	42	173.119	0.872534	0.944111	1.0353	0.822503	5.34091	0.00687773	16.3569	49.9329	1081.9	187298	0.215797	8461.53	233.472	1709	332.086	266.16	7.76802	7.33387	17.7601	5	1	3	1	-0.181479	-0.677634	1.81549	6.46106	191.97	2.12188	0.719529	361	802.677	138959	0.186724	3019.31	149.879	1946
	7	178	A - 1	D0H4	42.9281	G1	2	1	Pure	60	28	135.728	0.72114	0.43313	1.39774	0.315039	5.49487	0.0242127	19.3505	48.6329	988.122	134116	0.356807	6246.7	352.569	1710	551.503	573.107	10.0837	4.36754	0.695207	2	1	3	3	0.0933723	-1.27137	1.60669	6.5563	143.125	1.98438	0.753906	256	826.293	112151	0.197667	2876.64	163.33	1469
	9	178	A - 1	C9H3	72.3528	G1	2	1	Pure	49	41	158.226	0.903197	0.931827	1.05116	0.721445	5.14497	0.0252402	16.3569	46.9194	3777.82	597750	0.284427	27934	1074.51	6718	217.457	456.839	7.52792	7.01472	26.1649	3	1	4	3	0.0439689	-0.646406	0.924241	7.06759	200.692	17.5577	0.0898432	936	1206.98	190976	0.302269	3851.51	364.834	3912
	11	178	A - 1	D0H3	87.7501	G1	2	1	Pure	71	52	247.691	0.751161	0.774577	1.29719	0.377163	7.15099	0.0470549	25.3166	64.3715	3666.95	908269	0.242511	40027.5	889.276	6523	457.911	436.543	11.306	8.75735	28.4169	3	1	5	3	-0.185956	-0.195663	0.755225	7.30632	399.022	17.5163	0.0800076	1534	955.901	236768	0.167832	4579.87	160.431	2726
	12	178	A - 1	D0H3	73.7309	G1	2	1	Pure	51	56	187.801	0.782338	0.504149	1.27973	0.381967	6.1847	0.0323807	21.7774	54.9234	3978.74	747213	0.232751	32850.5	926.057	7048	492.953	376.78	11.0469	5.56928	131.053	2	1	2	2	-0.273001	0.270296	0.883818	7.13224	297.844	19.1115	0.0756593	1256	1060.58	199178	0.224812	3863.65	238.431	3486
	13	178	A - 1	C8H2	83.493	G1	2	1	Pure	25	48	92.8444	0.700218	0.610895	1.31276	0.442663	4.40435	2.40636	15.4503	40.8193	2226.01	206672	0.204275	10653.5	454.717	3629	3.14869	215.793	7.51683	4.59199	98.7531	2	1	2	2	0.0397224	-0.338569	1.72784	6.45854	175.36	7.27578	0.174793	417	928.6	86215.2	0.171057	1827.79	158.844	2963
	14	178	A - 1	C8H2	67.759	G1	2	1	Pure	50	64	266.281	0.902673	0.832056	1.03509	0.756486	6.62321	0.010459	20.7848	60.8849	2070.2	551255	0.183794	26717.3	380.49	3326	76.8828	148.992	10.1803	8.47057	100.406	1	1	1	1	-0.163144	0.109751	1.18812	6.90053	388.392	6.22356	0.207515	832	921.67	245423	0.142262	4357.67	131.119	1858
	8	179	A - 1	C9H6	74.3415	G1	2	1	Pure	53	49	196.885	0.813557	0.955924	1.05809	0.798272	5.75809	0.0298185	17.2281	55.1464	3309.44	651578	0.284556	31147.6	941.719	7030	220.453	543.626	8.32465	7.95773	25.7253	3	2	3	3	0.697632	0.929062	0.870918	7.16019	235.558	15.0787	0.102188	1004	950.241	187088	0.163419	3029.12	155.288	2313
	13	179	A - 1	D0H6	85.9476	G1	2	1	Pure	67	46	228.889	0.79989	0.945251	1.21968	0.439358	6.66571	1.13596	23.1755	59.9656	3605.72	825311	0.224923	36405.1	811.011	6354	457.085	503.149	9.68787	9.15747	23.9398	3	2	4	2	0.0508583	0.071651	0.816672	7.23007	361.297	16.3698	0.0829582	1325	945.005	216302	0.132422	3551.16	125.14	1763
	14	179	A - 1	D0H6	89.5736	G1	2	1	Pure	57	57	271.668	0.923324	0.917896	1.00556	0.914246	6.59376	0.957414	19.5	60.806	2860.47	777098	0.220379	35459.2	630.388	5176	488.305	490.68	9.71309	8.91561	46.1676	3	1	3	2	0.122405	-0.361792	0.812978	7.24341	410.039	11.2014	0.119438	1276	906.353	246227	0.132798	3948.16	120.362	2771
	16	179	A - 1	C9H6	32.848	G1	2	1	Pure	45	40	152.523	0.946407	0.896908	1.00792	0.88832	4.94641	0.00374761	14.697	45.0021	2697.29	411397	0.291944	18882	787.458	4576	263.247	434.165	7.36435	6.60514	-3.33871	3	1	3	2	-0.0830817	-0.767836	1.06084	6.94122	167.217	10.2175	0.143145	561	2914.85	444581	0.72015	7491.74	2099.13	8762
	17	179	A - 1	C9H5	40.3688	G1	2	1	Pure	40	72	225.298	0.737749	0.630972	1.30767	0.387233	6.84758	0.0682853	23.8869	61.9483	1653.87	372614	0.216674	16444.9	358.351	2815	330.475	308.291	11.5825	7.30822	101.348	3	1	5	1	-0.249674	-0.089805	1.24382	6.83595	215.154	4.81786	0.368554	571	922.985	207947	0.214416	4393.4	197.903	2272
	18	179	A - 1	C9H5	82.7914	G1	2	1	Pure	53	43	172.803	0.750226	0.972399	1.13956	0.594425	5.59827	1.71588	18.1826	53.8002	4145.48	716350	0.208056	29413.6	862.491	6897	228.544	304.853	8.02761	7.80604	21.5111	3	2	3	3	0.153023	0.162654	0.951991	7.06163	292.649	21.4004	0.0597866	1094	1007.17	174041	0.254648	2932.39	256.473	2063
	19	179	A - 1	C9H5	78.6956	G1	2	1	Pure	48	45	157.487	0.733894	0.800276	1.12634	0.625891	5.31334	1.95427	17.1266	51.9291	4515.88	711192	0.212874	27815.9	961.316	7712	224.429	292.081	8.29595	6.63906	31.4691	3	2	3	3	0.235957	0.168464	0.952282	7.03913	261.818	25.5009	0.0501142	1056	1031.84	162501	0.1699	2556.72	175.309	2064
	20	179	A - 1	C8H5	94.3282	G1	2	1	Pure	53	52	200.582	0.804138	0.687012	1.12002	0.623686	5.97955	0.0595249	19.186	55.9868	3078.48	617488	0.298778	31567.7	919.785	6117	34.4575	268.676	9.8569	6.77181	40.5977	2	1	3	2	0.508195	-0.268392	0.841051	7.18962	280.513	13.1104	0.114014	1105	1067.78	214178	0.165351	4234.78	176.56	2057
	24	179	A - 1	D0H4	67.5101	G1	2	1	Pure	48	51	207.87	0.918092	0.939397	1.01381	0.884539	5.79142	1.51105	17.4201	53.3406	3259.28	677507	0.208392	29393.5	679.208	5718	438.01	78.7463	8.4432	7.93151	120.75	1	1	2	1	0.055324	-0.124367	0.937769	7.09661	304.883	13.9355	0.0958838	1023	1057.36	219793	0.136124	3086.68	143.932	2743
	26	179	A - 1	D0H4	52.7241	G1	2	1	Pure	60	50	250.754	0.827049	0.798843	1.03897	0.770604	6.43925	1.27165	19.785	61.7253	2183.61	547548	0.195561	23839.7	427.029	4023	423.196	60.4204	10.0662	8.04128	3.98089	1	1	2	2	0.126305	-0.0167984	1.08093	6.98097	378.605	7.01965	0.177609	865	812.326	203694	0.119239	3677.03	96.8611	1526
[truncated: 12,523 more rows]
[truncated: 167 more columns]

## Sheet: Fig 2 bcd
	R:\FIVE\EXP\FIV265\Analysis\FIV265 AUC Data (Pick)
	PRScan	TP	TN	FP	FN	Accuracy	Precision	Sensitivity	Specificity	id_Curve	MUScan	AUC	r2	mlRandom	id_Model	id_Set	ScoreName	nFeatures
	0	79	0	48	0	0.622047	0.622047	1	0	1461	0.5	0.993935	0.937768	Std	9	8	_Ctl	20
[truncated: 791 more rows]

## Sheet: Fig 2 ef
	ScoreName	nFeatures	Controls	Mix50	Mix90	Mixes All
[truncated: 289 more rows]

## Sheet: Fig 2 Preds
	Fig 2 results from models on individual cells
[truncated: 215 more rows]
[truncated: 244 more columns]

[truncated: 8 more sheets: Fig 3, Fig 4 input, Fig 4b, Fig 4cdef, Fig 5 ab, Fig 5 c, Fig 5 f, Figure S2]
